# Supplementary material for: Microglia activation orchestrates CXCL10-mediated CD8+ T cell recruitment to promote aging-related white matter degeneration
Source: Nat Neurosci. 2025 May 22;28(6):1160–73. doi: 10.1038/s41593-025-01955-w (PMC12148934; doi:10.1038/s41593-025-01955-w)
Supplement: Supplementary file 7 — Complete lists of cluster‐enriched markers and differentially expressed genes for scRNA‐seq data of live microglia (Extended Data Fig. 2). [file 41593_2025_1955_MOESM7_ESM.xlsx]

## Sheet: HMG1
HMG1	p_val	avg_log2FC	pct.1	pct.2	p_val_adj
P2ry12	0	0.401288	1	0.989	0
Fcrls	8.11452e-268	0.451211	0.997	0.982	1.52593e-263
Cx3cr1	1.78979e-209	0.275283	1	0.995	3.36569e-205
Cd164	2.58355e-180	0.498763	0.933	0.828	4.85836e-176
Fosb	5.32567e-154	0.497264	0.906	0.728	1.00149e-149
Ecscr	6.93542e-153	0.492367	0.917	0.805	1.30421e-148
Hsp90aa1	2.59157e-148	0.548613	0.962	0.889	4.87345e-144
mt-Nd3	6.70149e-133	0.564484	0.784	0.632	1.26022e-128
Slc2a5	3.77731e-130	0.439261	0.919	0.814	7.10323e-126
Csf1r	1.98061e-120	0.173594	1	0.997	3.72453e-116
P2ry13	6.87854e-116	0.343498	0.972	0.926	1.29351e-111
Btg2	2.9798e-114	0.427263	0.977	0.935	5.60352e-110
mt-Nd2	1.10418e-113	0.338267	0.984	0.942	2.07641e-109
Serinc3	1.70836e-110	0.193162	1	0.994	3.21257e-106
Tmem119	4.15143e-109	0.246319	0.999	0.981	7.80676e-105
Jund	8.0899e-109	0.328011	0.996	0.965	1.52131e-104
Siglech	2.3111e-103	0.253998	0.998	0.982	4.34602e-99
Sparc	3.7313e-102	0.201215	1	0.997	7.0167e-98
mt-Nd1	6.52779e-97	0.269963	0.989	0.956	1.22755e-92
Maf	5.08059e-94	0.314747	0.985	0.947	9.55404e-90
Calm2	1.18459e-87	0.273824	0.979	0.951	2.22761e-83
mt-Atp6	5.42788e-87	0.23201	0.997	0.98	1.02071e-82
Pmepa1	1.11057e-86	0.291347	0.983	0.959	2.08843e-82
mt-Co2	1.44077e-79	0.206461	0.997	0.979	2.70938e-75
Pnp	1.74562e-74	0.328954	0.912	0.844	3.28264e-70
Gpr34	2.47635e-74	0.222421	0.999	0.992	4.65678e-70
Rhob	2.55325e-74	0.182982	1	0.986	4.80138e-70
Gm42418	1.41246e-73	0.106118	0.999	1	2.65614e-69
Jun	5.16256e-72	0.207729	0.999	0.985	9.70819e-68
Sgk1	1.47549e-71	0.355678	0.91	0.841	2.77466e-67
Selplg	4.72878e-70	0.168163	1	0.995	8.89247e-66
Gm13889	6.11621e-70	1.13103	0.241	0.131	1.15015e-65
Qk	4.60482e-69	0.21961	0.987	0.965	8.65936e-65
Lrp1	1.07186e-68	0.342754	0.865	0.794	2.01563e-64
Ltc4s	3.99497e-64	0.28909	0.956	0.913	7.51254e-60
Scoc	1.24109e-62	0.273949	0.944	0.889	2.33387e-58
Marcks	8.56615e-60	0.146945	1	0.993	1.61087e-55
Vsir	2.78145e-58	0.165664	0.999	0.989	5.23052e-54
Cmtm6	3.04204e-57	0.243006	0.949	0.906	5.72057e-53
mt-Nd4	2.76211e-56	0.185498	0.99	0.954	5.19415e-52
Txnip	7.28654e-56	0.300816	0.956	0.924	1.37023e-51
Mpc1	6.19482e-55	0.343745	0.768	0.691	1.16494e-50
Sox4	6.36743e-55	0.659773	0.712	0.613	1.1974e-50
Rgs10	1.00403e-54	0.14993	0.996	0.994	1.88808e-50
Crybb1	1.41772e-54	0.283374	0.879	0.788	2.66602e-50
mt-Co3	3.63229e-53	0.151685	1	0.989	6.83052e-49
Fchsd2	4.14497e-52	0.360149	0.77	0.681	7.79462e-48
Ptgs1	2.1669e-51	0.203344	0.982	0.952	4.07485e-47
Cst3	9.14502e-51	0.110044	1	1	1.71972e-46
Hspa1a	1.5195e-50	0.281512	0.894	0.825	2.85741e-46
Adgrg1	6.58845e-50	0.260226	0.909	0.847	1.23896e-45
Rgs2	2.59594e-49	0.253071	0.969	0.922	4.88167e-45
Jmjd1c	6.21564e-49	0.333045	0.893	0.829	1.16885e-44
Fam102b	1.88644e-48	0.30202	0.834	0.764	3.54745e-44
Tgfbr1	1.93064e-48	0.18304	0.988	0.968	3.63058e-44
Glul	2.94079e-48	0.244646	0.975	0.944	5.53015e-44
Golm1	4.01952e-48	0.210263	0.967	0.936	7.5587e-44
Nrip1	1.06298e-47	0.248933	0.915	0.858	1.99893e-43
Itga6	3.10959e-47	0.342067	0.729	0.64	5.84759e-43
Smad7	9.07322e-46	0.40188	0.897	0.85	1.70622e-41
Scamp2	1.31269e-45	0.177378	0.985	0.962	2.4685e-41
Ckb	1.3887e-45	0.18007	0.985	0.969	2.61146e-41
Laptm5	6.3891e-45	0.10842	0.999	0.998	1.20147e-40
Khdrbs3	2.46598e-43	0.549228	0.411	0.309	4.63728e-39
Stab1	6.32474e-43	0.311009	0.757	0.674	1.18937e-38
Elmo1	6.50001e-43	0.257104	0.88	0.829	1.22233e-38
Mgll	1.7863e-42	0.482987	0.494	0.398	3.35914e-38
4833420G17Rik	8.36948e-42	0.378085	0.569	0.464	1.57388e-37
Zfhx3	1.11607e-41	0.191972	0.958	0.924	2.09878e-37
Slc7a8	1.35453e-41	0.309352	0.758	0.683	2.54719e-37
Mtdh	2.26054e-41	0.167242	0.985	0.967	4.25095e-37
Saraf	7.44771e-41	0.210937	0.931	0.899	1.40054e-36
Cd53	8.87666e-41	0.171984	0.985	0.964	1.66926e-36
Mertk	9.4876e-41	0.243564	0.911	0.865	1.78414e-36
Sall1	1.83217e-40	0.265412	0.827	0.761	3.44539e-36
Bank1	2.68259e-40	0.520449	0.4	0.298	5.04461e-36
Slco2b1	2.20375e-39	0.215705	0.948	0.9	4.14415e-35
Inpp5d	3.83593e-39	0.234205	0.908	0.859	7.21346e-35
Nav3	5.61985e-39	0.275359	0.782	0.708	1.05681e-34
Klf4	7.97292e-39	0.347919	0.65	0.545	1.49931e-34
Ddx3x	1.69751e-38	0.352307	0.861	0.806	3.19217e-34
Rnase4	4.02823e-38	0.17089	0.981	0.964	7.57508e-34
Calr	7.51161e-38	0.153802	0.981	0.961	1.41256e-33
Mafb	1.53454e-37	0.300338	0.996	0.988	2.88571e-33
Prkca	8.00631e-37	0.513972	0.435	0.339	1.50559e-32
Plxdc2	9.36202e-37	0.169653	0.979	0.96	1.76053e-32
Sirpa	2.99397e-36	0.163799	0.984	0.971	5.63016e-32
Btg1	3.5169e-36	0.237963	0.958	0.915	6.61353e-32
Hspa1b	5.42963e-36	0.275676	0.853	0.793	1.02104e-31
Gas6	5.7692e-36	0.344642	0.611	0.524	1.0849e-31
Kctd12	1.31661e-35	0.230854	0.984	0.968	2.47588e-31
Gcn1l1	9.73578e-35	0.415004	0.512	0.429	1.83081e-30
Wasf2	1.33697e-34	0.186917	0.94	0.898	2.51417e-30
Klf6	1.56534e-34	0.163527	0.943	0.885	2.94363e-30
Csnk1e	1.23932e-33	0.224554	0.859	0.809	2.33054e-29
Lrba	1.37601e-33	0.250529	0.746	0.668	2.58759e-29
Fscn1	4.25254e-33	0.185489	0.911	0.847	7.9969e-29
Zfand5	6.16555e-33	0.242253	0.826	0.752	1.15943e-28
Rgs1	3.44316e-32	0.313134	0.741	0.655	6.47485e-28
1700017B05Rik	4.12708e-31	0.315864	0.703	0.638	7.76097e-27
Phgdh	4.15208e-30	0.310569	0.632	0.566	7.80798e-26
Rtn4rl1	5.2509e-30	0.27904	0.691	0.62	9.87432e-26
Atraid	7.77181e-30	0.22667	0.815	0.766	1.46149e-25
Foxn3	3.87181e-29	0.234112	0.835	0.786	7.28093e-25
Rgs7bp	4.94457e-29	1.18928	0.073	0.033	9.29827e-25
Lactb	1.32055e-28	0.387853	0.479	0.398	2.48329e-24
Trio	1.35479e-28	0.455683	0.462	0.384	2.54769e-24
Myo18b	1.98376e-28	0.782673	0.168	0.106	3.73046e-24
Plxna4	2.3136e-28	0.452912	0.36	0.28	4.35072e-24
Top1	2.82438e-28	0.267567	0.81	0.752	5.31125e-24
Eef2k	4.25745e-28	0.324926	0.581	0.513	8.00613e-24
Abcc3	5.37876e-28	0.422424	0.445	0.37	1.01148e-23
Picalm	7.00724e-28	0.154743	0.959	0.928	1.31771e-23
Upk1b	9.31365e-28	0.246842	0.661	0.565	1.75143e-23
Cbfa2t3	1.25809e-27	0.41845	0.442	0.362	2.36584e-23
Slc40a1	3.20238e-27	0.327943	0.596	0.526	6.02208e-23
Lpcat3	5.62007e-27	0.28312	0.674	0.614	1.05685e-22
Adgre1	5.65719e-27	0.226746	0.789	0.746	1.06383e-22
Acox3	1.23806e-26	0.302813	0.665	0.588	2.32817e-22
Snx17	2.29291e-26	0.230421	0.762	0.717	4.31182e-22
Rab3il1	3.66061e-26	0.193914	0.869	0.822	6.88377e-22
Gab1	5.17691e-26	0.615513	0.238	0.17	9.73517e-22
Tmem44	5.52707e-26	0.816319	0.147	0.092	1.03937e-21
Smo	6.4241e-26	0.446203	0.375	0.301	1.20805e-21
Dnajb9	1.59623e-25	0.359026	0.602	0.537	3.00171e-21
Hpgds	4.89354e-25	0.129147	0.979	0.961	9.20231e-21
Sema4b	7.891e-25	0.673066	0.185	0.125	1.4839e-20
Abi3	8.94209e-25	0.147962	0.95	0.927	1.68156e-20
Ldhb	8.95785e-25	0.147182	0.944	0.925	1.68452e-20
Mtss1	8.38771e-24	0.455098	0.384	0.316	1.57731e-19
Nid2	1.01766e-23	1.07799	0.08	0.041	1.91372e-19
Plxnb2	1.2519e-23	0.255575	0.715	0.674	2.3542e-19
Tmx4	1.4047e-23	0.26443	0.778	0.723	2.64154e-19
Usp2	1.91903e-23	0.242581	0.746	0.684	3.60873e-19
S1pr1	2.19551e-23	0.482811	0.341	0.271	4.12866e-19
Bcl9l	2.29149e-23	0.454949	0.335	0.267	4.30915e-19
Hfe	2.39077e-23	0.269056	0.599	0.531	4.49584e-19
Tagap	2.68975e-23	0.402043	0.411	0.338	5.05808e-19
Cib1	3.38777e-23	0.35594	0.45	0.383	6.3707e-19
Fam110a	3.39441e-23	0.469743	0.384	0.317	6.38319e-19
Abhd12	4.70411e-23	0.11245	0.988	0.98	8.84608e-19
Sqor	5.0765e-23	0.314658	0.524	0.456	9.54635e-19
Spcs2	5.22233e-23	0.153086	0.939	0.899	9.82058e-19
Gm26735	5.47183e-23	0.876895	0.176	0.12	1.02898e-18
Susd3	7.17668e-23	0.178902	0.894	0.858	1.34957e-18
Mylip	8.32675e-23	0.209215	0.846	0.791	1.56585e-18
Rhoh	9.44961e-23	0.220387	0.863	0.823	1.777e-18
Slc3a2	1.39448e-22	0.16294	0.927	0.892	2.62232e-18
Hlf	3.33623e-22	0.745787	0.146	0.094	6.27378e-18
Klhdc8b	7.67719e-22	0.474612	0.335	0.268	1.4437e-17
Ulk2	2.34088e-21	0.312713	0.531	0.465	4.40203e-17
Actn1	2.63994e-21	0.638908	0.18	0.124	4.96441e-17
Mat2a	3.17734e-21	0.204556	0.831	0.776	5.97498e-17
Idh2	4.78392e-21	0.277358	0.58	0.521	8.99616e-17
Rtn3	5.89933e-21	0.193773	0.779	0.74	1.10937e-16
Nckap1l	6.36515e-21	0.202028	0.739	0.688	1.19697e-16
Epb41l2	9.00518e-21	0.130176	0.969	0.942	1.69342e-16
Kcnk12	9.82698e-21	0.500604	0.288	0.227	1.84796e-16
Pag1	1.58395e-20	0.159941	0.924	0.888	2.97862e-16
Hsph1	1.79507e-20	0.445327	0.383	0.32	3.37563e-16
Chka	1.96532e-20	0.432416	0.494	0.431	3.69579e-16
Dip2b	2.11234e-20	0.227959	0.648	0.596	3.97225e-16
Abca1	2.34388e-20	0.201654	0.722	0.662	4.40766e-16
Ighm	3.12508e-20	0.190839	0.81	0.766	5.87671e-16
Cryl1	3.7223e-20	0.296724	0.517	0.453	6.99979e-16
Cyfip1	4.53008e-20	0.131819	0.947	0.928	8.51882e-16
Pde3b	4.71684e-20	0.179549	0.839	0.803	8.87003e-16
Slc44a2	4.9622e-20	0.329827	0.52	0.468	9.33142e-16
Dmxl1	5.58738e-20	0.394497	0.478	0.422	1.05071e-15
Manf	1.49119e-19	0.173136	0.831	0.785	2.80418e-15
Rnaset2b	1.96709e-19	0.283895	0.499	0.439	3.6991e-15
Sema6d	1.99933e-19	0.929659	0.079	0.044	3.75974e-15
Pik3r1	2.21886e-19	0.277745	0.812	0.769	4.17257e-15
Tmem204	2.38539e-19	0.556312	0.196	0.142	4.48573e-15
Hspb1	2.67159e-19	0.500042	0.297	0.235	5.02393e-15
Mtch1	2.93872e-19	0.23016	0.653	0.608	5.52626e-15
Dusp7	5.48338e-19	0.295517	0.5	0.439	1.03115e-14
Snn	7.5965e-19	0.307904	0.468	0.408	1.42852e-14
Tcf4	8.23117e-19	0.161082	0.864	0.827	1.54787e-14
Gpr155	8.41805e-19	0.275576	0.529	0.466	1.58301e-14
Edem1	9.16124e-19	0.232836	0.651	0.604	1.72277e-14
Abl1	1.36304e-18	0.320223	0.437	0.376	2.5632e-14
Plod1	1.82944e-18	0.243532	0.618	0.566	3.44026e-14
Pten	1.89966e-18	0.192425	0.719	0.671	3.57232e-14
Gm20186	1.90386e-18	0.612193	0.157	0.108	3.58022e-14
Prkce	2.0787e-18	0.595473	0.198	0.146	3.90899e-14
Cltc	2.42916e-18	0.181766	0.814	0.772	4.56803e-14
Csmd3	3.30948e-18	0.228272	0.646	0.591	6.22347e-14
St3gal6	3.42767e-18	0.15277	0.904	0.861	6.44574e-14
Eng	4.87238e-18	0.304593	0.49	0.435	9.16251e-14
Krtcap2	7.0594e-18	0.187099	0.723	0.683	1.32752e-13
Pik3ip1	8.11396e-18	0.790188	0.113	0.072	1.52583e-13
Atp1b3	9.67493e-18	0.237247	0.622	0.571	1.81937e-13
Acads	9.97535e-18	0.241186	0.602	0.553	1.87587e-13
Hes1	1.06994e-17	0.879019	0.179	0.129	2.01202e-13
Ptp4a3	1.25275e-17	0.229543	0.64	0.593	2.35579e-13
AY036118	1.9637e-17	0.143666	0.589	0.531	3.69274e-13
Plpbp	2.76241e-17	0.381591	0.397	0.343	5.19471e-13
Gm43221	3.99763e-17	0.690931	0.115	0.075	7.51754e-13
Rabepk	4.78904e-17	0.499932	0.251	0.199	9.0058e-13
Gns	5.18909e-17	0.166433	0.895	0.874	9.75809e-13
Arid1a	5.51858e-17	0.205439	0.68	0.64	1.03777e-12
Tle3	5.7892e-17	0.3735	0.367	0.309	1.08866e-12
Pip4k2a	6.19447e-17	0.182086	0.761	0.713	1.16487e-12
Itga9	7.92282e-17	0.419111	0.28	0.224	1.48989e-12
Gimap6	1.02337e-16	0.346566	0.329	0.271	1.92445e-12
Tgfb1	1.88638e-16	0.118533	0.936	0.92	3.54733e-12
Fam91a1	1.95627e-16	0.234944	0.605	0.565	3.67877e-12
Tnfrsf17	2.32218e-16	0.417797	0.275	0.221	4.36686e-12
Clstn1	3.04781e-16	0.334536	0.378	0.324	5.7314e-12
Whrn	4.44264e-16	0.317958	0.434	0.384	8.35439e-12
Akirin2	4.54227e-16	0.178129	0.736	0.692	8.54173e-12
Cttnbp2nl	4.59484e-16	0.145071	0.835	0.804	8.6406e-12
Rasgrp3	4.74658e-16	0.20669	0.738	0.694	8.92594e-12
Eif4a2	6.27309e-16	0.17447	0.8	0.764	1.17966e-11
Pecam1	7.89048e-16	0.564267	0.165	0.119	1.48381e-11
Il6st	9.00433e-16	0.206895	0.583	0.53	1.69326e-11
Mgat1	1.05782e-15	0.217025	0.63	0.583	1.98924e-11
Maml3	1.11081e-15	0.248643	0.573	0.525	2.08888e-11
Srgap2	2.07053e-15	0.112322	0.964	0.931	3.89363e-11
Tmem144	2.35059e-15	0.399193	0.316	0.264	4.42028e-11
Il16	2.45867e-15	0.25042	0.553	0.504	4.62354e-11
Ttc28	2.58427e-15	0.275048	0.545	0.495	4.85972e-11
Gem	3.65957e-15	0.264156	0.483	0.419	6.88181e-11
Trpc4ap	3.68417e-15	0.220036	0.581	0.54	6.92808e-11
Vps18	4.07028e-15	0.329392	0.441	0.392	7.65416e-11
Sft2d2	5.84313e-15	0.237159	0.539	0.489	1.0988e-10
Gtf2i	6.75316e-15	0.310239	0.42	0.369	1.26993e-10
Ykt6	7.48433e-15	0.328012	0.376	0.324	1.40743e-10
Peak1	7.89518e-15	0.326438	0.306	0.252	1.48469e-10
Tecr	9.5616e-15	0.170304	0.749	0.715	1.79806e-10
Zmiz1	1.08729e-14	0.168177	0.758	0.713	2.04464e-10
Ets1	1.1981e-14	0.249895	0.516	0.464	2.25303e-10
Ski	1.29117e-14	0.147222	0.754	0.711	2.42804e-10
Snx18	1.3014e-14	0.170234	0.822	0.787	2.44729e-10
Ptger3	1.70251e-14	0.957061	0.058	0.032	3.20157e-10
Rac1	1.98572e-14	0.129438	0.909	0.892	3.73414e-10
Pdlim4	2.04954e-14	0.204405	0.565	0.512	3.85416e-10
Parvg	2.11706e-14	0.278866	0.482	0.437	3.98113e-10
Fcrl1	2.3567e-14	0.427634	0.257	0.207	4.43177e-10
Pdk1	2.3976e-14	0.309057	0.454	0.404	4.50869e-10
Dad1	2.65073e-14	0.124938	0.848	0.817	4.98469e-10
Sec11c	3.25124e-14	0.138624	0.831	0.794	6.11395e-10
Khk	3.3949e-14	0.310609	0.4	0.35	6.3841e-10
Sh2b3	3.45497e-14	0.284198	0.434	0.387	6.49708e-10
Ppp1r10	3.77733e-14	0.165507	0.755	0.696	7.10328e-10
Cbl	4.21892e-14	0.191106	0.69	0.64	7.93367e-10
Klf3	4.46871e-14	0.164185	0.734	0.691	8.40341e-10
P4hb	4.63274e-14	0.166285	0.755	0.721	8.71186e-10
Adprh	4.67114e-14	0.221903	0.565	0.53	8.78408e-10
Hhex	4.84505e-14	0.24842	0.625	0.587	9.11112e-10
Ptpn1	5.04106e-14	0.135954	0.832	0.799	9.47971e-10
Gadd45g	5.8644e-14	0.476797	0.407	0.355	1.1028e-09
Fkbp2	6.47641e-14	0.144517	0.739	0.693	1.21789e-09
Gm6277	7.31823e-14	0.560196	0.174	0.131	1.37619e-09
Tmed9	7.50395e-14	0.105536	0.9	0.884	1.41112e-09
Hbegf	7.52693e-14	0.810259	0.07	0.041	1.41544e-09
Cnpy2	7.53182e-14	0.171419	0.661	0.618	1.41636e-09
Dapp1	9.65094e-14	0.242046	0.715	0.675	1.81486e-09
Rnf130	9.76783e-14	0.123465	0.919	0.89	1.83684e-09
Hsp90ab1	9.93506e-14	0.121312	0.993	0.989	1.86829e-09
Hk2	1.46575e-13	0.306373	0.723	0.687	2.75634e-09
St3gal5	1.48788e-13	0.163632	0.746	0.705	2.79795e-09
Srm	2.08558e-13	0.287743	0.365	0.313	3.92194e-09
Hnrnph1	2.18693e-13	0.200486	0.729	0.693	4.11253e-09
Ncoa4	2.44676e-13	0.299927	0.437	0.393	4.60114e-09
Tmco1	2.70449e-13	0.16228	0.739	0.707	5.08579e-09
Ms4a6b	4.28484e-13	0.183133	0.58	0.534	8.05765e-09
Man1a	6.17468e-13	0.227303	0.579	0.536	1.16115e-08
Duoxa1	6.49089e-13	0.916336	0.054	0.03	1.22061e-08
Atp2c1	6.64348e-13	0.344085	0.719	0.694	1.24931e-08
Nfia	8.08611e-13	0.246616	0.487	0.439	1.52059e-08
Sort1	8.5406e-13	0.217304	0.512	0.466	1.60606e-08
Tmem41b	9.72539e-13	0.432675	0.386	0.343	1.82886e-08
Git2	1.0216e-12	0.128541	0.84	0.809	1.92112e-08
Npl	1.02228e-12	0.250544	0.415	0.368	1.9224e-08
Cd302	1.16087e-12	0.148886	0.712	0.673	2.18302e-08
Med12l	1.18137e-12	0.392395	0.305	0.26	2.22156e-08
Camk1	1.35471e-12	0.119553	0.916	0.894	2.54752e-08
Prpsap2	1.62299e-12	0.283358	0.396	0.348	3.05203e-08
Nos1ap	1.69771e-12	0.438896	0.229	0.182	3.19254e-08
Gm26778	1.83911e-12	0.333851	0.371	0.324	3.45844e-08
Zfp703	1.90338e-12	0.298189	0.409	0.361	3.57931e-08
Dnm2	2.0385e-12	0.162543	0.671	0.628	3.8334e-08
Frmd4b	2.11139e-12	0.138811	0.788	0.757	3.97047e-08
Frmd4a	2.27727e-12	0.104833	0.929	0.897	4.2824e-08
Numa1	2.53997e-12	0.213487	0.54	0.491	4.77641e-08
Tspan3	3.03006e-12	0.203238	0.586	0.551	5.69802e-08
Cmtm7	3.23032e-12	0.11725	0.903	0.868	6.07461e-08
Cdk5rap3	3.42364e-12	0.323691	0.33	0.286	6.43815e-08
Inpp4b	3.46686e-12	0.240218	0.494	0.454	6.51943e-08
Frg1	3.90769e-12	0.25075	0.404	0.356	7.34841e-08
Trmt10a	5.85915e-12	0.385805	0.251	0.207	1.10181e-07
Paip1	5.94991e-12	0.264685	0.383	0.336	1.11888e-07
Tgfa	6.63405e-12	0.332193	0.356	0.314	1.24753e-07
0610040J01Rik	7.7477e-12	0.202733	0.555	0.517	1.45696e-07
Tmem64	1.21575e-11	0.282032	0.428	0.38	2.28623e-07
Rcsd1	1.42912e-11	0.178249	0.683	0.644	2.68746e-07
Tmem267	1.5637e-11	0.56946	0.102	0.071	2.94053e-07
Tmem173	1.58528e-11	0.102731	0.895	0.87	2.98112e-07
Dhx9	1.71129e-11	0.345543	0.424	0.384	3.21809e-07
Tcn2	1.81428e-11	0.10848	0.91	0.89	3.41175e-07
Gna15	1.90221e-11	0.124796	0.829	0.798	3.57711e-07
Slc38a2	1.99553e-11	0.179431	0.643	0.604	3.75259e-07
Snta1	2.13572e-11	0.192812	0.535	0.493	4.01622e-07
Mars	2.32838e-11	0.330488	0.296	0.251	4.37852e-07
Arl8b	2.41205e-11	0.190859	0.548	0.509	4.53587e-07
Ppp1ca	3.21495e-11	0.123539	0.787	0.757	6.04571e-07
Ubl3	3.24245e-11	0.147777	0.79	0.76	6.09743e-07
Mlec	4.02093e-11	0.1512	0.732	0.696	7.56135e-07
Chst7	4.26579e-11	0.276319	0.381	0.339	8.02181e-07
Sipa1l1	4.34019e-11	0.324475	0.325	0.282	8.16173e-07
Mtus1	4.42001e-11	0.148062	0.756	0.721	8.31183e-07
Ankrd44	4.70993e-11	0.165209	0.672	0.63	8.85701e-07
Armc3	4.72431e-11	0.592968	0.123	0.09	8.88407e-07
Tanc2	4.7246e-11	0.104091	0.91	0.881	8.88461e-07
Tacc1	4.95963e-11	0.165485	0.833	0.809	9.32658e-07
Ppp3ca	6.18465e-11	0.153425	0.662	0.624	1.16302e-06
Prkab1	6.33788e-11	0.271009	0.432	0.393	1.19184e-06
Psenen	6.3809e-11	0.110571	0.821	0.787	1.19993e-06
Dnajb4	7.05352e-11	0.252723	0.499	0.458	1.32641e-06
Ddrgk1	7.196e-11	0.151552	0.721	0.69	1.35321e-06
Dync1h1	7.95227e-11	0.2087	0.425	0.382	1.49542e-06
Stard8	8.25564e-11	0.472377	0.183	0.145	1.55247e-06
Atxn7l3b	8.29108e-11	0.169871	0.639	0.607	1.55914e-06
Tmem30a	9.99226e-11	0.147811	0.68	0.649	1.87905e-06
Arl1	1.05217e-10	0.165793	0.647	0.614	1.97861e-06
Rilpl1	1.07113e-10	0.216998	0.468	0.431	2.01425e-06
Map4k4	1.12464e-10	0.154873	0.803	0.779	2.11488e-06
Sbf2	1.18131e-10	0.218672	0.447	0.403	2.22146e-06
Arl4c	1.18579e-10	0.155879	0.83	0.799	2.22989e-06
Ints6l	1.19664e-10	0.209413	0.569	0.536	2.25028e-06
Cdh23	1.29699e-10	0.43475	0.181	0.143	2.43899e-06
3222401L13Rik	1.33882e-10	0.242719	0.417	0.369	2.51765e-06
Mpi	1.38667e-10	0.312734	0.273	0.23	2.60763e-06
Map1lc3a	1.42353e-10	0.177997	0.593	0.554	2.67695e-06
Rsbn1l	1.86627e-10	0.198128	0.585	0.559	3.50951e-06
Tab2	2.12321e-10	0.178196	0.633	0.596	3.99269e-06
Gpr183	2.15653e-10	0.149404	0.774	0.735	4.05536e-06
Slc1a3	2.1792e-10	0.184229	0.595	0.557	4.09798e-06
Adgrl2	2.24053e-10	0.536004	0.126	0.094	4.21331e-06
Lims1	2.5061e-10	0.144497	0.726	0.695	4.71271e-06
Sar1b	2.62796e-10	0.17487	0.579	0.542	4.94188e-06
Slc7a7	2.89909e-10	0.186592	0.578	0.547	5.45174e-06
Eif5	2.97283e-10	0.102238	0.865	0.832	5.59041e-06
Atp2a2	3.23481e-10	0.229154	0.447	0.411	6.08306e-06
Osbpl11	3.34836e-10	0.221232	0.45	0.413	6.2966e-06
Ddit4	3.3517e-10	0.536435	0.101	0.072	6.30287e-06
Cd276	3.69596e-10	0.580284	0.103	0.074	6.95025e-06
Ikzf1	4.02198e-10	0.138752	0.755	0.728	7.56334e-06
Cnot8	4.31584e-10	0.204553	0.486	0.448	8.11593e-06
Efnb1	4.34468e-10	0.381058	0.217	0.178	8.17018e-06
Mical3	4.72717e-10	0.482672	0.139	0.106	8.88944e-06
BC035044	4.7323e-10	0.224907	0.45	0.41	8.89909e-06
Ccdc12	4.98116e-10	0.138444	0.753	0.736	9.36707e-06
Dtx4	5.70132e-10	0.231431	0.457	0.425	1.07213e-05
G3bp2	6.56567e-10	0.140966	0.667	0.635	1.23467e-05
Sppl3	6.90207e-10	0.200525	0.474	0.437	1.29793e-05
Mdfi	7.25544e-10	0.494246	0.142	0.109	1.36439e-05
Ccr5	7.50549e-10	0.106508	0.911	0.876	1.41141e-05
Psma2	7.62185e-10	0.141746	0.624	0.593	1.43329e-05
Kpnb1	7.85818e-10	0.198705	0.436	0.395	1.47773e-05
Zfp706	9.56601e-10	0.130025	0.778	0.752	1.79889e-05
Fam212a	9.76064e-10	0.186763	0.501	0.46	1.83549e-05
Nrarp	9.89033e-10	0.658063	0.07	0.047	1.85988e-05
Atp13a3	1.08236e-09	0.23639	0.449	0.408	2.03537e-05
Arsb	1.22993e-09	0.140546	0.613	0.581	2.31289e-05
Trp53i11	1.27158e-09	0.493213	0.126	0.096	2.3912e-05
Sec62	1.28018e-09	0.1016	0.841	0.813	2.40737e-05
Rin2	1.49895e-09	0.16056	0.678	0.647	2.81878e-05
Hnrnpul1	1.56913e-09	0.167397	0.615	0.582	2.95075e-05
Map3k3	1.57401e-09	0.322558	0.292	0.255	2.95992e-05
Slc35c2	1.57701e-09	0.185958	0.545	0.514	2.96557e-05
Pcnx3	1.7371e-09	0.311141	0.26	0.222	3.26662e-05
Brk1	1.76243e-09	0.110562	0.787	0.772	3.31425e-05
Cirbp	1.83814e-09	0.23086	0.437	0.4	3.45662e-05
Gm10138	1.90164e-09	0.297611	0.37	0.331	3.57603e-05
Slc26a2	2.14754e-09	0.31647	0.287	0.249	4.03846e-05
Jam3	2.17336e-09	0.430442	0.191	0.156	4.087e-05
Lpin1	2.19028e-09	0.30599	0.303	0.264	4.11883e-05
Dexi	2.23163e-09	0.38543	0.197	0.162	4.19659e-05
Cnpy3	2.43815e-09	0.138505	0.648	0.622	4.58494e-05
Thrsp	2.58682e-09	0.201487	0.55	0.51	4.86452e-05
Scn1b	2.91153e-09	0.204086	0.519	0.486	5.47513e-05
Cdk6	3.03223e-09	0.207447	0.341	0.298	5.70211e-05
Rpn1	3.04717e-09	0.131677	0.629	0.591	5.73021e-05
Rab5c	3.11985e-09	0.167182	0.589	0.563	5.86689e-05
Ccdc162	3.22465e-09	0.834615	0.057	0.037	6.06394e-05
H2afy	3.34432e-09	0.142323	0.697	0.674	6.28899e-05
Selenos	3.45086e-09	0.112863	0.808	0.786	6.48934e-05
Fgd2	3.53594e-09	0.105568	0.859	0.825	6.64934e-05
Fam71a	3.54457e-09	0.473755	0.18	0.146	6.66557e-05
Msrb2	3.59743e-09	0.235252	0.41	0.375	6.76496e-05
Ppm1l	3.76851e-09	0.421576	0.185	0.15	7.08668e-05
Cep68	3.95309e-09	0.237765	0.391	0.349	7.43379e-05
Osgep	3.9649e-09	0.215113	0.464	0.431	7.45599e-05
Rsbn1	4.23635e-09	0.258596	0.376	0.339	7.96646e-05
Plscr3	4.38815e-09	0.311791	0.272	0.236	8.25192e-05
Abcb4	4.54672e-09	0.330264	0.246	0.209	8.55011e-05
Mbnl2	4.93185e-09	0.141753	0.683	0.656	9.27435e-05
Slc25a37	5.05959e-09	0.21345	0.419	0.38	9.51456e-05
Siglece	5.94129e-09	0.230747	0.397	0.359	0.000111726
Sgce	5.98674e-09	0.171022	0.549	0.521	0.000112581
Med13l	6.1976e-09	0.211573	0.449	0.411	0.000116546
Arhgef40	6.35073e-09	0.26364	0.389	0.352	0.000119426
Epha2	6.88596e-09	0.535889	0.106	0.078	0.000129491
Arrdc3	8.64366e-09	0.3876	0.263	0.227	0.000162544
Gm31243	8.81278e-09	0.500803	0.125	0.096	0.000165724
Gmpr	8.82222e-09	0.253441	0.361	0.326	0.000165902
Nhsl2	9.67733e-09	0.475882	0.13	0.1	0.000181982
Kif21b	9.82106e-09	0.184273	0.468	0.434	0.000184685
Gpr165	9.8358e-09	0.572317	0.051	0.032	0.000184962
Mcfd2	1.01639e-08	0.141132	0.639	0.607	0.000191133
Eif3g	1.03902e-08	0.224956	0.391	0.356	0.000195388
Twf2	1.04651e-08	0.115987	0.795	0.77	0.000196796
Bbs9	1.0851e-08	0.241413	0.365	0.329	0.000204054
Chd6	1.12501e-08	0.213939	0.387	0.351	0.000211558
Atp6v0a2	1.18316e-08	0.152995	0.546	0.507	0.000222494
Nr3c1	1.18667e-08	0.122618	0.729	0.702	0.000223153
Tbl1x	1.2027e-08	0.222307	0.415	0.377	0.000226168
Slc16a6	1.21464e-08	0.126333	0.752	0.722	0.000228413
Eif1b	1.34492e-08	0.152808	0.588	0.556	0.000252913
Tspan4	1.37451e-08	0.143414	0.621	0.583	0.000258477
Gorasp2	1.39956e-08	0.318917	0.3	0.264	0.000263187
Nudt16l1	1.43735e-08	0.227835	0.34	0.304	0.000270294
Cxxc5	1.4407e-08	0.127913	0.732	0.704	0.000270923
Rad21	1.68893e-08	0.205315	0.338	0.298	0.000317603
Tpp1	1.7033e-08	0.108395	0.809	0.785	0.000320306
Lyzl4	1.71025e-08	0.701079	0.068	0.047	0.000321613
Chst8	1.76116e-08	0.384592	0.185	0.152	0.000331186
Nlk	1.86236e-08	0.33433	0.212	0.177	0.000350216
Slc29a1	1.88025e-08	0.16625	0.525	0.496	0.000353581
Fmnl3	2.04906e-08	0.165427	0.512	0.475	0.000385326
Ciart	2.29781e-08	0.481046	0.119	0.091	0.000432104
Pxn	2.32697e-08	0.258337	0.345	0.311	0.000437587
Bcas2	2.3653e-08	0.197536	0.493	0.466	0.000444795
Tmem63a	2.42766e-08	0.184054	0.501	0.471	0.000456521
Txndc15	2.61468e-08	0.145479	0.595	0.566	0.00049169
Matk	2.92243e-08	0.249663	0.36	0.328	0.000549563
Mapk8	3.00993e-08	0.380187	0.184	0.151	0.000566018
Pld1	3.03863e-08	0.219848	0.42	0.388	0.000571414
Eif4g2	3.11496e-08	0.11556	0.776	0.752	0.000585768
Tsc22d2	3.26654e-08	0.152026	0.604	0.564	0.000614273
Slc9a9	3.33617e-08	0.1462	0.55	0.517	0.000627367
Tsn	3.33689e-08	0.148778	0.619	0.592	0.000627502
Mfap3	3.45477e-08	0.189411	0.472	0.436	0.000649669
Pxk	3.54677e-08	0.236216	0.345	0.309	0.000666969
Tspan9	3.97841e-08	0.476302	0.107	0.08	0.000748141
Camk2d	4.15467e-08	0.12479	0.654	0.619	0.000781286
Hnmt	4.2278e-08	0.284396	0.304	0.269	0.000795037
Manea	4.40121e-08	0.373664	0.211	0.179	0.000827648
Wdr26	4.50822e-08	0.156979	0.632	0.601	0.000847772
Rnf167	4.5674e-08	0.187619	0.502	0.472	0.000858899
Nucks1	5.01207e-08	0.176509	0.496	0.465	0.000942519
Slc2a8	5.16754e-08	0.243081	0.31	0.275	0.000971755
Nhs	5.35452e-08	1.14812	0.024	0.012	0.00100692
Tm6sf1	5.58193e-08	0.136147	0.764	0.735	0.00104968
Prex1	6.0799e-08	0.106817	0.667	0.628	0.00114332
Ndufv2	6.41845e-08	0.187915	0.455	0.422	0.00120699
Acss1	6.43381e-08	0.305262	0.243	0.209	0.00120988
Epn2	6.43769e-08	0.41143	0.174	0.143	0.00121061
Mdh1	7.18333e-08	0.137419	0.666	0.643	0.00135083
Gm11368	7.22765e-08	1.03836	0.026	0.014	0.00135916
Nsmce1	7.75571e-08	0.266982	0.27	0.235	0.00145846
H2afz	7.96535e-08	0.110582	0.838	0.824	0.00149788
Gprasp2	8.01195e-08	0.43748	0.13	0.102	0.00150665
Rnasel	8.02923e-08	0.371562	0.175	0.144	0.0015099
Klhl24	9.63402e-08	0.12967	0.672	0.641	0.00181168
mt-Nd5	9.64075e-08	0.104077	0.634	0.595	0.00181294
Uqcc3	9.87241e-08	0.203525	0.364	0.33	0.00185651
Tjp1	9.91096e-08	0.157434	0.488	0.455	0.00186376
Sh3bp5	1.04945e-07	0.372245	0.168	0.138	0.00197348
Ninj1	1.07385e-07	0.120309	0.51	0.473	0.00201937
BC031181	1.09272e-07	0.152324	0.564	0.539	0.00205486
Mmp28	1.14238e-07	0.825368	0.031	0.018	0.00214824
Prrc2a	1.16163e-07	0.155462	0.507	0.477	0.00218444
Tmem52	1.20414e-07	0.497514	0.145	0.117	0.00226439
Scamp5	1.26333e-07	0.249604	0.353	0.324	0.00237569
Tcf7l2	1.32132e-07	0.200492	0.433	0.403	0.00248474
Arhgap27	1.45904e-07	0.214638	0.381	0.349	0.00274373
Gbf1	1.4733e-07	0.30267	0.261	0.228	0.00277055
Engase	1.4921e-07	0.402356	0.195	0.166	0.00280589
Emsy	1.5219e-07	0.285917	0.315	0.284	0.00286193
Zfp710	1.54933e-07	0.134011	0.643	0.611	0.00291352
Tbxas1	1.55385e-07	0.113013	0.772	0.754	0.00292202
Ube2h	1.56426e-07	0.199513	0.442	0.41	0.00294159
Tpcn1	1.59412e-07	0.240721	0.384	0.353	0.00299773
Nckap5l	1.62472e-07	0.282097	0.245	0.212	0.00305528
Iffo1	1.64938e-07	0.204971	0.466	0.436	0.00310165
Pald1	1.67889e-07	0.163701	0.534	0.507	0.00315715
Sec14l1	1.68247e-07	0.177867	0.531	0.508	0.00316389
Ttyh3	1.85528e-07	0.226421	0.374	0.343	0.00348886
Scd2	1.91549e-07	0.249665	0.226	0.193	0.00360208
Nfatc1	1.92143e-07	0.223162	0.391	0.361	0.00361324
Kansl1	1.96845e-07	0.172892	0.601	0.575	0.00370167
Mlph	2.00056e-07	0.154692	0.477	0.444	0.00376206
Crebbp	2.1271e-07	0.160398	0.509	0.475	0.00400001
Fez2	2.15448e-07	0.135629	0.647	0.623	0.0040515
Wdfy2	2.21826e-07	0.201203	0.355	0.319	0.00417144
Bcas3	2.31006e-07	0.51519	0.099	0.075	0.00434407
Lamtor3	2.349e-07	0.207976	0.418	0.389	0.0044173
Prps2	2.45682e-07	0.325525	0.214	0.182	0.00462005
Dock10	2.59618e-07	0.112717	0.806	0.775	0.00488212
1700061E18Rik	2.61519e-07	0.827641	0.037	0.022	0.00491787
Ddx6	2.76661e-07	0.111571	0.745	0.712	0.00520261
Bag3	2.91184e-07	0.462698	0.214	0.185	0.00547572
Tsen34	2.92271e-07	0.181634	0.442	0.41	0.00549615
Nop56	3.06657e-07	0.159005	0.443	0.413	0.00576669
Clasp2	3.09512e-07	0.130482	0.567	0.535	0.00582037
4930589L23Rik	3.28601e-07	0.405449	0.09	0.067	0.00617933
Fam53b	3.29142e-07	0.170759	0.434	0.402	0.00618952
Tbcb	3.3251e-07	0.151345	0.507	0.481	0.00625285
Lman1	3.33857e-07	0.126979	0.629	0.595	0.00627818
Fam114a2	3.44945e-07	0.210595	0.461	0.436	0.0064867
Klhl3	3.56837e-07	0.443145	0.106	0.082	0.00671032
Adcy8	3.72328e-07	0.649563	0.045	0.029	0.00700163
Nav1	3.72892e-07	0.305928	0.167	0.137	0.00701224
Ctc1	3.81481e-07	0.123175	0.683	0.653	0.00717375
Hjurp	4.01685e-07	0.242523	0.291	0.258	0.00755369
Gm40841	4.13631e-07	0.329712	0.236	0.205	0.00777833
Tmem106b	4.4543e-07	0.208808	0.37	0.341	0.00837632
Mcrip1	4.59167e-07	0.151844	0.561	0.537	0.00863463
Pik3r5	4.66863e-07	0.242595	0.279	0.248	0.00877936
Ncaph	4.74414e-07	0.504632	0.103	0.079	0.00892135
Ercc5	4.90474e-07	0.256969	0.361	0.328	0.00922336
Ggta1	4.92237e-07	0.223185	0.319	0.286	0.00925653
Stard3	5.11558e-07	0.122532	0.668	0.652	0.00961985
Slc12a2	5.21835e-07	0.160214	0.531	0.499	0.00981311
Cln8	5.23073e-07	0.189626	0.467	0.437	0.0098364
Ccdc93	5.24881e-07	0.238386	0.37	0.342	0.00987039
Cass4	5.34843e-07	0.42809	0.129	0.103	0.0100577
Nrm	5.36497e-07	0.21389	0.342	0.311	0.0100888
Ccl9	5.69629e-07	0.166534	0.379	0.342	0.0107119
Fam213b	6.2383e-07	0.247575	0.292	0.26	0.0117311
St6galnac4	6.27982e-07	0.126524	0.608	0.58	0.0118092
Sall3	6.38994e-07	0.278613	0.516	0.489	0.0120163
Appbp2	6.39776e-07	0.248292	0.348	0.317	0.012031
Apex1	6.63731e-07	0.23396	0.353	0.323	0.0124815
Jag2	6.89515e-07	0.70573	0.05	0.033	0.0129663
Emc3	6.98595e-07	0.118461	0.638	0.61	0.0131371
Ttc7	7.17096e-07	0.245233	0.321	0.291	0.013485
Sec24c	7.48131e-07	0.361665	0.197	0.169	0.0140686
Sesn1	7.60316e-07	0.197403	0.436	0.41	0.0142977
Pik3cg	7.64092e-07	0.131382	0.549	0.518	0.0143687
Slc23a2	7.65519e-07	0.203841	0.315	0.282	0.0143956
Nek6	7.69113e-07	0.174882	0.451	0.424	0.0144632
Pigt	7.745e-07	0.180614	0.418	0.389	0.0145645
Kcnd1	7.80865e-07	0.35093	0.178	0.149	0.0146842
Itgav	7.81003e-07	0.152405	0.545	0.52	0.0146868
Sdk1	8.05233e-07	0.524486	0.073	0.053	0.0151424
Numb	8.50068e-07	0.106744	0.686	0.659	0.0159855
Trim28	8.59051e-07	0.237645	0.39	0.364	0.0161545
Ptpre	8.59971e-07	0.106405	0.71	0.678	0.0161718
Kat6a	8.61123e-07	0.160782	0.494	0.468	0.0161934
Gp9	9.33347e-07	0.229799	0.296	0.263	0.0175516
Supt4a	9.51129e-07	0.132663	0.561	0.536	0.017886
Ddah2	9.72903e-07	0.207996	0.355	0.322	0.0182954
Exosc2	1.05688e-06	0.37113	0.167	0.139	0.0198747
Tob2	1.05768e-06	0.180385	0.475	0.44	0.0198896
Vcp	1.06699e-06	0.105984	0.737	0.717	0.0200647
Brd4	1.14498e-06	0.146562	0.535	0.511	0.0215313
Sbds	1.17087e-06	0.142871	0.475	0.445	0.0220183
Mafg	1.20105e-06	0.130811	0.61	0.583	0.0225858
Nup88	1.20856e-06	0.271547	0.311	0.282	0.0227269
Nkap	1.30223e-06	0.204078	0.32	0.288	0.0244885
Celf1	1.32126e-06	0.172493	0.535	0.512	0.0248463
Serpinf1	1.34061e-06	0.226652	0.36	0.33	0.0252102
Cbr1	1.42509e-06	0.191859	0.331	0.3	0.0267989
Trappc6a	1.49932e-06	0.299251	0.182	0.154	0.0281946
Atg10	1.64013e-06	0.362586	0.17	0.143	0.0308426
Zfp292	1.65185e-06	0.15825	0.558	0.539	0.0310631
Ndufa9	1.76572e-06	0.14776	0.47	0.444	0.0332044
Kcnj16	1.82289e-06	1.52044	0.012	0.005	0.0342794
1110004F10Rik	1.9357e-06	0.15192	0.513	0.486	0.0364008
Arhgap31	1.97552e-06	0.165493	0.475	0.447	0.0371496
Lemd2	1.99525e-06	0.163227	0.431	0.404	0.0375207
Rgmb	2.02983e-06	0.219376	0.47	0.447	0.0381709
Dctn2	2.03483e-06	0.12274	0.617	0.604	0.0382651
U2af1	2.15796e-06	0.129459	0.517	0.492	0.0405805
Cdk5r1	2.25854e-06	0.225385	0.31	0.28	0.0424718
Maf1	2.26173e-06	0.16855	0.431	0.406	0.0425319
Pgp	2.32347e-06	0.210653	0.343	0.314	0.0436928
Naxe	2.33059e-06	0.164837	0.467	0.439	0.0438268
Ebp	2.34819e-06	0.12728	0.57	0.556	0.0441577
Tubgcp5	2.35307e-06	0.180126	0.489	0.463	0.0442495
Chsy1	2.52532e-06	0.241555	0.321	0.293	0.0474886
Mindy2	2.61184e-06	0.140734	0.54	0.512	0.0491156
Fbxw11	2.62285e-06	0.288029	0.218	0.19	0.0493227
Gm36198	2.65044e-06	1.2356	0.02	0.01	0.0498415

## Sheet: HMG2
HMG2	p_val	avg_log2FC	pct.1	pct.2	p_val_adj
Ccr6	0	2.39124	0.415	0.1	0
Ccdc85a	1.76021e-127	2.27064	0.153	0.036	3.31008e-123
Selenop	3.94774e-112	0.327354	0.997	0.992	7.42372e-108
Upk1b	1.13065e-110	0.723298	0.745	0.562	2.12618e-106
Rnaset2a	5.83145e-105	0.621121	0.773	0.618	1.0966e-100
Tagap1	8.7115e-91	1.25984	0.243	0.102	1.6382e-86
Itm2b	4.67875e-84	0.167949	1	1	8.79839e-80
Crybb1	1.30002e-62	0.427794	0.884	0.801	2.44468e-58
Hexb	3.85361e-59	0.121808	1	1	7.24671e-55
Gm47283	7.91092e-58	0.816006	0.306	0.17	1.48765e-53
Olfml3	2.15518e-57	0.220394	0.999	0.995	4.05282e-53
C1qc	1.22311e-56	0.11722	1	1	2.30005e-52
Ctss	1.09204e-54	0.135439	1	1	2.05357e-50
Trf	1.31135e-54	0.256532	0.97	0.968	2.466e-50
Fcgr3	6.27481e-52	0.20959	0.994	0.99	1.17998e-47
Cst3	2.92261e-49	0.136608	1	1	5.49598e-45
Selplg	7.75934e-48	0.174921	0.999	0.996	1.45914e-43
Ywhah	3.11694e-47	0.258481	0.97	0.957	5.86141e-43
Cd81	9.16425e-46	0.13543	1	1	1.72334e-41
Crlf2	3.46986e-43	0.382703	0.72	0.586	6.52507e-39
P2ry12	3.13801e-42	0.179907	1	0.991	5.90103e-38
C1qb	4.06042e-41	0.114887	1	1	7.63562e-37
Lag3	4.3461e-38	0.299187	0.884	0.836	8.17284e-34
Laptm5	2.32717e-37	0.116558	0.998	0.998	4.37625e-33
Gpr34	3.02987e-37	0.19759	0.998	0.993	5.69767e-33
Vsir	1.68595e-36	0.158513	0.996	0.991	3.17043e-32
Tmem176b	9.31434e-34	0.25255	0.942	0.921	1.75156e-29
Sparc	9.765e-33	0.141565	1	0.997	1.83631e-28
Man2b1	3.9612e-32	0.17945	0.985	0.974	7.44905e-28
Pmepa1	5.34766e-32	0.191439	0.98	0.963	1.00563e-27
Wdfy1	8.00841e-32	0.491049	0.412	0.294	1.50598e-27
Rgs10	4.41813e-31	0.139475	0.995	0.994	8.3083e-27
Pfn1	5.86743e-31	0.164362	0.983	0.981	1.10337e-26
Comt	9.20117e-30	0.212699	0.94	0.928	1.73028e-25
Fcer1g	1.8744e-29	0.10558	1	0.999	3.52482e-25
Itgb5	8.03112e-28	0.138322	0.992	0.99	1.51025e-23
Itm2c	9.45354e-28	0.170978	0.973	0.967	1.77774e-23
Ifngr1	3.58323e-27	0.162643	0.99	0.979	6.73827e-23
Entpd1	3.85097e-27	0.202809	0.935	0.906	7.24175e-23
Col6a3	1.23984e-26	0.739032	0.194	0.117	2.33151e-22
Hmgb1	4.53558e-26	0.231208	0.91	0.879	8.52915e-22
Tmbim6	2.02164e-25	0.140413	0.987	0.983	3.8017e-21
Pdia3	4.86891e-25	0.150705	0.984	0.976	9.15599e-21
Coro1a	7.4988e-25	0.182268	0.969	0.947	1.41015e-20
Tmem176a	2.8966e-24	0.238007	0.844	0.78	5.44706e-20
Adap2os	5.11516e-24	0.394359	0.515	0.411	9.61906e-20
Fcrls	1.54124e-23	0.138464	0.994	0.985	2.8983e-19
Lpcat2	1.82894e-23	0.127009	0.995	0.99	3.43933e-19
Unc93b1	2.68276e-23	0.120006	0.992	0.993	5.04493e-19
Cyth4	3.48023e-23	0.154651	0.981	0.972	6.54458e-19
Mymk	1.47283e-22	0.704335	0.243	0.165	2.76965e-18
Pld4	9.00183e-22	0.136251	0.983	0.977	1.69279e-17
Ctsf	3.35339e-21	0.21824	0.844	0.799	6.30604e-17
Tgfb1	4.33262e-21	0.175823	0.944	0.921	8.1475e-17
Klk8	8.84409e-21	0.27127	0.751	0.698	1.66313e-16
Rnase4	1.11173e-20	0.146736	0.974	0.968	2.09061e-16
Naalad2	1.86802e-20	0.392055	0.393	0.299	3.51281e-16
Tmem86a	4.63156e-20	0.1952	0.906	0.878	8.70966e-16
Gnai2	5.12636e-20	0.127161	0.985	0.985	9.64013e-16
Ctsh	7.38115e-20	0.130683	0.988	0.987	1.38803e-15
Sft2d1	1.19351e-19	0.21571	0.864	0.817	2.24439e-15
Abi3	2.29861e-19	0.148393	0.955	0.929	4.32254e-15
Ifnar2	3.42531e-19	0.251487	0.788	0.738	6.44129e-15
Snx5	3.87034e-19	0.174247	0.929	0.907	7.27818e-15
Rhog	5.75834e-19	0.233145	0.757	0.698	1.08286e-14
Alox5ap	6.39747e-19	0.187114	0.912	0.884	1.20304e-14
Slc2a5	5.62366e-18	0.175135	0.89	0.835	1.05753e-13
Arl6ip1	1.13881e-17	0.140708	0.952	0.939	2.14153e-13
Arhgdib	1.17142e-17	0.187426	0.888	0.853	2.20286e-13
Ypel3	1.93627e-17	0.207095	0.844	0.798	3.64116e-13
A830008E24Rik	3.46456e-17	0.520951	0.297	0.224	6.51511e-13
Tmsb10	3.99862e-17	0.253509	0.593	0.51	7.5194e-13
Bsg	4.41652e-17	0.12604	0.964	0.962	8.30526e-13
Fam105a	4.76494e-17	0.144836	0.959	0.945	8.96048e-13
Ildr2	5.3613e-17	0.519822	0.295	0.222	1.00819e-12
Bank1	5.91924e-17	0.390053	0.398	0.313	1.11311e-12
Srd5a3	8.11184e-17	0.386217	0.421	0.339	1.52543e-12
Tspan13	8.22072e-17	0.272245	0.686	0.618	1.54591e-12
Myl12b	8.69998e-17	0.21842	0.835	0.785	1.63603e-12
H2-DMa	1.01901e-16	0.209395	0.841	0.799	1.91626e-12
Ldhb	1.21e-16	0.151009	0.945	0.928	2.27541e-12
Bin1	2.36698e-16	0.119961	0.981	0.978	4.45111e-12
Fyb	3.15897e-16	0.142706	0.942	0.92	5.94044e-12
Fscn1	4.47374e-16	0.177309	0.896	0.86	8.41286e-12
Hsp90b1	5.18819e-16	0.11928	0.987	0.978	9.7564e-12
Gp9	5.6136e-16	0.471019	0.334	0.26	1.05564e-11
Tnfaip8l2	1.05649e-15	0.176675	0.883	0.843	1.98673e-11
Ckb	1.25704e-15	0.1318	0.979	0.973	2.36386e-11
Ltc4s	1.45948e-15	0.142371	0.948	0.92	2.74454e-11
Serpine2	2.3149e-15	0.154649	0.934	0.912	4.35317e-11
Cd300a	2.62141e-15	0.204837	0.781	0.72	4.92957e-11
Gabarapl2	3.50511e-15	0.261513	0.701	0.646	6.59136e-11
Rps28	4.16451e-15	0.107996	0.923	0.895	7.83135e-11
Tcn2	4.34736e-15	0.15779	0.918	0.891	8.1752e-11
Hpgd	7.88601e-15	0.137091	0.929	0.908	1.48296e-10
H2-DMb1	8.93398e-15	0.246838	0.726	0.663	1.68003e-10
Gcnt1	1.08903e-14	0.224932	0.706	0.642	2.04792e-10
Slc40a1	1.15454e-14	0.279416	0.617	0.532	2.1711e-10
Eno3	1.53379e-14	0.582267	0.157	0.105	2.8843e-10
Scoc	1.84155e-14	0.146881	0.919	0.902	3.46303e-10
Gdi2	5.56643e-14	0.125994	0.952	0.942	1.04677e-09
Gal3st4	8.27352e-14	0.698224	0.106	0.065	1.55584e-09
Bin2	9.43268e-14	0.140944	0.913	0.885	1.77382e-09
Zfp691	2.39327e-13	0.427048	0.368	0.299	4.50054e-09
Tmem59	6.57917e-13	0.107835	0.967	0.964	1.23721e-08
Rpl29	6.62381e-13	0.102251	0.963	0.946	1.24561e-08
Emp2	7.80544e-13	0.788062	0.081	0.047	1.46781e-08
Ang	1.1277e-12	0.200806	0.765	0.723	2.12063e-08
Syngr2	1.17839e-12	0.159117	0.896	0.865	2.21595e-08
Rnf13	1.41221e-12	0.166073	0.867	0.833	2.65566e-08
Cd302	1.64113e-12	0.206805	0.732	0.675	3.08614e-08
Ppib	1.96544e-12	0.120616	0.955	0.944	3.69601e-08
Mageh1	2.38079e-12	0.599346	0.115	0.074	4.47708e-08
Calm2	3.25353e-12	0.104068	0.966	0.958	6.11826e-08
Cdc42	3.4125e-12	0.106816	0.976	0.969	6.41721e-08
Ms4a6d	3.44207e-12	0.221077	0.662	0.601	6.47281e-08
Sec11c	4.46927e-12	0.16332	0.83	0.8	8.40447e-08
Hfe	5.33585e-12	0.27234	0.604	0.54	1.00341e-07
Tlr12	7.46194e-12	0.464111	0.269	0.21	1.40322e-07
Zmat1	1.44277e-11	0.650755	0.134	0.091	2.71314e-07
Rnf130	1.58694e-11	0.133796	0.914	0.895	2.98424e-07
Fermt3	1.90941e-11	0.171139	0.804	0.765	3.59065e-07
Commd8	2.22939e-11	0.164521	0.831	0.799	4.19238e-07
Adora3	2.23666e-11	0.24595	0.657	0.59	4.20605e-07
Thrsp	3.08903e-11	0.262903	0.578	0.51	5.80891e-07
Cryba4	3.67317e-11	0.320241	0.483	0.423	6.90739e-07
Pde2a	4.25729e-11	0.6765	0.073	0.043	8.00584e-07
Rcbtb2	4.94725e-11	0.193939	0.708	0.655	9.30331e-07
Selenof	5.40286e-11	0.122951	0.891	0.867	1.01601e-06
Ggt5	5.74346e-11	0.297818	0.355	0.288	1.08006e-06
Amotl1	5.92672e-11	0.597798	0.151	0.107	1.11452e-06
Khdrbs3	6.15649e-11	0.293927	0.395	0.327	1.15773e-06
Il6ra	6.28001e-11	0.135	0.892	0.867	1.18096e-06
Lst1	6.39369e-11	0.207219	0.687	0.63	1.20233e-06
Hbb-bs	7.03906e-11	0.361789	0.357	0.292	1.3237e-06
Arpc4	8.6256e-11	0.138094	0.848	0.818	1.62204e-06
Fam49b	1.0149e-10	0.106017	0.954	0.941	1.90852e-06
Anp32a	1.02672e-10	0.186477	0.74	0.709	1.93075e-06
Hpgds	1.10679e-10	0.106534	0.973	0.965	2.08132e-06
Mpp6	1.20899e-10	0.297574	0.417	0.353	2.2735e-06
Gm30411	1.41454e-10	0.772059	0.058	0.032	2.66003e-06
Gm31243	2.93363e-10	0.54627	0.139	0.098	5.5167e-06
Arl4c	3.2559e-10	0.166018	0.836	0.802	6.12272e-06
Jam3	3.51085e-10	0.390719	0.209	0.158	6.60216e-06
Fcgr2b	3.77717e-10	0.15914	0.828	0.798	7.10298e-06
Pdia6	3.80268e-10	0.127052	0.915	0.885	7.15095e-06
Kcnj12	3.98901e-10	0.688546	0.076	0.047	7.50133e-06
Mid1	4.58737e-10	0.461697	0.133	0.092	8.62654e-06
Slc35c2	5.38638e-10	0.231975	0.576	0.512	1.01291e-05
Tpst2	6.14557e-10	0.145715	0.827	0.776	1.15567e-05
Il10rb	6.35982e-10	0.161518	0.818	0.778	1.19596e-05
Mlph	7.74659e-10	0.264768	0.506	0.443	1.45675e-05
Clec4a3	8.56035e-10	0.248339	0.522	0.461	1.60977e-05
Ltb	1.02303e-09	0.495062	0.16	0.118	1.92381e-05
2610035D17Rik	1.05269e-09	0.806091	0.062	0.037	1.97959e-05
Snx6	1.11803e-09	0.220862	0.692	0.648	2.10245e-05
Tmem37	1.8695e-09	0.175795	0.717	0.654	3.51559e-05
Susd3	1.94134e-09	0.13144	0.901	0.862	3.65069e-05
Camk1	2.20574e-09	0.114731	0.917	0.897	4.14789e-05
Sult1a1	2.37322e-09	0.280901	0.417	0.359	4.46284e-05
Tram1	2.72779e-09	0.161225	0.783	0.734	5.1296e-05
Uba52	2.81476e-09	0.13432	0.683	0.628	5.29317e-05
Gabarap	3.17178e-09	0.10896	0.92	0.905	5.96454e-05
Stab1	3.51486e-09	0.134812	0.743	0.689	6.6097e-05
Dhrs3	3.67808e-09	0.147171	0.795	0.752	6.91663e-05
Lrba	3.89474e-09	0.19641	0.736	0.682	7.32406e-05
Tuba1b	5.44898e-09	0.15185	0.798	0.753	0.000102468
Arhgap45	1.08865e-08	0.116229	0.886	0.859	0.000204721
Eps8l1	1.4973e-08	0.49969	0.142	0.104	0.000281567
Cmtm7	1.80693e-08	0.113354	0.89	0.875	0.000339793
Itgam	1.83224e-08	0.105731	0.942	0.939	0.000344552
Lrrc3	2.48084e-08	0.180053	0.682	0.632	0.000466522
Rps6ka1	2.69461e-08	0.15679	0.806	0.761	0.000506722
Il7r	3.14891e-08	0.4563	0.206	0.163	0.000592152
Gm40841	3.16112e-08	0.349594	0.256	0.206	0.000594448
Hnmt	3.3054e-08	0.30651	0.322	0.271	0.000621581
Mafb	3.38498e-08	0.112933	0.996	0.989	0.000636545
Tanc2	3.40598e-08	0.115396	0.911	0.885	0.000640495
Fcgrt	3.7924e-08	0.246222	0.541	0.487	0.000713161
Gng10	3.86215e-08	0.647716	0.096	0.066	0.000726277
Snta1	4.08465e-08	0.22173	0.547	0.497	0.000768119
Coro1b	4.81151e-08	0.186435	0.667	0.634	0.000904804
Rpl36al	5.02024e-08	0.183736	0.616	0.565	0.000944056
Grap	5.66983e-08	0.219018	0.558	0.512	0.00106621
Hsd17b11	5.69566e-08	0.150277	0.69	0.642	0.00107107
Etv1	5.72918e-08	0.328655	0.243	0.196	0.00107737
Rmnd5b	5.74163e-08	0.375655	0.194	0.151	0.00107971
P2ry6	6.03242e-08	0.159715	0.85	0.821	0.0011344
Capn3	6.03991e-08	0.182274	0.574	0.516	0.0011358
Lrrc25	6.65164e-08	0.196644	0.626	0.569	0.00125084
Fam167b	6.76056e-08	0.25271	0.383	0.327	0.00127132
Adgrg1	6.77489e-08	0.118307	0.891	0.86	0.00127402
Bmp2k	6.92608e-08	0.12543	0.901	0.871	0.00130245
Ccl24	7.04807e-08	0.547199	0.108	0.077	0.00132539
Csad	8.49465e-08	0.23824	0.435	0.382	0.00159742
Reep5	8.72845e-08	0.12737	0.872	0.853	0.00164139
Gsdme	8.82372e-08	0.415391	0.169	0.13	0.0016593
Hes1	1.12173e-07	0.48986	0.175	0.137	0.0021094
Cyb5a	1.15643e-07	0.147766	0.688	0.639	0.00217467
Gm26740	1.49168e-07	0.227185	0.303	0.251	0.0028051
Mb21d2	1.55585e-07	1.00794	0.032	0.017	0.00292577
Taldo1	1.71427e-07	0.134096	0.755	0.73	0.00322368
Gm47123	1.77018e-07	0.460056	0.128	0.095	0.00332883
Slc29a3	1.81263e-07	0.121367	0.872	0.85	0.00340865
Spint1	2.02005e-07	0.166122	0.621	0.564	0.00379871
Herc2	2.03556e-07	0.161925	0.714	0.67	0.00382787
Slc5a10	2.07233e-07	0.559454	0.062	0.039	0.00389702
Pcyox1l	2.10813e-07	0.379954	0.154	0.118	0.00396433
Klf3	2.11068e-07	0.165343	0.739	0.696	0.00396913
Hsd17b4	2.39505e-07	0.231498	0.509	0.456	0.0045039
Bhlhe41	2.46025e-07	0.182307	0.706	0.671	0.0046265
Gatm	2.47515e-07	0.143551	0.66	0.602	0.00465453
Hspa1b	2.53449e-07	0.145491	0.827	0.807	0.00476611
Sptssa	2.82788e-07	0.174814	0.547	0.485	0.00531784
Olfm1	2.86876e-07	0.845053	0.02	0.009	0.00539471
Rnf187	3.66268e-07	0.191752	0.567	0.512	0.00688767
Ceacam1	3.67771e-07	0.360304	0.217	0.176	0.00691593
Mettl7a1	4.46599e-07	0.290383	0.356	0.308	0.00839829
Sox15	4.65616e-07	1.12842	0.021	0.01	0.00875591
Rasal3	5.94798e-07	0.186542	0.587	0.535	0.0111852
Clec4a2	6.04617e-07	0.172565	0.604	0.545	0.0113698
Rogdi	6.80048e-07	0.171536	0.583	0.535	0.0127883
Fam110a	7.32344e-07	0.210597	0.381	0.327	0.0137717
Naga	7.77063e-07	0.156221	0.565	0.513	0.0146127
B630019K06Rik	7.77401e-07	2.04929	0.011	0.004	0.014619
Bco2	9.24296e-07	0.301741	0.224	0.182	0.0173814
Cd33	9.54133e-07	0.110612	0.871	0.829	0.0179425
Ywhae	1.23909e-06	0.109541	0.885	0.859	0.023301
Il17ra	1.25801e-06	0.189523	0.562	0.514	0.0236568
Cdh23	1.26364e-06	0.320941	0.186	0.148	0.0237628
Lyl1	1.30003e-06	0.164846	0.641	0.597	0.024447
Ndufa3	1.39184e-06	0.168473	0.528	0.47	0.0261736
Pdcd4	1.42105e-06	0.216502	0.346	0.295	0.0267229
Card9	1.44982e-06	0.287899	0.257	0.213	0.0272639
Tspan14	1.4723e-06	0.137362	0.755	0.713	0.0276866
Gm16118	1.58738e-06	0.357929	0.127	0.096	0.0298508
Morf4l1	1.60328e-06	0.100735	0.921	0.908	0.0301496
Il21r	1.89065e-06	0.145152	0.71	0.658	0.0355536
Slc26a11	1.91572e-06	0.712472	0.046	0.028	0.0360251
Gm29291	1.95264e-06	0.652429	0.077	0.053	0.0367194
Garnl3	1.99271e-06	0.259778	0.365	0.319	0.0374729
Ddost	2.14603e-06	0.120672	0.814	0.788	0.0403561
2001-03-01	2.1876e-06	0.145786	0.749	0.716	0.0411378
Pla2g15	2.35798e-06	0.109587	0.877	0.858	0.0443417

## Sheet: HMG3
HMG3	p_val	avg_log2FC	pct.1	pct.2	p_val_adj
Hexb	1.69976e-193	0.220414	1	1	3.19639e-189
Cst3	5.75113e-192	0.304836	1	1	1.0815e-187
P2ry12	4.53231e-119	0.325028	0.998	0.991	8.523e-115
Tgfbr1	5.0347e-111	0.404301	0.993	0.97	9.46776e-107
Marcks	5.8454e-104	0.26486	0.998	0.995	1.09923e-99
Fcrls	5.07324e-99	0.369386	0.994	0.985	9.54023e-95
Serinc3	4.28418e-92	0.236086	0.999	0.995	8.0564e-88
Cmtm6	3.91901e-89	0.408242	0.949	0.913	7.36971e-85
Ivns1abp	1.07318e-88	0.52734	0.901	0.847	2.01812e-84
P2ry13	9.21992e-84	0.379462	0.966	0.934	1.73381e-79
Pmepa1	1.39448e-77	0.366514	0.985	0.963	2.62231e-73
Cd164	9.69466e-73	0.430222	0.91	0.849	1.82308e-68
Fcer1g	9.94889e-69	0.181936	1	0.999	1.87089e-64
Canx	1.2168e-67	0.388128	0.931	0.901	2.28819e-63
Laptm5	1.59894e-65	0.170439	1	0.998	3.00681e-61
Gm42418	4.96246e-65	0.344511	1	0.999	9.33191e-61
Selplg	1.19341e-64	0.197928	0.999	0.996	2.24421e-60
Siglech	1.7357e-62	0.260282	0.996	0.985	3.26399e-58
C1qc	1.8044e-61	0.125087	1	1	3.39318e-57
1700020I14Rik	2.19199e-60	0.785551	0.49	0.354	4.12203e-56
C1qb	3.14047e-58	0.127671	1	1	5.90565e-54
Arhgap5	4.93008e-58	0.313971	0.973	0.955	9.27101e-54
Lpcat2	5.28616e-58	0.21524	0.998	0.99	9.94062e-54
Rnase4	1.17686e-57	0.285488	0.981	0.967	2.21309e-53
Sirpa	3.37769e-55	0.251582	0.983	0.974	6.35174e-51
Tyrobp	4.06291e-55	0.13607	1	0.998	7.64031e-51
Trem2	2.14268e-53	0.159272	1	0.999	4.02932e-49
mt-Atp6	1.63879e-51	0.253743	0.998	0.982	3.08175e-47
mt-Cytb	1.7912e-51	0.23673	1	0.985	3.36835e-47
Ifngr1	3.30212e-50	0.220584	0.99	0.98	6.20963e-46
mt-Nd2	8.02429e-50	0.291362	0.986	0.948	1.50897e-45
Golm1	1.05756e-49	0.287745	0.963	0.942	1.98874e-45
Gm26917	2.42318e-49	0.785587	0.429	0.312	4.5568e-45
Ptgs1	2.56272e-49	0.255683	0.981	0.957	4.81919e-45
Vsir	3.87826e-49	0.196681	0.999	0.99	7.29308e-45
Ltc4s	9.22814e-49	0.322139	0.954	0.92	1.73535e-44
Sall1	1.40623e-48	0.424065	0.837	0.77	2.64442e-44
Sparc	1.50347e-47	0.169692	1	0.997	2.82727e-43
Ctsd	3.36874e-46	0.105752	1	1	6.33492e-42
C1qa	1.46978e-45	0.10043	1	1	2.76392e-41
Rgs10	7.60283e-45	0.187172	0.997	0.994	1.42971e-40
Csf1r	7.86798e-45	0.141005	1	0.998	1.47957e-40
mt-Co3	7.38251e-44	0.223803	1	0.991	1.38828e-39
mt-Nd4	3.70033e-43	0.24462	0.989	0.96	6.95846e-39
Itm2b	4.19673e-41	0.115651	1	1	7.89195e-37
mt-Nd1	4.87486e-39	0.242186	0.99	0.961	9.16718e-35
Wasf2	9.84856e-39	0.281029	0.932	0.906	1.85202e-34
Cx3cr1	6.89786e-37	0.150799	1	0.995	1.29714e-32
Ldhb	4.30683e-36	0.242036	0.939	0.929	8.09898e-32
Qk	4.60274e-36	0.2209	0.985	0.969	8.65545e-32
Mtdh	5.60852e-36	0.215922	0.98	0.971	1.05468e-31
Creg1	6.73205e-36	0.245356	0.936	0.922	1.26596e-31
Spcs2	3.05636e-35	0.259818	0.928	0.908	5.74749e-31
Maf	3.41836e-35	0.226394	0.982	0.953	6.42822e-31
Tm9sf3	3.247e-34	0.36492	0.788	0.756	6.10599e-30
Zfhx3	4.65746e-34	0.27302	0.958	0.929	8.75835e-30
Actr2	8.79029e-34	0.297514	0.852	0.841	1.65301e-29
Lamp1	3.72897e-33	0.156376	0.996	0.992	7.01233e-29
mt-Co2	5.10072e-33	0.203101	0.998	0.982	9.5919e-29
Laptm4a	5.22774e-33	0.21676	0.957	0.948	9.83076e-29
Mlec	5.6886e-33	0.360265	0.745	0.699	1.06974e-28
Gpr34	6.04099e-33	0.19266	1	0.993	1.13601e-28
Abca9	1.06274e-32	0.40979	0.72	0.672	1.99847e-28
Entpd1	4.30812e-32	0.26294	0.932	0.907	8.10142e-28
Crybb1	8.93263e-32	0.332363	0.87	0.804	1.67978e-27
Tmbim6	1.54567e-31	0.174384	0.988	0.983	2.90663e-27
Plxdc2	1.90706e-31	0.220432	0.982	0.963	3.58623e-27
Tmem50a	2.20499e-31	0.210148	0.959	0.952	4.14648e-27
Cd33	6.38554e-31	0.318291	0.861	0.831	1.2008e-26
Tmed7	1.22036e-30	0.368839	0.718	0.67	2.29489e-26
Ckb	1.17534e-29	0.185689	0.983	0.972	2.21022e-25
Ecscr	4.71527e-29	0.289505	0.875	0.831	8.86707e-25
Aif1	2.08883e-28	0.184015	0.979	0.975	3.92805e-24
Cd81	5.12145e-28	0.111646	1	1	9.63088e-24
Hexa	1.61085e-27	0.15131	0.992	0.986	3.0292e-23
Gpr155	3.01801e-27	0.491616	0.542	0.473	5.67536e-23
Pde3b	3.64571e-27	0.285333	0.843	0.807	6.85576e-23
mt-Nd3	5.15121e-27	0.357415	0.724	0.667	9.68684e-23
Rpl30	7.21458e-27	0.134856	0.995	0.994	1.3567e-22
Arhgap45	8.7667e-27	0.257435	0.892	0.858	1.64858e-22
Nav2	2.13378e-26	0.276778	0.883	0.846	4.01258e-22
3222401L13Rik	2.25016e-26	0.584398	0.45	0.37	4.23142e-22
Gdi2	6.48787e-26	0.214041	0.954	0.942	1.22004e-21
Scoc	7.79174e-26	0.232899	0.93	0.9	1.46524e-21
Slc2a5	8.97125e-26	0.243581	0.892	0.836	1.68704e-21
Tcn2	2.03e-25	0.22381	0.912	0.892	3.81741e-21
Pycard	2.19125e-25	0.250395	0.915	0.888	4.12065e-21
Fam102b	4.29405e-25	0.292679	0.808	0.78	8.07496e-21
Adam10	4.76888e-25	0.340731	0.744	0.722	8.96788e-21
Zfp652	1.007e-24	0.40194	0.657	0.611	1.89366e-20
Cdc42	1.46158e-24	0.172239	0.972	0.97	2.7485e-20
Adgre1	1.92124e-24	0.292467	0.785	0.753	3.6129e-20
Arl6ip1	2.00138e-24	0.186814	0.945	0.94	3.7636e-20
Tmem59	4.89791e-24	0.172515	0.973	0.963	9.21051e-20
Pfn1	1.44278e-23	0.151067	0.985	0.98	2.71315e-19
Arpc4	2.7134e-23	0.249126	0.827	0.822	5.10256e-19
Olfml3	1.2727e-22	0.137043	0.999	0.995	2.39332e-18
Maml3	1.43309e-22	0.402109	0.583	0.531	2.69493e-18
Hsbp1	1.62392e-22	0.330815	0.696	0.66	3.05377e-18
Tram1	1.80258e-22	0.286572	0.763	0.738	3.38974e-18
Ttc14	3.31203e-22	0.430914	0.569	0.51	6.22827e-18
Rabac1	3.56528e-22	0.212692	0.895	0.882	6.7045e-18
Mpc1	5.14757e-22	0.312588	0.739	0.709	9.68001e-18
Msn	5.62812e-22	0.290158	0.807	0.796	1.05837e-17
Ppia	7.80525e-22	0.117041	0.995	0.993	1.46778e-17
Man1a2	1.85354e-21	0.257764	0.814	0.786	3.48558e-17
Bmp2k	2.48336e-21	0.231036	0.89	0.873	4.66997e-17
Rps23	4.73649e-21	0.132004	0.987	0.986	8.90697e-17
Clic1	9.18831e-21	0.15694	0.972	0.966	1.72786e-16
Tmed10	1.87542e-20	0.189228	0.924	0.916	3.52673e-16
Lrp1	2.71268e-20	0.22099	0.834	0.811	5.10119e-16
Tm9sf2	3.51089e-20	0.312647	0.674	0.643	6.60223e-16
AC149090.1	5.3593e-20	0.257667	0.898	0.876	1.00782e-15
Fam208a	6.31309e-20	0.483217	0.456	0.393	1.18718e-15
Pwwp2a	6.36782e-20	0.394185	0.582	0.535	1.19747e-15
Arl1	6.73906e-20	0.300394	0.659	0.617	1.26728e-15
Tgfb1	7.90024e-20	0.173699	0.944	0.921	1.48564e-15
Adgrg1	1.05487e-19	0.210627	0.885	0.861	1.98368e-15
Cdc37l1	1.25266e-19	0.57104	0.361	0.299	2.35563e-15
Cd53	1.87497e-19	0.152844	0.98	0.968	3.52589e-15
Tmem30a	2.46702e-19	0.326941	0.688	0.653	4.63923e-15
Fam105a	2.49795e-19	0.164017	0.954	0.946	4.69739e-15
Zfp950	7.07263e-19	0.569126	0.373	0.309	1.33001e-14
Tpm3	7.85483e-19	0.171113	0.942	0.934	1.4771e-14
Hook3	9.76131e-19	0.372601	0.635	0.596	1.83561e-14
Emc3	1.00418e-18	0.307996	0.649	0.612	1.88837e-14
mt-Co1	1.08506e-18	0.134769	0.997	0.983	2.04045e-14
Hsp90b1	1.29632e-18	0.14756	0.983	0.979	2.43772e-14
Havcr2	1.52268e-18	0.268718	0.743	0.715	2.8634e-14
Srgap2	1.68432e-18	0.17953	0.959	0.938	3.16737e-14
Scamp2	2.01025e-18	0.144402	0.981	0.966	3.78027e-14
Bnip3l	2.51843e-18	0.294283	0.712	0.681	4.73592e-14
Cd68	3.01523e-18	0.123533	0.975	0.976	5.67014e-14
Rtn4rl1	3.08055e-18	0.297013	0.684	0.632	5.79297e-14
Ssr3	4.31941e-18	0.421917	0.524	0.481	8.12266e-14
Rac1	4.49584e-18	0.193099	0.904	0.896	8.45442e-14
Gm37494	7.04264e-18	0.584898	0.353	0.293	1.32437e-13
Stab1	1.00298e-17	0.269478	0.735	0.691	1.88611e-13
Pts	1.01926e-17	0.417724	0.441	0.381	1.91673e-13
Pdia3	1.68109e-17	0.13774	0.981	0.976	3.16129e-13
Fcgr3	2.82939e-17	0.120223	0.992	0.991	5.32066e-13
Ccdc50	3.00947e-17	0.320484	0.655	0.628	5.65931e-13
Lpar6	4.33866e-17	0.311384	0.532	0.469	8.15885e-13
Abhd12	4.37999e-17	0.133353	0.988	0.981	8.23656e-13
B230219D22Rik	5.08034e-17	0.409489	0.513	0.468	9.55359e-13
Cd37	8.15605e-17	0.153629	0.974	0.967	1.53375e-12
Rps27	8.68074e-17	0.144283	0.978	0.974	1.63241e-12
Tmem173	1.06348e-16	0.197382	0.895	0.874	1.99988e-12
Npc1	1.22991e-16	0.351076	0.569	0.519	2.31284e-12
Ppfia4	1.77273e-16	0.242582	0.775	0.76	3.33361e-12
Lrba	1.79336e-16	0.233932	0.73	0.684	3.37242e-12
Arf1	2.45138e-16	0.195736	0.866	0.86	4.60982e-12
Hp1bp3	2.57243e-16	0.357345	0.569	0.531	4.83745e-12
Itgb1	2.86958e-16	0.27595	0.73	0.702	5.39625e-12
Sppl2a	2.9379e-16	0.221477	0.803	0.787	5.52472e-12
Limd2	4.50539e-16	0.218252	0.799	0.78	8.47239e-12
Cfl1	4.55563e-16	0.135851	0.976	0.969	8.56686e-12
Tia1	5.76386e-16	0.491911	0.439	0.391	1.08389e-11
Ppp1r9a	7.7077e-16	0.376138	0.559	0.517	1.44943e-11
Snn	7.97633e-16	0.410393	0.468	0.417	1.49995e-11
Tsc22d4	1.16341e-15	0.200775	0.856	0.843	2.1878e-11
Arl10	1.30602e-15	0.54703	0.337	0.282	2.45597e-11
Slc12a6	1.76823e-15	0.416223	0.446	0.397	3.32517e-11
Pros1	1.87712e-15	0.225246	0.754	0.739	3.52993e-11
Abca1	2.12741e-15	0.296177	0.703	0.675	4.0006e-11
Syngr1	2.36365e-15	0.143126	0.901	0.887	4.44485e-11
Ulk2	2.49021e-15	0.338377	0.524	0.477	4.68285e-11
Fam91a1	3.28817e-15	0.317982	0.605	0.571	6.18341e-11
Cd47	6.22288e-15	0.207363	0.81	0.789	1.17021e-10
Tmem165	7.79158e-15	0.474528	0.406	0.358	1.46521e-10
Dnajc3	7.94637e-15	0.271902	0.697	0.666	1.49432e-10
Gm2a	8.35125e-15	0.220391	0.742	0.717	1.57045e-10
Bmyc	1.06388e-14	0.250367	0.705	0.67	2.00062e-10
Tnfaip8l2	1.08972e-14	0.195023	0.854	0.849	2.04922e-10
Rtn3	1.52448e-14	0.229535	0.772	0.748	2.86679e-10
Tnrc6b	1.54367e-14	0.325144	0.61	0.581	2.90286e-10
Tanc2	2.685e-14	0.18711	0.9	0.887	5.04915e-10
Rpl15	3.02371e-14	0.118181	0.965	0.963	5.68609e-10
Sort1	3.15742e-14	0.378607	0.513	0.473	5.93753e-10
Abhd6	4.27987e-14	0.371559	0.514	0.478	8.04829e-10
Chd9	5.50891e-14	0.27431	0.703	0.68	1.03595e-09
Iscu	6.23869e-14	0.260456	0.693	0.665	1.17318e-09
Slc9a9	6.34951e-14	0.330066	0.556	0.521	1.19403e-09
Capza2	6.59212e-14	0.125787	0.973	0.975	1.23965e-09
Nars	6.64124e-14	0.264779	0.691	0.674	1.24889e-09
Rpl26	9.53454e-14	0.102603	0.985	0.981	1.79297e-09
I830077J02Rik	9.65964e-14	0.41088	0.42	0.371	1.81649e-09
Camk2n1	1.05484e-13	0.339962	0.528	0.479	1.98363e-09
Inpp5d	1.12767e-13	0.173839	0.885	0.871	2.12058e-09
Nrip1	1.13873e-13	0.186992	0.889	0.872	2.14138e-09
Tmx2	1.42898e-13	0.392798	0.425	0.378	2.6872e-09
Psenen	1.82543e-13	0.196464	0.806	0.795	3.43272e-09
Plxnb2	1.86042e-13	0.232577	0.711	0.681	3.49852e-09
Inpp4b	1.90249e-13	0.377544	0.499	0.459	3.57763e-09
Cd300a	2.86908e-13	0.23412	0.746	0.728	5.3953e-09
Acp2	3.39624e-13	0.277476	0.655	0.629	6.38663e-09
Ccni	3.71021e-13	0.269397	0.66	0.637	6.97705e-09
Cebpg	3.78652e-13	0.300566	0.598	0.575	7.12056e-09
Bank1	3.8927e-13	0.437693	0.373	0.319	7.32022e-09
Tmem119	4.31726e-13	0.101809	0.997	0.984	8.11861e-09
Rsrp1	4.4182e-13	0.128292	0.967	0.957	8.30843e-09
Ski	7.57514e-13	0.238826	0.738	0.72	1.42451e-08
Ndufc2	7.72462e-13	0.231122	0.731	0.735	1.45261e-08
Cnpy2	7.92182e-13	0.258183	0.651	0.626	1.4897e-08
Akirin1	8.03721e-13	0.365614	0.527	0.503	1.5114e-08
Serpine2	8.12242e-13	0.125898	0.926	0.914	1.52742e-08
Snx17	8.55024e-13	0.22651	0.742	0.728	1.60787e-08
Ociad1	9.59865e-13	0.240077	0.693	0.68	1.80503e-08
Tspan3	9.992e-13	0.275266	0.584	0.557	1.879e-08
Fkbp2	1.33873e-12	0.22788	0.715	0.705	2.51749e-08
Taz	1.38904e-12	0.301063	0.578	0.547	2.61209e-08
Casd1	1.39853e-12	0.511234	0.347	0.299	2.62994e-08
Dynlrb1	1.67176e-12	0.304249	0.565	0.538	3.14375e-08
Bin1	1.8627e-12	0.110507	0.983	0.978	3.5028e-08
Scd2	1.9136e-12	0.637193	0.243	0.195	3.59852e-08
Macf1	1.96685e-12	0.1713	0.883	0.866	3.69867e-08
Il6st	2.24758e-12	0.300523	0.572	0.54	4.22658e-08
Lyn	3.25986e-12	0.144834	0.934	0.932	6.13016e-08
Asah1	3.31834e-12	0.134783	0.953	0.94	6.24015e-08
Gcnt1	3.3201e-12	0.20359	0.677	0.648	6.24345e-08
Gm10384	3.44167e-12	1.09992	0.065	0.036	6.47206e-08
Pip4k2a	3.58968e-12	0.214561	0.738	0.725	6.75039e-08
Tmem170b	3.62737e-12	0.42882	0.388	0.343	6.82128e-08
Tecr	3.69177e-12	0.211403	0.732	0.723	6.94238e-08
Abcc3	3.88289e-12	0.389128	0.424	0.386	7.30177e-08
2001-03-01	4.23968e-12	0.196444	0.75	0.716	7.97272e-08
Ppp1ca	5.26266e-12	0.190506	0.763	0.766	9.89643e-08
Acap2	6.73772e-12	0.335844	0.546	0.528	1.26703e-07
Snhg20	6.76684e-12	0.705428	0.192	0.146	1.2725e-07
Spcs1	7.31981e-12	0.215436	0.711	0.698	1.37649e-07
Tab2	8.62475e-12	0.24896	0.627	0.603	1.62188e-07
Capzb	9.23242e-12	0.162893	0.872	0.876	1.73616e-07
Mfap3	1.13574e-11	0.337861	0.477	0.44	2.13575e-07
Nptn	1.14603e-11	0.176661	0.839	0.826	2.1551e-07
Sft2d2	1.15287e-11	0.310614	0.53	0.499	2.16797e-07
Bsg	1.19611e-11	0.117182	0.97	0.961	2.24929e-07
Ctsa	1.21108e-11	0.10169	0.981	0.981	2.27743e-07
Phgdh	1.34615e-11	0.266489	0.606	0.581	2.53143e-07
F11r	1.44229e-11	0.11702	0.967	0.959	2.71223e-07
mt-Nd4l	1.60647e-11	0.313223	0.526	0.493	3.02097e-07
Nsd1	1.63182e-11	0.285273	0.594	0.573	3.06864e-07
Comt	1.68844e-11	0.129276	0.933	0.929	3.1751e-07
AY036118	1.93358e-11	0.431011	0.567	0.544	3.6361e-07
Ncf1	2.15902e-11	0.177313	0.828	0.819	4.06004e-07
Ywhab	2.32484e-11	0.237673	0.687	0.678	4.37186e-07
Ptp4a2	2.33685e-11	0.212943	0.804	0.802	4.39445e-07
Tspan13	2.48729e-11	0.247926	0.648	0.626	4.67734e-07
Itga6	2.61227e-11	0.248821	0.682	0.663	4.91238e-07
Bcap31	2.6876e-11	0.17252	0.785	0.766	5.05403e-07
Rnf130	2.87393e-11	0.133027	0.899	0.898	5.40442e-07
Zbtb18	2.96868e-11	0.331034	0.502	0.472	5.5826e-07
Tmed9	2.97916e-11	0.15506	0.891	0.888	5.60232e-07
Zfp397	3.12796e-11	0.401823	0.344	0.296	5.88213e-07
Atp6ap2	3.24111e-11	0.204408	0.788	0.781	6.09491e-07
Cyfip1	3.44965e-11	0.14389	0.938	0.933	6.48706e-07
Ssbp4	3.50044e-11	0.251143	0.656	0.642	6.58258e-07
4833420G17Rik	6.14865e-11	0.301927	0.522	0.489	1.15625e-06
Tjp1	6.27885e-11	0.348879	0.492	0.459	1.18074e-06
Itgam	6.62656e-11	0.139185	0.949	0.938	1.24612e-06
Ogt	7.65418e-11	0.312102	0.527	0.502	1.43937e-06
Cd302	7.76501e-11	0.224017	0.698	0.682	1.46021e-06
Slc1a3	7.79143e-11	0.252286	0.592	0.563	1.46518e-06
Sh3bgrl3	1.0271e-10	0.117847	0.932	0.937	1.93146e-06
Lamtor1	1.07108e-10	0.205733	0.674	0.668	2.01416e-06
Cttnbp2nl	1.14734e-10	0.199611	0.827	0.811	2.15757e-06
Slc40a1	1.16895e-10	0.222287	0.575	0.541	2.19821e-06
Ppp3ca	1.2437e-10	0.26025	0.655	0.631	2.33879e-06
Bach1	1.31181e-10	0.304045	0.562	0.538	2.46686e-06
Nckap1l	1.55368e-10	0.202466	0.72	0.699	2.92169e-06
Edem2	1.65038e-10	0.20046	0.725	0.715	3.10354e-06
Nf1	1.87584e-10	0.453373	0.346	0.309	3.52751e-06
Ets1	2.11717e-10	0.288065	0.503	0.475	3.98134e-06
Upk1b	2.36921e-10	0.220852	0.627	0.587	4.45529e-06
Rab6b	2.73393e-10	0.343439	0.43	0.394	5.14115e-06
Fis1	2.74162e-10	0.223036	0.597	0.574	5.15562e-06
Sesn1	2.78912e-10	0.309866	0.449	0.411	5.24494e-06
Rcbtb2	2.89716e-10	0.228709	0.679	0.661	5.4481e-06
Atraid	2.97846e-10	0.18587	0.784	0.78	5.601e-06
Agpat3	3.10768e-10	0.317845	0.482	0.453	5.844e-06
Frmd4a	3.38287e-10	0.149517	0.92	0.904	6.3615e-06
Atp6v1f	3.42887e-10	0.182009	0.738	0.737	6.448e-06
Slc44a2	3.51336e-10	0.289491	0.508	0.478	6.60687e-06
Ptpn18	3.71181e-10	0.179547	0.849	0.85	6.98007e-06
Zfp329	3.92872e-10	0.624587	0.184	0.142	7.38795e-06
Zfp706	3.97743e-10	0.182516	0.764	0.759	7.47955e-06
Xiap	3.98715e-10	0.295268	0.541	0.521	7.49784e-06
Cd2ap	4.24414e-10	0.273256	0.612	0.6	7.98111e-06
Sec11c	4.36925e-10	0.170244	0.81	0.804	8.21637e-06
Cxxc5	4.43865e-10	0.197272	0.716	0.711	8.34689e-06
Rab5c	4.91409e-10	0.25671	0.579	0.569	9.24095e-06
Cox4i1	5.24914e-10	0.109779	0.927	0.923	9.87101e-06
Smap2	5.32486e-10	0.137164	0.939	0.935	1.00134e-05
Itch	5.67158e-10	0.285687	0.531	0.509	1.06654e-05
Fez2	6.00741e-10	0.219154	0.644	0.628	1.12969e-05
Eif3c	6.19684e-10	0.224647	0.667	0.654	1.16532e-05
Rhog	6.41473e-10	0.208839	0.711	0.707	1.20629e-05
Mgll	6.49342e-10	0.338953	0.459	0.42	1.22109e-05
P4ha1	6.68345e-10	0.184448	0.749	0.742	1.25682e-05
Slc36a1	6.81052e-10	0.447804	0.331	0.294	1.28072e-05
Brk1	6.90646e-10	0.165528	0.774	0.777	1.29876e-05
Tmed4	7.12273e-10	0.315121	0.443	0.41	1.33943e-05
Arf5	7.44204e-10	0.18081	0.71	0.708	1.39948e-05
Commd8	7.45819e-10	0.172601	0.813	0.803	1.40251e-05
Susd3	8.73429e-10	0.142437	0.875	0.867	1.64248e-05
Ctso	8.90496e-10	0.301146	0.507	0.48	1.67458e-05
Mpeg1	8.9111e-10	0.147273	0.95	0.952	1.67573e-05
Luc7l3	9.4217e-10	0.331817	0.487	0.457	1.77175e-05
Rnaset2b	9.81835e-10	0.30547	0.477	0.453	1.84634e-05
Galnt1	1.03729e-09	0.29101	0.571	0.561	1.95062e-05
Ddx6	1.08468e-09	0.195132	0.726	0.721	2.03974e-05
Sel1l	1.10313e-09	0.355895	0.414	0.381	2.07443e-05
Prpf4b	1.10573e-09	0.224758	0.619	0.598	2.07932e-05
Zdhhc20	1.13989e-09	0.30249	0.561	0.536	2.14357e-05
Fscn1	1.161e-09	0.137204	0.874	0.864	2.18327e-05
Gns	1.17081e-09	0.134804	0.886	0.879	2.20171e-05
Phf14	1.22282e-09	0.187808	0.721	0.703	2.29951e-05
Rp2	1.2814e-09	0.302234	0.518	0.498	2.40968e-05
Tprgl	1.28978e-09	0.248185	0.566	0.54	2.42543e-05
Selenof	1.47383e-09	0.140977	0.873	0.871	2.77153e-05
9930111J21Rik2	1.60609e-09	0.209552	0.71	0.693	3.02025e-05
Lag3	1.62497e-09	0.167173	0.842	0.844	3.05576e-05
Pak2	1.70624e-09	0.202834	0.746	0.743	3.20859e-05
AI480526	1.73521e-09	0.985615	0.08	0.052	3.26306e-05
Cox7a2l	1.81433e-09	0.183103	0.753	0.746	3.41185e-05
Itpripl1	1.82951e-09	0.323305	0.469	0.446	3.44039e-05
Eef2k	1.8345e-09	0.261922	0.552	0.529	3.44977e-05
Serinc1	1.85744e-09	0.171932	0.826	0.818	3.49291e-05
Ppp1r14b	1.91537e-09	0.200318	0.71	0.709	3.60185e-05
Akt1	2.07001e-09	0.324056	0.471	0.45	3.89265e-05
Rgs19	2.08112e-09	0.254929	0.568	0.549	3.91355e-05
Slc33a1	2.22179e-09	0.562482	0.228	0.187	4.17808e-05
Cpsf6	2.26743e-09	0.380919	0.445	0.417	4.2639e-05
Cdk5r1	2.61567e-09	0.486016	0.321	0.282	4.91877e-05
Anapc11	2.79887e-09	0.293844	0.457	0.432	5.26328e-05
Uqcr11	3.00743e-09	0.239426	0.588	0.578	5.65548e-05
mt-Nd5	3.10582e-09	0.22282	0.633	0.601	5.8405e-05
Atp6v1g1	3.14021e-09	0.160523	0.821	0.825	5.90517e-05
Ccnt2	3.20285e-09	0.337843	0.429	0.4	6.02295e-05
Cbx1	3.26963e-09	0.304568	0.459	0.429	6.14855e-05
Secisbp2l	3.44731e-09	0.332581	0.383	0.347	6.48267e-05
Rnf13	3.83669e-09	0.152291	0.839	0.839	7.21489e-05
Ccr5	3.99226e-09	0.115239	0.909	0.882	7.50744e-05
Pten	4.18643e-09	0.238787	0.683	0.685	7.87257e-05
Numb	4.2482e-09	0.224744	0.672	0.666	7.98874e-05
Sec62	4.73669e-09	0.165459	0.823	0.821	8.90735e-05
Pkig	5.78677e-09	0.2379	0.596	0.591	0.00010882
Ndufa13	5.93186e-09	0.193271	0.713	0.709	0.000111549
Pttg1ip	7.27219e-09	0.244458	0.605	0.601	0.000136753
Ptp4a3	8.31479e-09	0.220313	0.616	0.605	0.00015636
Hnrnpul1	8.46736e-09	0.231011	0.6	0.59	0.000159229
Saraf	8.47545e-09	0.12457	0.908	0.908	0.000159381
Magt1	8.59753e-09	0.223531	0.639	0.613	0.000161676
Tpp1	9.22596e-09	0.165054	0.795	0.792	0.000173494
Psma1	9.75947e-09	0.234194	0.581	0.561	0.000183527
Etnk1	9.77345e-09	0.253685	0.515	0.489	0.00018379
Il16	9.89349e-09	0.245186	0.54	0.514	0.000186047
Pik3cg	1.04885e-08	0.301692	0.533	0.525	0.000197236
Son	1.2137e-08	0.111506	0.974	0.96	0.000228237
Akr1a1	1.21863e-08	0.146745	0.804	0.81	0.000229163
Tnpo1	1.24134e-08	0.354677	0.417	0.391	0.000233435
Sft2d1	1.2637e-08	0.155864	0.816	0.826	0.000237639
Ssr1	1.40694e-08	0.21029	0.627	0.613	0.000264575
BC031181	1.51951e-08	0.237087	0.559	0.544	0.000285745
Aldoa	1.71448e-08	0.117071	0.797	0.797	0.000322409
Swi5	1.90844e-08	0.24977	0.548	0.534	0.000358881
Hnrnpr	2.16909e-08	0.364095	0.416	0.389	0.000407898
St3gal5	2.19093e-08	0.192172	0.723	0.715	0.000412005
Ost4	2.23249e-08	0.184154	0.652	0.643	0.00041982
6030458C11Rik	2.27567e-08	0.750115	0.123	0.091	0.00042794
Tbc1d16	2.55465e-08	0.367196	0.379	0.347	0.000480402
Sypl	2.56952e-08	0.206279	0.58	0.577	0.000483199
Klf3	2.72849e-08	0.187218	0.707	0.703	0.000513093
Klk8	2.94778e-08	0.182224	0.708	0.707	0.000554329
Gtf2i	3.08517e-08	0.306923	0.41	0.379	0.000580166
Park7	3.16567e-08	0.182566	0.666	0.661	0.000595304
Tgfbr2	3.23474e-08	0.157613	0.79	0.789	0.000608294
Thrsp	3.36523e-08	0.167346	0.545	0.517	0.000632831
Serp1	3.86194e-08	0.24016	0.542	0.526	0.000726237
Lman1	4.03682e-08	0.23706	0.608	0.604	0.000759125
Ms4a6b	4.15201e-08	0.231407	0.565	0.544	0.000780785
Tmem135	4.24799e-08	0.32256	0.484	0.47	0.000798835
Oxct1	4.43193e-08	0.193034	0.691	0.692	0.000833424
Dip2b	4.49858e-08	0.235854	0.621	0.61	0.000845959
Ccdc47	4.51447e-08	0.254918	0.54	0.529	0.000848946
Clec4a3	4.51718e-08	0.285895	0.499	0.466	0.000849455
Fcgr2b	4.72634e-08	0.170023	0.804	0.802	0.000888789
Lifr	4.84507e-08	0.414583	0.321	0.286	0.000911116
Pik3cd	4.9073e-08	0.378301	0.377	0.351	0.000922818
Khdrbs3	4.97314e-08	0.336508	0.367	0.333	0.000935199
Gspt1	4.99445e-08	0.200401	0.664	0.647	0.000939206
Ift20	5.04147e-08	0.333459	0.397	0.365	0.000948049
Itgb2	5.27608e-08	0.16941	0.747	0.738	0.000992166
Aes	5.79398e-08	0.210411	0.563	0.543	0.00108956
Plcl2	5.82429e-08	0.281124	0.483	0.464	0.00109526
Tmem234	6.12507e-08	0.190923	0.701	0.708	0.00115182
Snx5	6.14121e-08	0.120239	0.912	0.91	0.00115485
Cap1	6.45237e-08	0.164409	0.71	0.714	0.00121337
Eef1b2	6.51826e-08	0.105561	0.891	0.898	0.00122576
Dync1i2	6.51889e-08	0.241217	0.614	0.612	0.00122588
Yae1d1	6.58744e-08	0.417171	0.303	0.268	0.00123877
Rab14	7.03346e-08	0.112167	0.927	0.932	0.00132264
Csnk1a1	7.30049e-08	0.150943	0.745	0.743	0.00137286
Jam2	7.67757e-08	0.321915	0.427	0.404	0.00144377
Ndufb10	8.06986e-08	0.242367	0.561	0.55	0.00151754
Derl1	8.12285e-08	0.178566	0.706	0.708	0.0015275
Cisd2	8.33135e-08	0.281539	0.469	0.453	0.00156671
Gm15952	8.6665e-08	1.43228	0.029	0.014	0.00162974
Rab7	8.895e-08	0.200606	0.613	0.608	0.0016727
Tln1	9.19662e-08	0.194873	0.744	0.746	0.00172942
Pon2	9.49471e-08	0.170162	0.627	0.617	0.00178548
Herc2	1.01818e-07	0.200438	0.687	0.675	0.00191469
Snx13	1.057e-07	0.398488	0.318	0.284	0.00198769
Cldnd1	1.14692e-07	0.245865	0.544	0.534	0.00215679
Gm27010	1.17244e-07	0.670478	0.123	0.092	0.00220477
Rpn1	1.18806e-07	0.226505	0.602	0.602	0.00223414
Kdelr2	1.26838e-07	0.214397	0.609	0.61	0.00238519
G3bp2	1.28212e-07	0.211525	0.651	0.643	0.00241102
Pcmtd2	1.39602e-07	0.428842	0.271	0.237	0.00262522
Gas6	1.39805e-07	0.257067	0.561	0.547	0.00262903
Fam173a	1.41871e-07	0.25392	0.509	0.499	0.00266788
Dpysl2	1.42922e-07	0.196535	0.68	0.671	0.00268765
Rhoq	1.43976e-07	0.320218	0.422	0.399	0.00270746
Srsf1	1.46104e-07	0.467367	0.272	0.24	0.00274748
Gm37233	1.48122e-07	0.639406	0.16	0.127	0.00278544
Ddrgk1	1.51826e-07	0.186083	0.697	0.699	0.00285509
Trim2	1.5708e-07	0.405197	0.271	0.235	0.00295389
Vps4b	1.68017e-07	0.289429	0.459	0.441	0.00315956
Lamtor4	1.73042e-07	0.158145	0.732	0.737	0.00325405
Gm26724	1.80813e-07	0.671639	0.12	0.09	0.00340018
Hmgn1	1.85133e-07	0.202233	0.575	0.567	0.00348143
Mgat4a	1.97481e-07	0.181069	0.725	0.718	0.00371363
Arhgap12	1.97887e-07	0.324158	0.409	0.383	0.00372126
Apbb1ip	2.02523e-07	0.110735	0.96	0.951	0.00380845
Bin2	2.06742e-07	0.125785	0.89	0.889	0.00388779
Eif4ebp2	2.23294e-07	0.361267	0.378	0.355	0.00419905
Rnaseh2c	2.23576e-07	0.312924	0.397	0.373	0.00420435
Slc25a37	2.28683e-07	0.308467	0.414	0.387	0.00430038
Mindy2	2.31271e-07	0.262997	0.534	0.518	0.00434905
Cib1	2.37772e-07	0.295178	0.424	0.399	0.00447129
Selenos	2.41522e-07	0.151078	0.799	0.791	0.00454183
Scarb2	2.42057e-07	0.177048	0.731	0.729	0.00455188
Cysltr1	2.43381e-07	0.252077	0.543	0.526	0.00457678
Akap9	2.61332e-07	0.252164	0.523	0.505	0.00491434
Rnf170	2.66381e-07	0.603081	0.158	0.126	0.0050093
Leprot	2.70829e-07	0.188117	0.652	0.653	0.00509294
Cfh	2.75175e-07	0.137046	0.935	0.926	0.00517467
Tmed3	2.76896e-07	0.158924	0.718	0.716	0.00520703
Fam3a	2.85665e-07	0.283542	0.392	0.365	0.00537194
Dad1	2.88147e-07	0.152861	0.826	0.826	0.0054186
Tmbim4	2.9269e-07	0.198011	0.646	0.653	0.00550404
Tulp4	3.25945e-07	0.361084	0.391	0.366	0.00612939
St13	3.42733e-07	0.193472	0.66	0.668	0.00644509
Pgls	3.44819e-07	0.23709	0.534	0.521	0.00648433
Whrn	3.52889e-07	0.316881	0.419	0.394	0.00663608
Arl8b	3.61421e-07	0.262654	0.531	0.519	0.00679652
Arpc5	3.63477e-07	0.152621	0.678	0.669	0.00683519
Reep3	3.78239e-07	0.210345	0.693	0.694	0.00711278
Kdelr1	3.82644e-07	0.217361	0.598	0.6	0.00719563
Sdha	4.2787e-07	0.257085	0.485	0.471	0.0080461
Atp5d	4.32807e-07	0.151297	0.695	0.691	0.00813894
Armc1	4.97351e-07	0.438133	0.27	0.238	0.00935269
Parvg	5.04283e-07	0.252572	0.466	0.447	0.00948303
Ctsf	5.0476e-07	0.131292	0.81	0.806	0.00949201
Kcnk6	5.36785e-07	0.321884	0.437	0.422	0.0100942
Pdzd8	6.00016e-07	0.34886	0.358	0.331	0.0112833
Atp5g1	6.1658e-07	0.201475	0.612	0.612	0.0115948
Spred1	6.29195e-07	0.323566	0.428	0.41	0.011832
Abl1	6.43346e-07	0.309912	0.414	0.39	0.0120981
Zfp90	6.43934e-07	0.284577	0.457	0.442	0.0121092
Mfng	6.56259e-07	0.234462	0.551	0.548	0.012341
Hmgb1	6.68666e-07	0.111809	0.887	0.884	0.0125743
Dnm2	7.17444e-07	0.195118	0.64	0.64	0.0134915
Chsy1	7.3782e-07	0.387761	0.324	0.297	0.0138747
Psmc3	7.42158e-07	0.209761	0.586	0.575	0.0139563
Pacsin2	7.52267e-07	0.224003	0.514	0.5	0.0141464
Tmem86a	7.53945e-07	0.111145	0.888	0.882	0.0141779
Mertk	7.82582e-07	0.121534	0.884	0.877	0.0147165
Gnb2	8.10097e-07	0.106834	0.904	0.918	0.0152339
Myo18b	8.11985e-07	0.634661	0.15	0.12	0.0152694
Fnta	8.1908e-07	0.293366	0.375	0.35	0.0154028
Pigh	8.2724e-07	0.522502	0.188	0.157	0.0155562
Abi3	8.27524e-07	0.108586	0.941	0.932	0.0155616
Mtss1	8.61427e-07	0.315374	0.359	0.332	0.0161991
Tmem14c	8.75235e-07	0.166739	0.711	0.713	0.0164588
Pfdn5	9.04996e-07	0.103565	0.866	0.866	0.0170185
Zranb2	9.48039e-07	0.265123	0.503	0.493	0.0178279
Pnn	9.65822e-07	0.223518	0.584	0.571	0.0181623
Rprd1a	9.73177e-07	0.685512	0.118	0.09	0.0183006
Anp32a	9.92216e-07	0.168703	0.719	0.713	0.0186586
Hfe	1.01202e-06	0.206869	0.557	0.55	0.019031
Tmem204	1.08177e-06	0.508685	0.184	0.153	0.0203427
Ier3ip1	1.21487e-06	0.26257	0.472	0.456	0.0228456
Ppcdc	1.25329e-06	0.186559	0.623	0.62	0.0235681
Nipa2	1.39273e-06	0.234294	0.522	0.51	0.0261903
Pnp	1.40806e-06	0.113059	0.872	0.862	0.0264786
Sqor	1.41161e-06	0.252671	0.488	0.473	0.0265454
Sppl3	1.43779e-06	0.276882	0.458	0.446	0.0270376
Cep68	1.52453e-06	0.318955	0.381	0.358	0.0286688
Ankra2	1.54719e-06	0.504742	0.214	0.183	0.0290949
Nucks1	1.56033e-06	0.276754	0.483	0.472	0.0293419
Jkamp	1.63798e-06	0.33544	0.361	0.335	0.0308022
Hnrnpf	1.65766e-06	0.123421	0.836	0.828	0.0311722
Sirt2	1.69686e-06	0.204433	0.561	0.558	0.0319095
Psma7	1.72513e-06	0.158703	0.678	0.675	0.0324411
Slc35a5	1.78884e-06	0.345051	0.332	0.306	0.0336392
Ighm	1.8817e-06	0.161322	0.773	0.78	0.0353853
Selenot	1.96204e-06	0.227524	0.528	0.516	0.0368961
Zfp760	1.97041e-06	0.848103	0.059	0.039	0.0370536
Rapsn	1.98573e-06	0.390555	0.298	0.269	0.0373416
Atp6ap1	2.01424e-06	0.117645	0.801	0.804	0.0378778
Glmp	2.19261e-06	0.138482	0.724	0.725	0.041232
Tnfrsf13b	2.20484e-06	0.257276	0.434	0.412	0.041462
Gimap1	2.21673e-06	0.435543	0.225	0.193	0.0416857
Nudcd3	2.22361e-06	0.305737	0.402	0.383	0.041815
Zfp207	2.2631e-06	0.285905	0.447	0.431	0.0425576
Spcs3	2.26909e-06	0.289621	0.407	0.387	0.0426702
Dnajc28	2.30884e-06	0.76958	0.109	0.083	0.0434178
Mrpl34	2.32988e-06	0.329323	0.328	0.301	0.0438134
Rmnd5a	2.37204e-06	0.510175	0.202	0.172	0.0446061
Mtch1	2.42248e-06	0.200852	0.623	0.621	0.0455548
Adam17	2.42462e-06	0.227514	0.579	0.578	0.0455951
Vps35	2.44171e-06	0.239508	0.505	0.493	0.0459163
Ankrd49	2.59596e-06	0.451613	0.201	0.17	0.048817
Ostc	2.63166e-06	0.173246	0.639	0.64	0.0494884

## Sheet: HMG4
HMG4	p_val	avg_log2FC	pct.1	pct.2	p_val_adj
Dusp1	0	1.2003	0.914	0.693	0
Ppp1r15a	0	0.960508	0.955	0.755	0
Klf2	0	0.990729	0.984	0.867	0
Klf6	0	0.951334	0.982	0.88	0
Ddx5	0	0.482452	0.999	0.989	0
Fos	2.82036e-305	0.894279	0.974	0.845	5.30369e-301
Egr1	9.31867e-258	0.829589	0.899	0.685	1.75238e-253
Fosb	3.4904e-255	0.888038	0.929	0.739	6.56369e-251
Atf3	3.32778e-237	0.83233	0.811	0.571	6.2579e-233
Mcl1	5.28304e-236	0.725167	0.969	0.885	9.93475e-232
Ier2	7.17102e-235	0.941726	0.693	0.41	1.34851e-230
Junb	4.44413e-234	0.633027	0.98	0.902	8.35718e-230
Hsp90aa1	1.04816e-233	0.68905	0.973	0.894	1.97107e-229
Jun	1.56349e-233	0.476177	0.999	0.987	2.94015e-229
Clk1	3.1444e-231	0.781327	0.897	0.698	5.91304e-227
Dnajb1	7.11417e-225	1.04649	0.804	0.58	1.33782e-220
H3f3b	9.06447e-220	0.595519	0.999	0.992	1.70457e-215
Ccnl1	4.37051e-216	0.706947	0.919	0.764	8.21874e-212
Jund	9.14875e-213	0.490353	0.998	0.968	1.72042e-208
Ubc	3.7427e-207	0.421827	0.999	0.992	7.03815e-203
Hspa1a	9.63614e-207	0.871549	0.947	0.817	1.81208e-202
Klf4	2.4975e-203	1.0192	0.773	0.521	4.69656e-199
Srsf5	8.87582e-203	0.580698	0.951	0.865	1.6691e-198
Btg2	7.34898e-201	0.598484	0.987	0.936	1.38198e-196
Neat1	1.19886e-199	1.1146	0.722	0.471	2.25446e-195
Hspa8	6.09506e-177	0.44934	0.999	0.994	1.14618e-172
Rhob	9.12687e-166	0.361235	0.999	0.988	1.71631e-161
Tsc22d3	6.24191e-163	0.892538	0.742	0.519	1.17379e-158
Nfkbiz	5.1463e-159	0.709508	0.636	0.388	9.67763e-155
Gm26532	1.31093e-156	1.1408	0.485	0.256	2.4652e-152
Zfp36	9.80606e-156	0.589887	0.941	0.826	1.84403e-151
Hspa1b	3.91842e-154	0.69647	0.912	0.782	7.36859e-150
Nfkbia	6.91579e-149	0.673116	0.851	0.693	1.30051e-144
Dnaja1	1.70031e-143	0.832033	0.905	0.815	3.19743e-139
Tmx4	1.07571e-137	0.785863	0.858	0.706	2.02288e-133
Hsp90ab1	2.71934e-135	0.444442	0.996	0.988	5.11373e-131
H2-D1	1.9498e-132	0.410168	0.988	0.955	3.66659e-128
Mat2a	2.58924e-130	0.635342	0.89	0.765	4.86907e-126
Ier5	2.41346e-129	0.415036	0.974	0.904	4.53852e-125
Pnrc1	1.12679e-127	0.480333	0.938	0.855	2.11893e-123
Ccrl2	3.94136e-121	1.04743	0.517	0.31	7.41173e-117
Ccl3	1.0722e-116	0.941002	0.77	0.628	2.01628e-112
Ppp1r10	8.05586e-114	0.546326	0.843	0.678	1.5149e-109
Gem	3.51637e-111	0.76098	0.602	0.393	6.61254e-107
Hspe1	1.11332e-109	0.822417	0.873	0.789	2.09359e-105
Coq10b	1.79779e-109	0.743441	0.631	0.42	3.38075e-105
Dnajb4	2.09536e-109	0.730584	0.631	0.426	3.94033e-105
Ccl2	7.90594e-109	1.65309	0.473	0.301	1.48671e-104
H2-K1	3.60087e-107	0.365522	0.982	0.934	6.77143e-103
Tra2a	5.86437e-106	0.521263	0.865	0.723	1.1028e-101
Tra2b	7.47504e-106	0.487771	0.871	0.733	1.40568e-101
Tnf	1.44439e-101	1.00921	0.391	0.215	2.71617e-97
Arhgap15	1.56723e-101	1.40591	0.198	0.074	2.94718e-97
Sgk1	4.90075e-100	0.568717	0.919	0.845	9.21586e-96
Tnfaip3	1.34463e-99	0.854775	0.472	0.283	2.52857e-95
Atf4	1.22669e-98	0.602785	0.772	0.612	2.30678e-94
Adamts1	2.51858e-98	0.968112	0.418	0.241	4.73618e-94
Rbm39	1.27701e-97	0.30856	0.993	0.966	2.40141e-93
H2-Q6	3.9217e-96	1.10291	0.246	0.107	7.37475e-92
Emp3	2.57579e-95	0.783827	0.417	0.232	4.84378e-91
Ddx3x	1.32457e-94	0.477121	0.9	0.8	2.49086e-90
Ccl4	8.74406e-94	0.707926	0.803	0.679	1.64432e-89
H2-Q7	6.80628e-93	0.98533	0.29	0.139	1.27992e-88
Ubb	1.35675e-92	0.32601	1	0.997	2.55137e-88
Rgs3	1.72005e-90	1.13246	0.408	0.241	3.23456e-86
Rgs2	6.52125e-90	0.499512	0.972	0.926	1.22632e-85
Rgs1	1.43514e-89	0.627026	0.794	0.649	2.69877e-85
Kdm6b	2.17317e-89	0.762836	0.456	0.275	4.08665e-85
Zfp36l1	3.79311e-89	0.596993	0.901	0.818	7.13294e-85
Hsph1	9.79792e-89	0.894058	0.474	0.301	1.8425e-84
Gm26740	1.81698e-86	0.788354	0.393	0.224	3.41684e-82
Slc15a3	7.5651e-86	0.623368	0.818	0.69	1.42262e-81
Btg1	7.88795e-86	0.3441	0.979	0.914	1.48333e-81
Socs3	8.86449e-86	0.681028	0.609	0.427	1.66697e-81
Tsc22d2	1.98228e-85	0.546585	0.71	0.539	3.72768e-81
Eif1	1.12186e-82	0.230805	0.997	0.988	2.10966e-78
Skil	1.7223e-82	0.420235	0.91	0.82	3.23878e-78
H2-Q4	4.06738e-81	0.710295	0.482	0.302	7.64871e-77
Jmjd1c	2.00872e-80	0.430258	0.915	0.83	3.7774e-76
Acox3	2.16422e-80	0.653305	0.726	0.578	4.06981e-76
Pmaip1	1.16263e-77	1.12486	0.227	0.105	2.18632e-73
Hnrnpa2b1	8.06858e-77	0.360413	0.975	0.944	1.5173e-72
Il1a	4.47716e-74	0.7163	0.61	0.456	8.4193e-70
Naalad2	2.75622e-71	0.709943	0.441	0.281	5.18307e-67
Eif5	7.70166e-70	0.378131	0.906	0.824	1.4483e-65
Ifi27l2a	4.31227e-69	0.369356	0.389	0.23	8.10923e-65
Hspd1	1.13741e-68	0.657509	0.707	0.564	2.1389e-64
Rlim	3.36687e-68	0.623232	0.592	0.432	6.3314e-64
Ifrd1	3.42931e-68	0.439206	0.539	0.37	6.44882e-64
Gadd45b	3.601e-68	0.78192	0.268	0.14	6.77169e-64
Rhoh	3.65454e-67	0.386077	0.905	0.815	6.87237e-63
Luc7l2	6.17833e-67	0.324556	0.951	0.885	1.16183e-62
Snhg12	1.9934e-66	0.61628	0.481	0.319	3.74859e-62
Hspa5	2.72115e-66	0.318534	0.993	0.979	5.11712e-62
H2-Q10	3.21428e-66	1.12925	0.202	0.095	6.04445e-62
Gm26522	3.01983e-65	0.750893	0.432	0.286	5.67879e-61
Tnfsf13b	4.39619e-64	0.674355	0.381	0.233	8.26703e-60
Odc1	7.975e-64	0.717721	0.411	0.262	1.4997e-59
Ddit3	2.90661e-62	0.680925	0.471	0.316	5.46587e-58
Txnip	1.40302e-61	0.434364	0.965	0.925	2.63838e-57
Chka	2.08065e-61	0.596598	0.568	0.416	3.91267e-57
Neurl3	3.66288e-61	0.605633	0.609	0.457	6.88805e-57
Ccl12	4.36932e-61	0.648838	0.605	0.47	8.2165e-57
Tagap	7.57697e-59	0.648668	0.476	0.328	1.42485e-54
Per1	1.4315e-58	0.835265	0.262	0.143	2.69194e-54
Ctsc	1.7204e-58	0.309487	0.979	0.947	3.23522e-54
AI504432	2.10951e-58	1.61067	0.136	0.056	3.96693e-54
Ier3	1.10812e-57	0.730308	0.412	0.269	2.08382e-53
Ifi204	2.68284e-57	0.273705	0.237	0.122	5.04508e-53
Gm26669	2.74385e-57	0.670702	0.483	0.338	5.15981e-53
Egr2	6.39023e-57	0.921209	0.242	0.13	1.20168e-52
Arf4	7.65302e-57	0.407067	0.848	0.757	1.43915e-52
Bbc3	1.12629e-56	0.72199	0.302	0.175	2.11799e-52
Csrnp1	3.30668e-56	0.769014	0.264	0.146	6.21821e-52
Rbpms	3.14229e-55	0.657935	0.456	0.312	5.90907e-51
Siah2	3.1697e-54	0.914608	0.258	0.146	5.96061e-50
Dusp18	4.876e-54	1.4345	0.109	0.04	9.16931e-50
Pfkfb3	5.6727e-54	0.572898	0.563	0.417	1.06675e-49
Map3k8	9.18731e-54	0.877254	0.284	0.166	1.72767e-49
Id2	1.2592e-53	0.675449	0.505	0.367	2.36792e-49
Sertad1	5.54552e-53	0.797617	0.256	0.143	1.04284e-48
Taf7	1.43111e-52	0.53153	0.542	0.389	2.69121e-48
BC049715	1.54931e-52	1.23331	0.126	0.051	2.91349e-48
Tob1	2.66605e-52	1.03688	0.175	0.084	5.01351e-48
Gm10382	3.71838e-52	0.977392	0.241	0.134	6.99241e-48
Tox4	4.50673e-52	0.421805	0.714	0.579	8.4749e-48
AU020206	3.82745e-51	0.482776	0.561	0.414	7.19752e-47
Ccdc86	1.16126e-50	0.602312	0.49	0.354	2.18375e-46
Ctsh	1.31371e-50	0.195324	0.996	0.985	2.47043e-46
Tmem88	1.57293e-50	1.25338	0.117	0.047	2.9579e-46
Cited2	2.26647e-50	0.616887	0.614	0.475	4.26209e-46
Nktr	3.63951e-50	0.349478	0.828	0.725	6.8441e-46
Malat1	4.80889e-50	0.161431	1	0.999	9.04311e-46
Wsb1	5.42712e-50	0.320998	0.877	0.785	1.02057e-45
Zc3h12a	2.23863e-49	0.701267	0.275	0.161	4.20975e-45
Ftl1	3.90968e-49	0.123799	0.999	0.999	7.35216e-45
Nabp1	5.62709e-49	0.839459	0.282	0.17	1.05817e-44
Gm26802	6.36807e-49	1.04155	0.154	0.072	1.19752e-44
Osm	1.20476e-48	0.908173	0.257	0.15	2.26554e-44
Gm16486	2.50087e-48	1.08604	0.132	0.058	4.70288e-44
Mafb	1.01259e-47	0.319943	0.997	0.989	1.90417e-43
Hmox1	2.14406e-47	0.918206	0.475	0.355	4.03191e-43
Hmgb2	2.80928e-47	0.426753	0.684	0.545	5.28285e-43
Pdgfb	3.85551e-47	0.512211	0.78	0.679	7.25028e-43
Sfpq	1.17475e-46	0.303987	0.86	0.768	2.20912e-42
Mafk	3.07388e-46	0.806294	0.249	0.145	5.78044e-42
Cd14	3.21985e-46	0.221282	0.936	0.876	6.05493e-42
Ptprc	1.7546e-45	0.281772	0.916	0.841	3.29953e-41
Hnrnpdl	1.86851e-45	0.363548	0.744	0.624	3.51373e-41
Brd2	6.24764e-45	0.413442	0.708	0.587	1.17487e-40
Zeb2	8.31937e-45	0.252671	0.979	0.939	1.56446e-40
Nfic	3.79829e-44	0.392356	0.764	0.655	7.14269e-40
4933433G15Rik	4.82543e-44	0.695953	0.268	0.16	9.07422e-40
Plk2	3.56457e-43	0.818015	0.166	0.085	6.70316e-39
Adrb2	4.55266e-43	0.440636	0.75	0.65	8.56127e-39
Gm36839	2.01338e-42	0.728032	0.217	0.122	3.78616e-38
C730034F03Rik	4.95456e-42	0.964109	0.177	0.093	9.31706e-38
Myc	5.05177e-42	0.74254	0.309	0.202	9.49986e-38
Cebpa	5.5971e-42	0.397168	0.865	0.798	1.05253e-37
Trib1	6.52818e-42	0.542202	0.438	0.313	1.22762e-37
Srsf2	2.11247e-41	0.283969	0.879	0.801	3.97249e-37
Plk3	2.8781e-41	0.440143	0.381	0.256	5.41227e-37
Cdk11b	5.68065e-41	0.409389	0.637	0.506	1.06825e-36
Icam1	7.86425e-41	0.455889	0.72	0.611	1.47887e-36
Senp2	1.83288e-40	0.330152	0.778	0.663	3.44673e-36
Cdkn1a	4.74109e-40	0.837472	0.248	0.153	8.91562e-36
Ube2d3	6.96334e-40	0.286823	0.925	0.879	1.30946e-35
Gm28809	1.45317e-39	0.797862	0.191	0.106	2.73269e-35
Insig1	3.14584e-39	0.738875	0.231	0.137	5.91574e-35
Tcim	3.7245e-39	1.51147	0.119	0.056	7.00392e-35
Tmcc3	4.17104e-39	0.339076	0.87	0.793	7.84364e-35
Arhgap17	9.50331e-39	0.305862	0.849	0.758	1.7871e-34
Trim47	1.04867e-38	0.602597	0.415	0.298	1.97202e-34
Slc38a2	1.20113e-38	0.379168	0.71	0.59	2.25872e-34
Hist1h1e	1.58939e-38	0.852759	0.19	0.107	2.98884e-34
Rilpl2	2.57613e-38	0.812621	0.193	0.109	4.84442e-34
Errfi1	2.73339e-38	0.611928	0.383	0.268	5.14013e-34
Hist1h2ae	3.48434e-38	1.24753	0.119	0.055	6.5523e-34
Egr3	7.02395e-38	1.19328	0.125	0.06	1.32085e-33
Otud1	8.89361e-38	0.463344	0.478	0.355	1.67244e-33
Zfp622	1.07413e-37	0.56234	0.446	0.327	2.01989e-33
Clk4	3.13491e-37	0.449748	0.491	0.364	5.89519e-33
Gm6297	6.14198e-37	1.01604	0.14	0.071	1.155e-32
Pkp4	8.48716e-37	0.651114	0.269	0.171	1.59601e-32
Ipcef1	1.43629e-36	0.932804	0.147	0.076	2.70095e-32
Zfand5	1.457e-36	0.265557	0.848	0.753	2.7399e-32
Impact	1.55386e-36	0.463738	0.504	0.383	2.92203e-32
Lsp1	1.70833e-36	0.399581	0.519	0.388	3.21251e-32
A930007I19Rik	1.83754e-36	0.720655	0.232	0.141	3.45549e-32
Ercc5	3.37183e-36	0.553074	0.429	0.313	6.34073e-32
Cebpb	3.65564e-36	0.274086	0.846	0.765	6.87444e-32
Pcna	4.09796e-36	0.577622	0.343	0.233	7.70621e-32
Smad7	1.60039e-35	0.246314	0.908	0.852	3.00954e-31
Slc20a1	1.99125e-35	0.500645	0.249	0.155	3.74455e-31
Ptp4a1	3.45849e-35	0.410756	0.517	0.398	6.50368e-31
Vps18	4.3608e-35	0.442869	0.5	0.381	8.20049e-31
Tlr2	6.31674e-35	0.291464	0.571	0.444	1.18786e-30
Gnl3	8.06819e-35	0.405377	0.51	0.388	1.51722e-30
Csf2ra	1.30519e-34	0.314959	0.577	0.445	2.45442e-30
Atg2a	3.95745e-34	0.612304	0.266	0.171	7.44199e-30
Maff	4.98686e-34	0.984401	0.109	0.051	9.37779e-30
Pim1	6.32088e-34	0.646964	0.149	0.08	1.18864e-29
Nr4a1	6.43493e-34	0.536526	0.167	0.093	1.21009e-29
Sp100	7.55482e-34	0.463201	0.259	0.163	1.42068e-29
Fus	9.47278e-34	0.236725	0.942	0.895	1.78136e-29
Tuba1c	1.20277e-33	0.806881	0.172	0.098	2.26182e-29
Fam46a	1.20898e-33	0.420858	0.698	0.599	2.2735e-29
Pik3r1	1.22248e-33	0.363124	0.835	0.766	2.29888e-29
Ube2s	1.34815e-33	0.377923	0.609	0.491	2.5352e-29
Gla	2.35074e-33	0.78195	0.198	0.118	4.42056e-29
Gm43936	2.83706e-33	0.993356	0.101	0.046	5.33509e-29
Fam46c	5.90369e-33	0.339441	0.7	0.583	1.11019e-28
Zcchc6	8.43915e-33	0.34388	0.681	0.564	1.58698e-28
Nfkbid	1.48525e-32	0.371462	0.297	0.197	2.79302e-28
Prpf38b	1.89646e-32	0.264514	0.815	0.724	3.56628e-28
Tnfsf8	2.27268e-32	0.835723	0.144	0.078	4.27378e-28
Chd2	3.33085e-32	0.330249	0.651	0.532	6.26366e-28
Mir142hg	3.38074e-32	0.834973	0.152	0.084	6.35748e-28
Fxyd5	4.61755e-32	0.369407	0.2	0.118	8.6833e-28
St8sia6	5.03549e-32	0.568733	0.239	0.152	9.46923e-28
Cdkn1b	5.60482e-32	0.4725	0.474	0.363	1.05399e-27
Dnajc7	7.80945e-32	0.288052	0.776	0.669	1.46857e-27
Sat1	8.04458e-32	0.247796	0.976	0.953	1.51278e-27
Kcna3	1.0262e-31	1.80325	0.048	0.015	1.92977e-27
Zfp658	1.04822e-31	0.499399	0.314	0.212	1.97118e-27
5031425E22Rik	1.59001e-31	0.490855	0.308	0.207	2.99002e-27
Bag3	2.06321e-31	0.727748	0.264	0.174	3.87986e-27
Gm26699	2.3438e-31	0.420676	0.4	0.289	4.40751e-27
Leng9	7.34126e-31	0.652233	0.203	0.124	1.38052e-26
Srsf7	8.82479e-31	0.281346	0.682	0.566	1.6595e-26
Rel	9.07076e-31	0.343953	0.606	0.491	1.70576e-26
Tiparp	9.87368e-31	0.610653	0.283	0.192	1.85675e-26
Gpr65	1.06304e-30	0.758499	0.135	0.072	1.99905e-26
Pcf11	1.19361e-30	0.368751	0.481	0.364	2.24458e-26
Gadd45g	1.20344e-30	0.562771	0.453	0.348	2.26307e-26
Actg1	1.52231e-30	0.118451	0.983	0.965	2.86271e-26
Fam71a	2.24385e-30	0.613756	0.221	0.138	4.21956e-26
Gatm	2.60192e-30	0.321346	0.695	0.589	4.89291e-26
B2m	3.89504e-30	0.11432	0.999	0.997	7.32463e-26
Gls	5.01677e-30	0.404846	0.6	0.489	9.43403e-26
Ssh2	5.58964e-30	0.186417	0.953	0.904	1.05113e-25
Herpud1	6.01093e-30	0.256754	0.828	0.73	1.13036e-25
Pabpc1	1.19364e-29	0.222733	0.872	0.81	2.24463e-25
Lat2	1.25395e-29	0.301231	0.714	0.605	2.35806e-25
Rhoa	1.41284e-29	0.169069	0.985	0.973	2.65685e-25
Hspb1	1.54392e-29	0.966662	0.32	0.234	2.90335e-25
Avl9	1.81205e-29	0.400287	0.476	0.363	3.40755e-25
Camk1d	2.13534e-29	0.348847	0.502	0.387	4.0155e-25
Tob2	2.93401e-29	0.369595	0.537	0.427	5.5174e-25
Casp4	3.23767e-29	0.482953	0.262	0.173	6.08845e-25
Kansl1	3.45412e-29	0.311644	0.669	0.559	6.49548e-25
Grasp	4.89056e-29	1.03393	0.091	0.042	9.1967e-25
Klf10	9.11032e-29	0.733223	0.196	0.121	1.7132e-24
C330011M18Rik	3.05997e-28	1.32019	0.066	0.027	5.75428e-24
Kctd12	3.28081e-28	0.192247	0.987	0.969	6.16957e-24
Ptpro	6.80234e-28	0.374114	0.531	0.421	1.27918e-23
Runx1	1.14396e-27	0.281259	0.86	0.79	2.15122e-23
Sik1	1.15515e-27	1.29519	0.064	0.026	2.17227e-23
Plek	1.37259e-27	0.249399	0.818	0.752	2.58116e-23
Tuba4a	1.96602e-27	0.810095	0.14	0.079	3.69711e-23
Thap8	2.55344e-27	0.798571	0.108	0.055	4.80174e-23
Tns1	5.62589e-27	0.367838	0.401	0.295	1.05795e-22
Csf1	6.63814e-27	0.615323	0.22	0.144	1.2483e-22
Irf1	7.42998e-27	0.396019	0.423	0.316	1.39721e-22
Spty2d1	1.22498e-26	0.370786	0.485	0.376	2.30358e-22
Dusp2	1.47292e-26	1.12267	0.113	0.06	2.76983e-22
D830025C05Rik	1.63376e-26	0.641727	0.16	0.094	3.07229e-22
Clec2d	3.05319e-26	0.421796	0.24	0.157	5.74153e-22
Etv3	4.0764e-26	0.392871	0.473	0.372	7.66566e-22
Epc1	4.41326e-26	0.358718	0.433	0.327	8.29914e-22
Gpr137c	4.80623e-26	0.758676	0.143	0.082	9.03811e-22
Zbtb10	5.01886e-26	0.98687	0.13	0.073	9.43797e-22
Gdap10	5.18008e-26	0.751147	0.177	0.11	9.74114e-22
Sall3	6.48598e-26	0.368406	0.575	0.475	1.21969e-21
Bcl2a1a	8.51218e-26	0.409301	0.3	0.21	1.60072e-21
Adrb1	1.45811e-25	0.399057	0.348	0.25	2.74198e-21
Gm37305	2.41061e-25	0.808689	0.137	0.079	4.53314e-21
Gm44751	2.95306e-25	1.3058	0.073	0.033	5.55323e-21
Rcan1	2.96656e-25	0.786391	0.286	0.204	5.57861e-21
Eif4a2	5.26849e-25	0.201376	0.841	0.756	9.9074e-21
Col27a1	6.55733e-25	0.233871	0.718	0.614	1.23311e-20
Ccl7	7.93966e-25	1.5087	0.095	0.049	1.49305e-20
Nsun6	8.05231e-25	0.403002	0.332	0.237	1.51424e-20
Trmt10a	8.25116e-25	0.436884	0.29	0.201	1.55163e-20
Myadm	8.40828e-25	0.397083	0.416	0.316	1.58118e-20
Tmem176a	9.32648e-25	0.21541	0.856	0.773	1.75384e-20
Pdhb	1.54042e-24	0.327908	0.522	0.415	2.89676e-20
Kpna4	1.63503e-24	0.317839	0.597	0.488	3.07468e-20
Xist	2.30953e-24	0.145522	0.982	0.953	4.34307e-20
Fhad1	2.67119e-24	0.552827	0.195	0.125	5.02317e-20
Ciart	2.87861e-24	0.665234	0.146	0.086	5.41322e-20
Rchy1	2.93008e-24	0.370009	0.419	0.316	5.51001e-20
Gm20186	3.03954e-24	0.644941	0.173	0.108	5.71586e-20
Trp53inp2	5.25326e-24	0.786329	0.117	0.065	9.87876e-20
Junos	5.2977e-24	0.85475	0.083	0.04	9.96232e-20
Ensa	6.89239e-24	0.31188	0.466	0.358	1.29611e-19
Cebpz	7.36318e-24	0.249931	0.751	0.658	1.38465e-19
Sptan1	7.59562e-24	0.562622	0.247	0.168	1.42836e-19
Smim3	8.4416e-24	0.517153	0.218	0.146	1.58744e-19
Ap2b1	9.10138e-24	0.339324	0.401	0.3	1.71151e-19
Ranbp2	9.39333e-24	0.349453	0.492	0.388	1.76642e-19
H2-M3	1.38467e-23	0.337056	0.505	0.401	2.60388e-19
Ramp1	1.62813e-23	0.329885	0.421	0.32	3.0617e-19
Dapp1	1.86386e-23	0.251947	0.755	0.668	3.50499e-19
Rsrc2	2.46354e-23	0.226337	0.798	0.707	4.63268e-19
Arid5a	3.28548e-23	0.468421	0.253	0.174	6.17834e-19
Relb	3.38017e-23	0.356076	0.334	0.241	6.35641e-19
Taf1d	4.24634e-23	0.30672	0.544	0.44	7.98524e-19
Enkur	5.03524e-23	1.22288	0.052	0.02	9.46876e-19
St8sia4	5.07324e-23	0.569759	0.195	0.127	9.54023e-19
Chd7	5.83764e-23	0.255617	0.703	0.604	1.09777e-18
Sod1	7.40495e-23	0.362176	0.398	0.301	1.3925e-18
Gm10138	9.00459e-23	0.337231	0.42	0.322	1.69331e-18
Fndc7	1.36062e-22	1.17978	0.062	0.027	2.55865e-18
Gcnt2	1.51346e-22	0.53832	0.26	0.182	2.84605e-18
Rin2	4.22197e-22	0.261697	0.729	0.636	7.93942e-18
Rab10os	4.24035e-22	0.423191	0.284	0.2	7.97397e-18
Ncl	6.54496e-22	0.236428	0.856	0.796	1.23078e-17
Epb41l3	7.87376e-22	0.48742	0.21	0.139	1.48066e-17
Tmem176b	8.55303e-22	0.152228	0.956	0.916	1.6084e-17
Ddx50	8.91316e-22	0.278784	0.634	0.531	1.67612e-17
Ncf2	8.93944e-22	0.237306	0.839	0.786	1.68106e-17
Mid1	1.35318e-21	0.716722	0.143	0.087	2.54465e-17
Tubb2a	1.47595e-21	0.292654	0.402	0.307	2.77553e-17
Snrpc	1.67198e-21	0.364902	0.556	0.464	3.14416e-17
Rnase6	1.88529e-21	0.417481	0.282	0.202	3.54528e-17
Ywhaz	2.28774e-21	0.246131	0.794	0.728	4.30209e-17
Gm47794	2.35297e-21	1.14871	0.056	0.024	4.42477e-17
Gadd45a	2.89044e-21	1.04669	0.086	0.044	5.43546e-17
Ptbp3	3.05852e-21	0.206968	0.851	0.789	5.75155e-17
Atad2	4.16344e-21	0.471498	0.22	0.15	7.82935e-17
Maml2	6.32596e-21	0.458102	0.41	0.322	1.1896e-16
Rabepk	6.58972e-21	0.353904	0.278	0.197	1.2392e-16
D730003I15Rik	9.70132e-21	0.5318	0.205	0.138	1.82433e-16
Klf11	2.16475e-20	1.05933	0.073	0.036	4.07081e-16
Hivep2	2.61735e-20	0.629172	0.152	0.096	4.92193e-16
Top1	2.87081e-20	0.198148	0.826	0.753	5.39856e-16
Diaph1	2.89702e-20	0.439832	0.188	0.124	5.44785e-16
Cd84	3.13029e-20	0.176679	0.838	0.769	5.8865e-16
Pag1	3.26431e-20	0.158579	0.937	0.888	6.13854e-16
Sbno2	3.43833e-20	0.318311	0.4	0.308	6.46578e-16
Arid3b	4.19761e-20	0.344781	0.311	0.227	7.8936e-16
Fosl2	4.38915e-20	0.577694	0.161	0.103	8.25379e-16
Ctla2b	4.62845e-20	0.847858	0.079	0.041	8.70381e-16
Rpl22l1	6.632e-20	0.239774	0.686	0.592	1.24715e-15
Gm2237	7.08792e-20	0.584391	0.166	0.107	1.33288e-15
Hist4h4	8.241e-20	0.546336	0.144	0.09	1.54972e-15
Gimap6	8.94703e-20	0.410836	0.354	0.27	1.68249e-15
Icosl	8.96329e-20	0.283099	0.448	0.347	1.68555e-15
Akap8l	9.03167e-20	0.221722	0.633	0.532	1.69841e-15
Il10ra	1.0184e-19	0.166894	0.837	0.759	1.9151e-15
Dlst	1.18056e-19	0.280456	0.504	0.405	2.22004e-15
Mxd1	1.32078e-19	0.582195	0.183	0.122	2.48373e-15
Gm34961	1.32728e-19	0.77976	0.085	0.045	2.49594e-15
Plpbp	1.52963e-19	0.315116	0.431	0.339	2.87647e-15
Hcar2	1.95601e-19	0.388507	0.188	0.126	3.67827e-15
Glul	2.29001e-19	0.15606	0.973	0.947	4.30636e-15
Sap30	2.72557e-19	0.444058	0.277	0.202	5.12543e-15
Nlrp3	5.88812e-19	0.272284	0.36	0.272	1.10726e-14
Marcksl1	6.37254e-19	0.214768	0.234	0.165	1.19836e-14
Sf3b1	1.04666e-18	0.149796	0.936	0.89	1.96824e-14
Plin2	1.13184e-18	0.34358	0.277	0.201	2.12843e-14
Dpm1	1.18014e-18	0.321545	0.471	0.38	2.21926e-14
Atp6v0c	1.26815e-18	0.596708	0.14	0.088	2.38475e-14
Slamf6	1.35776e-18	0.396644	0.362	0.28	2.55326e-14
Milr1	1.548e-18	0.372554	0.281	0.206	2.91101e-14
Tspyl2	1.78667e-18	0.432906	0.253	0.182	3.35983e-14
Fam214a	1.85513e-18	0.60052	0.157	0.102	3.48856e-14
B930036N10Rik	1.90839e-18	0.283231	0.279	0.203	3.58873e-14
Catip	1.91749e-18	0.531515	0.16	0.104	3.60584e-14
Ssbp2	2.11426e-18	0.279868	0.429	0.338	3.97587e-14
Pstpip1	2.40552e-18	0.99065	0.054	0.024	4.52357e-14
Kdm6bos	2.44778e-18	1.45748	0.034	0.012	4.60305e-14
Utp14b	2.49098e-18	0.741499	0.074	0.038	4.68429e-14
Zc3h10	2.83245e-18	0.45922	0.2	0.137	5.32641e-14
Zfp655	2.91362e-18	0.443116	0.222	0.155	5.47906e-14
Chkb	2.92304e-18	0.431268	0.229	0.16	5.49678e-14
Pirb	3.28944e-18	0.378757	0.231	0.163	6.18578e-14
Slfn2	3.61907e-18	0.228492	0.322	0.239	6.80567e-14
Slamf8	4.3142e-18	0.390455	0.189	0.127	8.11285e-14
Phf3	4.37009e-18	0.218971	0.651	0.555	8.21796e-14
Gm49077	5.62567e-18	0.49694	0.163	0.108	1.05791e-13
Tgif1	5.83248e-18	0.309184	0.35	0.27	1.0968e-13
Slamf9	7.02833e-18	0.208963	0.536	0.432	1.32168e-13
Rsrp1	7.12473e-18	0.124596	0.978	0.954	1.3398e-13
Gna13	8.3319e-18	0.225978	0.669	0.581	1.56681e-13
Prr3	9.12094e-18	0.421675	0.222	0.157	1.71519e-13
9430060I03Rik	1.04817e-17	0.820781	0.084	0.046	1.97109e-13
Taok3	1.08349e-17	0.278554	0.437	0.347	2.03751e-13
Fbxo33	1.50834e-17	0.495608	0.297	0.222	2.83643e-13
Cd180	1.54244e-17	0.276277	0.738	0.662	2.90055e-13
Zfand2a	1.56534e-17	0.563353	0.148	0.096	2.94362e-13
Tmem229a	1.94488e-17	1.64525	0.02	0.005	3.65734e-13
Trim8	2.51065e-17	0.237061	0.669	0.581	4.72127e-13
Ccdc96	2.57163e-17	1.40467	0.033	0.012	4.83595e-13
Gm9484	2.68338e-17	0.62968	0.086	0.048	5.04609e-13
Zrsr2	2.83737e-17	0.260164	0.391	0.301	5.33567e-13
Rev3l	3.87557e-17	0.433949	0.195	0.135	7.28802e-13
Zfp36l2	4.57999e-17	0.19603	0.953	0.916	8.61267e-13
S100a10	5.32918e-17	0.55663	0.124	0.077	1.00215e-12
Eif4a1	5.63415e-17	0.107562	0.95	0.919	1.0595e-12
H2-DMa	5.76829e-17	0.157147	0.866	0.789	1.08473e-12
Lncpint	5.89674e-17	0.317153	0.358	0.28	1.10888e-12
Hmces	6.08065e-17	0.443329	0.165	0.11	1.14347e-12
Ets2	6.82291e-17	0.500609	0.165	0.11	1.28305e-12
Rbm25	6.91413e-17	0.144234	0.884	0.824	1.3002e-12
Gm26825	6.96343e-17	0.533419	0.115	0.071	1.30947e-12
Birc2	7.4377e-17	0.322751	0.37	0.288	1.39866e-12
Fam111a	7.6246e-17	0.258264	0.423	0.333	1.43381e-12
B430010I23Rik	7.66079e-17	0.344017	0.38	0.297	1.44061e-12
Mef2c	7.95832e-17	0.136378	0.993	0.978	1.49656e-12
Gm29367	9.88361e-17	1.08217	0.055	0.027	1.85861e-12
Rlf	1.12343e-16	0.267115	0.478	0.39	2.1126e-12
Rbms1	1.1635e-16	0.398337	0.221	0.158	2.18796e-12
Pvt1	1.18887e-16	0.374311	0.188	0.129	2.23568e-12
BC037034	1.23167e-16	0.204239	0.673	0.583	2.31616e-12
Atxn2l	1.28326e-16	0.218068	0.509	0.411	2.41317e-12
Igsf6	1.48776e-16	0.254464	0.449	0.362	2.79773e-12
Phykpl	1.57597e-16	0.471066	0.168	0.114	2.96361e-12
Bambi	1.83134e-16	1.0336	0.063	0.032	3.44384e-12
Parp8	2.56102e-16	0.241466	0.38	0.293	4.816e-12
Rbm5	3.72237e-16	0.152994	0.785	0.697	6.99992e-12
A430078I02Rik	4.46001e-16	1.19586	0.04	0.017	8.38704e-12
Ypel5	4.56737e-16	0.334812	0.378	0.295	8.58894e-12
Fam129a	4.88487e-16	0.278776	0.292	0.218	9.18601e-12
Lrrc8d	5.34995e-16	0.273952	0.35	0.27	1.00606e-11
Ppp1r11	5.87631e-16	0.203255	0.646	0.554	1.10504e-11
Dhx40	6.87175e-16	0.461057	0.202	0.143	1.29223e-11
Rassf4	7.26087e-16	0.20566	0.557	0.466	1.36541e-11
Ythdc1	7.55338e-16	0.242667	0.554	0.467	1.42041e-11
Iqch	8.55022e-16	0.718382	0.083	0.047	1.60787e-11
Itga4	9.11308e-16	1.23895	0.032	0.012	1.71371e-11
A830008E24Rik	1.00293e-15	0.322989	0.294	0.221	1.886e-11
Plekho2	1.0503e-15	0.293807	0.211	0.149	1.9751e-11
Ttc19	1.26783e-15	0.323617	0.211	0.15	2.38415e-11
Naaa	1.37449e-15	0.287375	0.347	0.27	2.58473e-11
Sun2	1.54785e-15	0.225653	0.579	0.487	2.91073e-11
Cacnb2	1.72655e-15	0.329018	0.197	0.137	3.24678e-11
Id1	1.75501e-15	1.50434	0.027	0.009	3.3003e-11
Ehbp1l1	1.77804e-15	0.279735	0.347	0.269	3.3436e-11
Hlx	1.92015e-15	0.362719	0.235	0.171	3.61084e-11
Blnk	2.21619e-15	0.185036	0.799	0.721	4.16755e-11
Med21	2.32519e-15	0.313158	0.429	0.35	4.37252e-11
Dusp11	2.74725e-15	0.217874	0.578	0.488	5.16621e-11
Kcnj2	2.8393e-15	0.287768	0.237	0.173	5.33931e-11
P2rx4	3.64701e-15	0.17438	0.641	0.546	6.85821e-11
Nuak2	4.20484e-15	0.39988	0.188	0.132	7.90721e-11
Ankrd11	4.31847e-15	0.163007	0.811	0.749	8.12088e-11
Ptgs2	4.43026e-15	1.14546	0.039	0.017	8.33111e-11
Kcnip3	4.5951e-15	0.475434	0.157	0.108	8.64108e-11
Pim3	5.82728e-15	0.535441	0.162	0.112	1.09582e-10
Rbm15	5.84338e-15	0.290516	0.297	0.225	1.09885e-10
Adgre5	6.02165e-15	1.20694	0.025	0.008	1.13237e-10
Ntpcr	6.19472e-15	0.157518	0.819	0.752	1.16492e-10
Stard9	7.45169e-15	0.236759	0.473	0.39	1.40129e-10
Arl4a	9.53989e-15	0.543026	0.133	0.088	1.79398e-10
Gm45768	1.12045e-14	0.672682	0.114	0.073	2.107e-10
Wdr44	1.14807e-14	0.193651	0.537	0.449	2.15894e-10
Lair1	1.6384e-14	0.101909	0.989	0.972	3.08101e-10
C530050E15Rik	2.05067e-14	2.16307	0.014	0.003	3.85628e-10
AC149090.1	2.17368e-14	0.116097	0.918	0.869	4.08761e-10
Wnk1	2.17941e-14	0.123079	0.884	0.835	4.09837e-10
Il17ra	2.31106e-14	0.201398	0.595	0.502	4.34595e-10
Gm47917	2.42068e-14	0.665265	0.065	0.035	4.55208e-10
Fbrsl1	2.57736e-14	0.183656	0.639	0.554	4.84672e-10
Spns2	3.10222e-14	0.372388	0.142	0.094	5.83372e-10
Slmap	3.28294e-14	0.206308	0.54	0.455	6.17357e-10
Irf2bpl	3.45618e-14	0.234182	0.516	0.434	6.49934e-10
Arf2	4.91918e-14	0.242788	0.368	0.289	9.25053e-10
Fcgr4	4.98681e-14	0.35729	0.202	0.146	9.3777e-10
Acot2	5.11482e-14	0.637463	0.165	0.116	9.61843e-10
Dusp5	5.20327e-14	1.16519	0.042	0.02	9.78475e-10
Spry1	6.43072e-14	0.573194	0.146	0.1	1.2093e-09
Pbx3	7.60473e-14	0.271303	0.263	0.196	1.43007e-09
Klhl24	7.88154e-14	0.192771	0.71	0.634	1.48212e-09
Celf2	8.11063e-14	0.135089	0.916	0.871	1.5252e-09
Git2	8.13994e-14	0.150356	0.868	0.804	1.53072e-09
Edn1	9.26444e-14	0.679475	0.089	0.054	1.74218e-09
Usp16	9.41034e-14	0.251504	0.32	0.248	1.76962e-09
Fgd2	9.44557e-14	0.13674	0.883	0.821	1.77624e-09
Birc3	9.82809e-14	0.362023	0.195	0.14	1.84817e-09
Swt1	9.91638e-14	0.269737	0.456	0.38	1.86478e-09
Hist1h1c	1.17788e-13	0.389052	0.215	0.159	2.21501e-09
Nfkbie	1.18547e-13	0.283915	0.256	0.193	2.22928e-09
Wee1	1.21642e-13	0.687348	0.073	0.042	2.28748e-09
Txlng	1.22386e-13	0.357942	0.197	0.143	2.30148e-09
Ggnbp2	1.27871e-13	0.203321	0.505	0.417	2.40461e-09
Vrk2	1.38926e-13	0.23729	0.394	0.316	2.6125e-09
Polg	1.4711e-13	0.27423	0.244	0.181	2.76639e-09
Igfbp4	1.50964e-13	0.327213	0.202	0.146	2.83887e-09
Rassf3	1.71783e-13	0.296108	0.223	0.164	3.23038e-09
Irf9	1.73131e-13	0.240383	0.351	0.277	3.25573e-09
Tsix	2.04691e-13	0.23408	0.386	0.311	3.84922e-09
Atp1a3	2.20601e-13	0.745336	0.076	0.044	4.14841e-09
Sirt1	2.49437e-13	0.428473	0.176	0.126	4.69066e-09
Wdr45b	2.5734e-13	0.249931	0.481	0.405	4.83928e-09
Cbx4	2.95889e-13	0.225523	0.258	0.194	5.56419e-09
Gm26518	3.04073e-13	0.381975	0.163	0.115	5.71809e-09
Gm17435	3.07648e-13	0.531381	0.109	0.07	5.78533e-09
Nfil3	3.19201e-13	0.703851	0.103	0.066	6.00258e-09
Csf3r	3.23296e-13	0.130718	0.817	0.75	6.07958e-09
Lacc1	3.26348e-13	0.202205	0.563	0.475	6.13697e-09
Kmt2e	3.33757e-13	0.15102	0.758	0.688	6.2763e-09
Pak6	3.33929e-13	1.97861	0.015	0.004	6.27953e-09
Dnajb9	3.38247e-13	0.248687	0.614	0.54	6.36074e-09
Serpine1	3.41922e-13	0.440145	0.21	0.157	6.42984e-09
Gm16287	3.49562e-13	1.00156	0.038	0.017	6.57352e-09
Golgb1	3.78179e-13	0.17638	0.513	0.43	7.11166e-09
Ophn1	4.11724e-13	0.13776	0.833	0.768	7.74248e-09
Pid1	4.23522e-13	0.181277	0.678	0.595	7.96434e-09
Mmp14	4.55105e-13	0.297696	0.202	0.148	8.55825e-09
Lysmd3	4.65724e-13	0.301494	0.245	0.184	8.75793e-09
Srsf3	4.69774e-13	0.132783	0.876	0.816	8.8341e-09
Klf7	4.78322e-13	0.200222	0.463	0.381	8.99485e-09
Snx20	6.10442e-13	0.19346	0.73	0.654	1.14794e-08
Fgd3	6.30704e-13	0.381576	0.167	0.118	1.18604e-08
Batf3	6.98611e-13	0.22627	0.301	0.232	1.31374e-08
Atf7ip	7.64903e-13	0.185348	0.581	0.497	1.4384e-08
Abcc5	8.0024e-13	0.208791	0.507	0.428	1.50485e-08
Mrc2	8.073e-13	0.279087	0.195	0.141	1.51813e-08
Hnrnph1	8.29932e-13	0.167404	0.759	0.689	1.56069e-08
Gm10762	8.31453e-13	0.351174	0.149	0.103	1.56355e-08
Suco	8.69689e-13	0.271097	0.296	0.229	1.63545e-08
Tagap1	8.9606e-13	0.648306	0.161	0.116	1.68504e-08
Crybg3	9.59523e-13	0.286239	0.216	0.16	1.80438e-08
Arid4b	1.02753e-12	0.21823	0.414	0.338	1.93227e-08
Pcsk7	1.02813e-12	0.251936	0.256	0.193	1.93341e-08
Slc11a1	1.06377e-12	0.134375	0.786	0.708	2.00042e-08
Irf8	1.12859e-12	0.100672	0.977	0.956	2.12232e-08
Eif1a	1.20135e-12	0.219917	0.343	0.271	2.25914e-08
Cd34	1.23327e-12	0.153568	0.73	0.65	2.31916e-08
2700038G22Rik	1.50575e-12	0.530179	0.085	0.052	2.83157e-08
Slc46a2	1.60351e-12	0.930105	0.038	0.017	3.01539e-08
Ankrd17	1.7437e-12	0.155935	0.558	0.474	3.27902e-08
Fam43a	1.75433e-12	0.829778	0.068	0.039	3.29902e-08
Adap1	1.96053e-12	0.387995	0.146	0.102	3.68678e-08
Safb2	1.969e-12	0.178103	0.554	0.468	3.70271e-08
Adap2	2.21597e-12	0.1331	0.908	0.865	4.16713e-08
Tex30	2.305e-12	0.558631	0.122	0.082	4.33455e-08
Arid4a	2.36926e-12	0.172088	0.607	0.527	4.4554e-08
Cpeb2	2.44568e-12	0.283053	0.312	0.246	4.59911e-08
Hist2h2ac	2.46933e-12	0.897356	0.048	0.025	4.64357e-08
Lbh	2.49661e-12	0.436056	0.183	0.133	4.69488e-08
Slc29a3	2.50465e-12	0.117483	0.905	0.84	4.71e-08
Hacd4	2.55046e-12	0.236246	0.339	0.27	4.79615e-08
Taf13	2.74203e-12	0.408755	0.2	0.148	5.15639e-08
Ccr5	2.76985e-12	0.14995	0.919	0.877	5.2087e-08
Tspo	2.87014e-12	0.129811	0.566	0.479	5.39729e-08
Med22	2.97205e-12	0.267107	0.299	0.233	5.58895e-08
Nudt4	3.01179e-12	0.317869	0.326	0.262	5.66367e-08
Socs1	3.01337e-12	0.58792	0.11	0.073	5.66665e-08
Bhlhe41	3.13048e-12	0.170477	0.736	0.661	5.88687e-08
Sclt1	3.55673e-12	0.286838	0.214	0.16	6.68843e-08
Gm26778	3.57629e-12	0.247433	0.394	0.323	6.72521e-08
Usp35	3.81024e-12	0.271056	0.288	0.225	7.16515e-08
Gm3448	3.82801e-12	0.302614	0.216	0.161	7.19857e-08
Mlf1	3.86967e-12	1.67687	0.015	0.004	7.27692e-08
Gm17056	4.20537e-12	0.294406	0.121	0.081	7.90819e-08
Rassf1	4.39706e-12	0.236295	0.369	0.297	8.26866e-08
Apobec3	4.57877e-12	0.173655	0.636	0.55	8.61038e-08
Lrrc75aos2	4.72413e-12	0.690532	0.054	0.03	8.88373e-08
Bcl2a1b	4.93737e-12	0.141546	0.704	0.635	9.28472e-08
Gfm2	5.10785e-12	0.209485	0.36	0.288	9.60532e-08
Rps6ka5	5.28145e-12	0.357855	0.171	0.123	9.93176e-08
Cebpd	5.42509e-12	0.167577	0.658	0.583	1.02019e-07
C87436	5.7555e-12	0.210865	0.338	0.268	1.08232e-07
Gpr160	5.91819e-12	0.241082	0.298	0.233	1.11291e-07
Calhm2	6.46412e-12	0.180781	0.468	0.384	1.21558e-07
Hnrnpl	6.7165e-12	0.181899	0.657	0.581	1.26304e-07
Hnrnpa1	7.01436e-12	0.149624	0.638	0.552	1.31905e-07
Irak2	7.13267e-12	0.202131	0.482	0.404	1.3413e-07
Tap1	7.35809e-12	0.160663	0.333	0.264	1.38369e-07
Rasgef1b	7.42767e-12	0.213146	0.222	0.167	1.39677e-07
Clip1	7.43629e-12	0.277464	0.603	0.528	1.39839e-07
Pnisr	8.49756e-12	0.115719	0.778	0.713	1.59797e-07
Prdm1	8.92529e-12	0.281036	0.238	0.182	1.6784e-07
Pan3	9.75661e-12	0.20098	0.644	0.57	1.83473e-07
Hps3	9.98943e-12	0.170104	0.585	0.5	1.87851e-07
Gm47283	1.01409e-11	0.251374	0.236	0.181	1.907e-07
Glipr1	1.03614e-11	0.241628	0.17	0.122	1.94845e-07
Tmem230	1.06328e-11	0.235905	0.505	0.429	1.9995e-07
Zswim4	1.34364e-11	0.718258	0.077	0.048	2.52672e-07
Arf6	1.39255e-11	0.205546	0.374	0.303	2.61868e-07
Nmd3	1.43537e-11	0.329729	0.272	0.215	2.69921e-07
Rnf122	1.47005e-11	0.408709	0.188	0.139	2.76443e-07
Zkscan14	1.58353e-11	0.318491	0.167	0.12	2.97783e-07
Irs2	1.72556e-11	0.347982	0.17	0.123	3.24492e-07
Atp6v1h	1.74875e-11	0.210589	0.383	0.311	3.28853e-07
Tgfbi	1.75691e-11	0.294566	0.258	0.201	3.30387e-07
Arl5c	1.92031e-11	0.229221	0.2	0.149	3.61114e-07
Mob3c	1.99619e-11	0.227358	0.447	0.375	3.75384e-07
Mapk6	2.0435e-11	0.315473	0.169	0.122	3.8428e-07
Fbxl7	2.06382e-11	1.23639	0.023	0.009	3.88101e-07
Neurl1a	2.08273e-11	0.331782	0.161	0.116	3.91658e-07
Polg2	2.344e-11	0.251498	0.151	0.106	4.40789e-07
Morc3	2.48757e-11	0.134517	0.664	0.577	4.67788e-07
Rac3	2.50638e-11	0.367191	0.175	0.128	4.71326e-07
Prr5l	2.56711e-11	0.545238	0.086	0.054	4.82745e-07
0610037L13Rik	3.09342e-11	0.213502	0.395	0.323	5.81717e-07
Tmem168	3.32772e-11	0.259103	0.41	0.341	6.25778e-07
Arl5b	3.4911e-11	0.414243	0.157	0.113	6.56501e-07
Apaf1	3.65693e-11	0.327173	0.12	0.082	6.87685e-07
Yrdc	4.47419e-11	0.229871	0.247	0.19	8.41372e-07
Nfat5	4.5317e-11	0.172641	0.518	0.442	8.52187e-07
Hk2	4.55082e-11	0.1588	0.742	0.685	8.55782e-07
Atp1b4	4.738e-11	0.927486	0.041	0.021	8.90981e-07
Spag6l	4.76259e-11	1.65972	0.016	0.005	8.95605e-07
Gm12840	4.77801e-11	0.969984	0.046	0.025	8.98504e-07
Gm15889	5.01577e-11	1.63326	0.017	0.005	9.43216e-07
Topors	5.1603e-11	0.282568	0.357	0.293	9.70394e-07
Vmp1	5.29465e-11	0.162924	0.548	0.473	9.9566e-07
Eif3a	5.88279e-11	0.120576	0.669	0.583	1.10626e-06
Zfp503	6.06995e-11	1.30396	0.033	0.016	1.14145e-06
Rnf19b	6.49506e-11	0.165524	0.365	0.294	1.2214e-06
Fbrs	6.61204e-11	0.222693	0.323	0.258	1.24339e-06
Ifi209	6.63005e-11	0.165277	0.096	0.063	1.24678e-06
Tle4	6.78463e-11	0.219205	0.488	0.417	1.27585e-06
Zfp467	6.95962e-11	0.199411	0.44	0.368	1.30876e-06
Ncoa1	7.11147e-11	0.370673	0.157	0.114	1.33731e-06
Cyp27a1	7.13037e-11	0.282143	0.185	0.137	1.34087e-06
Akap8	7.16607e-11	0.199726	0.44	0.367	1.34758e-06
Il6ra	7.24624e-11	0.112847	0.91	0.86	1.36266e-06
Bcl10	7.32823e-11	0.263703	0.549	0.478	1.37807e-06
Dhx9	8.46574e-11	0.212	0.455	0.379	1.59198e-06
Samd9l	8.57046e-11	0.290182	0.081	0.051	1.61167e-06
BC049352	8.61019e-11	0.536853	0.079	0.049	1.61915e-06
Klhl6	9.57186e-11	0.18424	0.452	0.376	1.79999e-06
Clk2	9.79603e-11	0.31889	0.205	0.156	1.84214e-06
Ints13	1.03895e-10	0.368223	0.13	0.091	1.95374e-06
Soga1	1.10359e-10	0.161579	0.514	0.436	2.0753e-06
Pfkfb4	1.14048e-10	0.244152	0.311	0.25	2.14466e-06
Rsf1	1.33163e-10	0.16867	0.517	0.44	2.50414e-06
D2hgdh	1.51646e-10	0.347758	0.119	0.082	2.85171e-06
Trim30a	1.55901e-10	0.123255	0.524	0.451	2.93171e-06
Clec1a	1.70784e-10	0.620374	0.055	0.032	3.21159e-06
Gm26714	1.72289e-10	0.723182	0.053	0.03	3.2399e-06
Ap5s1	1.75981e-10	0.272542	0.182	0.134	3.30932e-06
Sncaip	1.77647e-10	0.324295	0.174	0.129	3.34066e-06
Ing3	1.8477e-10	0.199316	0.229	0.174	3.4746e-06
Zfp868	1.88137e-10	0.384901	0.133	0.094	3.53792e-06
Tbc1d1	1.88525e-10	0.363664	0.135	0.096	3.54521e-06
Gm15964	2.14637e-10	0.753705	0.042	0.022	4.03626e-06
Zfp770	2.19468e-10	0.294541	0.271	0.216	4.1271e-06
Meox1	2.22453e-10	1.52174	0.016	0.006	4.18324e-06
Eif4e3	2.27268e-10	0.289858	0.198	0.149	4.27378e-06
Crlf3	2.38129e-10	0.133174	0.739	0.659	4.47802e-06
Chd1	2.47956e-10	0.181927	0.355	0.289	4.66281e-06
Herc4	2.59112e-10	0.225213	0.319	0.257	4.8726e-06
Hectd1	2.70816e-10	0.162015	0.554	0.474	5.09269e-06
Hexim1	2.7933e-10	0.290224	0.193	0.145	5.2528e-06
6430573P05Rik	3.03038e-10	0.793647	0.042	0.022	5.69862e-06
Bnc2	3.1045e-10	1.03879	0.033	0.016	5.83802e-06
Csf2rb	3.15651e-10	0.210146	0.396	0.329	5.93582e-06
4930532G15Rik	3.19973e-10	0.581533	0.068	0.042	6.01709e-06
Jmjd6	3.22736e-10	0.21208	0.342	0.279	6.06904e-06
Fam212a	3.28924e-10	0.174022	0.535	0.454	6.18542e-06
D930030I03Rik	3.33827e-10	0.775313	0.047	0.026	6.27762e-06
Baz2b	3.43654e-10	0.196602	0.387	0.319	6.46241e-06
Gab2	3.61015e-10	0.254916	0.219	0.168	6.78889e-06
Lcmt2	3.72442e-10	0.379181	0.146	0.106	7.00376e-06
Zfp729b	3.75303e-10	0.338976	0.151	0.11	7.05758e-06
Kcnj9	3.8354e-10	0.685281	0.071	0.045	7.21246e-06
Hist1h4d	4.08333e-10	0.281077	0.165	0.121	7.67871e-06
Hist1h2ap	4.10861e-10	0.52809	0.084	0.055	7.72623e-06
Nasp	4.14655e-10	0.32373	0.206	0.158	7.79759e-06
Zbtb24	4.52934e-10	0.328645	0.155	0.113	8.51742e-06
Actr5	4.60941e-10	0.296108	0.147	0.107	8.668e-06
Per3	4.66178e-10	0.327541	0.177	0.132	8.76647e-06
Gpx1	5.23333e-10	0.180482	0.861	0.819	9.84127e-06
Pkib	5.4157e-10	0.206129	0.285	0.227	1.01842e-05
Cdc42ep3	5.7012e-10	0.254152	0.241	0.188	1.07211e-05
Gm11713	5.70546e-10	0.359187	0.136	0.097	1.07291e-05
AC127341.3	6.16689e-10	0.819937	0.035	0.018	1.15968e-05
Uvrag	6.5736e-10	0.149493	0.499	0.422	1.23617e-05
Myo1g	6.72558e-10	0.30764	0.134	0.095	1.26475e-05
Gm10643	6.95853e-10	1.09	0.027	0.012	1.30855e-05
Dusp10	7.30505e-10	0.820495	0.033	0.017	1.37371e-05
Zranb1	8.32743e-10	0.217741	0.328	0.267	1.56597e-05
Mtus1	8.72358e-10	0.131579	0.786	0.716	1.64047e-05
Dmxl1	9.32036e-10	0.216048	0.491	0.424	1.75269e-05
Akap13	9.50697e-10	0.118446	0.747	0.675	1.78779e-05
Cntrl	9.69155e-10	0.209748	0.343	0.281	1.8225e-05
Ddx43	9.94909e-10	0.444692	0.079	0.051	1.87093e-05
Il15ra	9.97772e-10	0.347428	0.116	0.082	1.87631e-05
Zc3h13	1.02291e-09	0.187213	0.328	0.267	1.92358e-05
Haao	1.05126e-09	0.578521	0.059	0.036	1.97689e-05
Snrk	1.09042e-09	0.139419	0.346	0.281	2.05054e-05
Ly9	1.09202e-09	0.15433	0.297	0.237	2.05354e-05
Ppp2r2a	1.10017e-09	0.150996	0.427	0.359	2.06887e-05
1700017B05Rik	1.11873e-09	0.116399	0.718	0.64	2.10377e-05
Prkcd	1.18058e-09	0.123541	0.815	0.758	2.22008e-05
Prr14	1.2233e-09	0.29781	0.223	0.174	2.30042e-05
Tm6sf1	1.25081e-09	0.113719	0.793	0.73	2.35214e-05
Cyth3	1.27716e-09	0.224528	0.384	0.321	2.40171e-05
Hspa2	1.28283e-09	0.581986	0.062	0.038	2.41236e-05
P2rx7	1.30136e-09	0.141086	0.553	0.477	2.44721e-05
Dusp16	1.30217e-09	0.24752	0.2	0.153	2.44873e-05
Alkbh1	1.33765e-09	0.18271	0.326	0.263	2.51546e-05
Nfxl1	1.35037e-09	0.203386	0.26	0.206	2.53938e-05
Arhgap25	1.47179e-09	0.162242	0.491	0.42	2.76771e-05
Pdia5	1.48277e-09	0.34748	0.143	0.104	2.78835e-05
Supt20	1.52905e-09	0.136516	0.495	0.416	2.87537e-05
Cops4	1.56232e-09	0.294603	0.621	0.555	2.93794e-05
Kdm7a	1.66685e-09	0.121617	0.5	0.424	3.13451e-05
Frmd4b	1.78214e-09	0.11093	0.812	0.754	3.35131e-05
Tmcc1	1.79164e-09	0.15993	0.45	0.378	3.36919e-05
Arrdc4	1.79381e-09	0.365239	0.131	0.095	3.37326e-05
Traf2	1.80098e-09	0.266613	0.222	0.173	3.38673e-05
Cpsf7	1.87894e-09	0.179776	0.3	0.24	3.53335e-05
Bclaf1	1.88097e-09	0.141885	0.734	0.685	3.53716e-05
Gigyf1	1.93561e-09	0.165604	0.409	0.341	3.63991e-05
Snhg9	1.95444e-09	0.44947	0.081	0.053	3.67532e-05
Pura	1.97439e-09	0.127724	0.745	0.681	3.71285e-05
Baiap2	1.99766e-09	0.414234	0.112	0.079	3.75661e-05
Acer3	2.02161e-09	0.142469	0.607	0.533	3.80164e-05
Il1r2	2.03378e-09	1.24291	0.021	0.009	3.82452e-05
Kdm4a	2.19777e-09	0.267384	0.241	0.19	4.1329e-05
Ppm1d	2.20418e-09	0.28441	0.157	0.116	4.14495e-05
Plagl2	2.26383e-09	0.271816	0.223	0.174	4.25713e-05
Arhgap30	2.60751e-09	0.133036	0.611	0.539	4.90342e-05
Puf60	2.85319e-09	0.140263	0.597	0.527	5.36542e-05
Mdm2	2.99809e-09	0.211116	0.352	0.291	5.63792e-05
Nr4a3	3.21011e-09	0.934176	0.022	0.009	6.03661e-05
Tceal9	3.23518e-09	0.270926	0.274	0.222	6.08375e-05
Arid5b	3.24347e-09	0.181835	0.479	0.409	6.09935e-05
Myo1c	3.25393e-09	0.225853	0.18	0.136	6.11901e-05
Tsc22d1	3.54425e-09	0.461771	0.134	0.098	6.66496e-05
Lrif1	3.78582e-09	0.179719	0.4	0.333	7.11923e-05
Trim36	4.05799e-09	0.300712	0.185	0.142	7.63106e-05
Zfp638	4.08113e-09	0.137266	0.608	0.534	7.67456e-05
Kdm2a	4.26481e-09	0.152708	0.586	0.519	8.01997e-05
Purb	4.47561e-09	0.117243	0.761	0.704	8.41639e-05
Tctex1d4	4.57624e-09	0.915895	0.028	0.013	8.60562e-05
Pxdc1	4.61326e-09	0.207287	0.255	0.203	8.67524e-05
Vps37b	4.72314e-09	0.146797	0.503	0.431	8.88186e-05
Sag	4.84885e-09	0.623618	0.053	0.031	9.11826e-05
Ranbp10	4.99123e-09	0.174294	0.357	0.291	9.38601e-05
Lrrc25	5.00194e-09	0.13493	0.634	0.564	9.40614e-05
Ccdc88a	5.03871e-09	0.14324	0.345	0.282	9.47529e-05
Kdm6a	5.04586e-09	0.161943	0.304	0.244	9.48874e-05
1600020E01Rik	5.11962e-09	0.332805	0.119	0.085	9.62745e-05
Rnf144b	5.12533e-09	0.296209	0.143	0.105	9.63818e-05
Pkn1	5.18872e-09	0.105685	0.709	0.635	9.75738e-05
Traf3ip3	5.19041e-09	0.161354	0.424	0.358	9.76057e-05
Peli1	5.37287e-09	0.151548	0.645	0.567	0.000101037
Vamp3	5.39422e-09	0.168391	0.525	0.456	0.000101438
Pdcd1	5.40224e-09	0.193278	0.11	0.078	0.000101589
Stk11ip	5.82149e-09	0.277815	0.151	0.112	0.000109473
Gm9725	5.96025e-09	0.718464	0.041	0.023	0.000112083
Tpr	6.15855e-09	0.102034	0.621	0.544	0.000115812
H2-Ob	6.43662e-09	0.213778	0.223	0.174	0.000121041
Gm10848	6.76891e-09	0.512216	0.061	0.038	0.000127289
A630072M18Rik	6.89964e-09	0.338172	0.13	0.096	0.000129748
Slbp	7.28363e-09	0.171405	0.451	0.38	0.000136969
Ext1	7.6469e-09	0.321539	0.137	0.101	0.0001438
Gm13383	7.75254e-09	0.977216	0.03	0.015	0.000145786
Ncoa6	7.88444e-09	0.208796	0.183	0.139	0.000148267
Exoc6	8.32761e-09	0.285447	0.171	0.131	0.000156601
Sik2	8.5021e-09	0.165652	0.298	0.241	0.000159882
Midn	8.87717e-09	0.208812	0.315	0.259	0.000166935
Limd1	8.88796e-09	0.313912	0.122	0.088	0.000167138
Wdr91	9.53415e-09	0.29042	0.147	0.109	0.00017929
Tln2	9.54162e-09	0.184416	0.391	0.328	0.00017943
Gm26857	9.57473e-09	0.333977	0.11	0.078	0.000180053
Mrgbp	1.04648e-08	0.193712	0.208	0.161	0.00019679
Zfp395	1.04744e-08	0.258638	0.145	0.108	0.000196971
Cd48	1.06827e-08	0.119249	0.703	0.637	0.000200887
Gm10069	1.16804e-08	0.520577	0.045	0.026	0.00021965
Rasa4	1.20902e-08	0.121224	0.451	0.38	0.000227357
Ccng2	1.40094e-08	0.133705	0.485	0.413	0.000263448
Celf4	1.42294e-08	0.353901	0.079	0.052	0.000267584
Gpr183	1.43911e-08	0.137792	0.791	0.734	0.000270625
Ccl8	1.44728e-08	1.29114	0.017	0.007	0.00027216
Rmnd1	1.50227e-08	0.183949	0.274	0.221	0.000282501
Dph3	1.54388e-08	0.209455	0.261	0.21	0.000290326
Cep152	1.55393e-08	0.244738	0.166	0.125	0.000292216
Tspan32	1.57469e-08	0.234949	0.166	0.125	0.00029612
Zyx	1.68085e-08	0.151841	0.345	0.285	0.000316084
Atp8a2	1.70562e-08	0.14793	0.516	0.45	0.000320741
Zufsp	1.72957e-08	0.100938	0.553	0.473	0.000325245
Asl	1.73179e-08	0.234395	0.25	0.202	0.000325664
Rps6kb1	1.75074e-08	0.148728	0.348	0.288	0.000329227
Dcun1d5	1.77221e-08	0.143589	0.485	0.413	0.000333264
Tifa	1.78118e-08	0.117896	0.611	0.531	0.000334951
Zfp281	1.79747e-08	0.256076	0.198	0.155	0.000338014
Nupr1	1.84397e-08	0.164039	0.368	0.307	0.000346758
Slu7	1.8931e-08	0.190421	0.336	0.281	0.000355998
Bcl6	1.89501e-08	0.487512	0.116	0.084	0.000356357
Rictor	1.92761e-08	0.156668	0.353	0.291	0.000362486
Naa16	1.96037e-08	0.251133	0.188	0.145	0.000368648
Gm4285	1.97055e-08	0.992465	0.033	0.017	0.000370563
Ildr2	2.0728e-08	0.183226	0.275	0.223	0.000389791
Mapk1ip1l	2.11292e-08	0.1661	0.411	0.348	0.000397334
Sdcbp	2.12437e-08	0.139794	0.849	0.812	0.000399487
Coro7	2.24947e-08	0.180795	0.214	0.167	0.000423013
1700055D18Rik	2.32447e-08	0.964313	0.033	0.017	0.000437116
Arsb	2.37486e-08	0.131811	0.648	0.575	0.000446593
Hs2st1	2.42133e-08	0.171196	0.393	0.332	0.000455332
Dusp6	2.50751e-08	0.212637	0.778	0.729	0.000471537
Phkg2	2.51872e-08	0.156728	0.299	0.243	0.000473646
N4bp2l1	2.55668e-08	0.203811	0.352	0.294	0.000480784
Mtrf1l	2.57186e-08	0.264086	0.125	0.091	0.000483638
Il2rg	2.57222e-08	0.431106	0.074	0.049	0.000483706
Nfkb2	2.77454e-08	0.219342	0.146	0.109	0.000521753
Tbl3	2.78555e-08	0.216244	0.221	0.174	0.000523823
Cox11	2.83237e-08	0.415748	0.084	0.058	0.000532626
Sdccag8	2.95922e-08	0.143553	0.25	0.199	0.000556482
Gmeb1	3.12669e-08	0.168215	0.276	0.223	0.000587974
Gm36445	3.12909e-08	0.684782	0.031	0.016	0.000588426
Plcb2	3.23098e-08	0.177117	0.28	0.227	0.000607585
Abhd11	3.3125e-08	0.283411	0.126	0.092	0.000622916
Smarca5	3.34178e-08	0.145745	0.562	0.494	0.000628422
Mfge8	3.47695e-08	0.269992	0.174	0.135	0.00065384
Snx2	3.49205e-08	0.141526	0.56	0.491	0.00065668
Gm8797	3.49535e-08	0.343764	0.113	0.082	0.000657301
Zfx	3.50498e-08	0.168922	0.344	0.284	0.000659111
Samd1	3.57119e-08	0.194905	0.209	0.165	0.000671562
Nfam1	3.61067e-08	0.100458	0.7	0.63	0.000678987
Flt3l	3.62768e-08	0.566207	0.042	0.024	0.000682185
Atp13a3	3.6432e-08	0.13988	0.47	0.406	0.000685103
Cdc73	3.85115e-08	0.191611	0.302	0.248	0.000724208
Tchp	3.91544e-08	0.239534	0.132	0.098	0.000736299
Tmem251	3.9704e-08	0.204618	0.249	0.2	0.000746634
Kat7	3.97519e-08	0.182946	0.242	0.193	0.000747534
B3gnt8	3.99312e-08	0.751818	0.04	0.023	0.000750905
Fam160a2	4.03018e-08	0.360783	0.12	0.088	0.000757876
Themis2	4.12524e-08	0.197003	0.285	0.232	0.000775751
Slc15a4	4.23442e-08	0.134326	0.567	0.499	0.000796282
Gm33858	4.2625e-08	0.427899	0.085	0.058	0.000801563
Inppl1	4.33141e-08	0.17695	0.175	0.134	0.000814522
Zfp992	4.33527e-08	0.223825	0.179	0.138	0.000815247
Slc16a6	4.35627e-08	0.10693	0.773	0.72	0.000819196
Ppp1r12c	4.37404e-08	0.176198	0.358	0.299	0.000822539
Cnrip1	4.41928e-08	0.223685	0.262	0.212	0.000831045
Prickle3	4.58791e-08	0.304588	0.102	0.072	0.000862756
Smc4	4.60769e-08	0.36684	0.083	0.056	0.000866476
Ndel1	4.62981e-08	0.172947	0.372	0.312	0.000870636
Srfbp1	4.68379e-08	0.357905	0.117	0.086	0.000880787
Ascc3	4.98742e-08	0.166999	0.303	0.248	0.000937884
Dnajb2	5.0348e-08	0.277438	0.188	0.148	0.000946795
Trub1	5.09982e-08	0.281894	0.136	0.101	0.000959021
Slc46a3	5.10761e-08	0.156434	0.372	0.311	0.000960486
Glyr1	5.17757e-08	0.134931	0.448	0.381	0.000973642
Rbm6	5.25366e-08	0.154177	0.435	0.372	0.00098795
Tnfrsf11a	5.27838e-08	0.120079	0.415	0.349	0.000992599
Otulin	5.34053e-08	0.117034	0.451	0.384	0.00100429
2410002F23Rik	5.36894e-08	0.206711	0.191	0.148	0.00100963
Rras2	5.39682e-08	0.301328	0.113	0.082	0.00101487
Hps4	5.60461e-08	0.127632	0.669	0.605	0.00105395
Gm45902	5.65148e-08	0.579639	0.062	0.04	0.00106276
Cars2	5.66251e-08	0.238323	0.2	0.157	0.00106484
Plekhm3	5.68821e-08	0.158458	0.305	0.25	0.00106967
Ezr	5.71808e-08	0.59657	0.048	0.029	0.00107528
Arhgap19	5.83953e-08	0.529164	0.067	0.044	0.00109812
Eri1	5.85555e-08	0.244008	0.236	0.19	0.00110114
Lyl1	6.19823e-08	0.113741	0.662	0.588	0.00116558
Akna	6.30534e-08	0.123346	0.436	0.367	0.00118572
Akt3	6.52546e-08	0.384403	0.098	0.069	0.00122711
Epm2aip1	6.71291e-08	0.253454	0.147	0.111	0.00126236
Trmo	6.93326e-08	0.399766	0.079	0.054	0.0013038
Cenpf	7.49976e-08	0.774663	0.041	0.024	0.00141033
Ripor2	7.65802e-08	0.588534	0.053	0.033	0.00144009
F830016B08Rik	7.73136e-08	0.764473	0.042	0.024	0.00145388
Arhgap4	7.87194e-08	0.137914	0.384	0.321	0.00148032
Mapk7	7.91557e-08	0.282034	0.117	0.086	0.00148852
Osgin2	7.98345e-08	0.277867	0.156	0.119	0.00150129
Baz2a	8.0032e-08	0.176572	0.251	0.202	0.001505
Cnn2	8.25354e-08	0.273978	0.127	0.094	0.00155208
Slc25a25	8.26952e-08	0.300242	0.144	0.109	0.00155508
Hist1h1d	8.42995e-08	0.33558	0.035	0.02	0.00158525
Foxp4	8.50808e-08	0.653579	0.035	0.02	0.00159994
Ccdc102a	8.58236e-08	0.482641	0.056	0.036	0.00161391
Ints6	8.60375e-08	0.19739	0.181	0.14	0.00161793
Proscos	9.2716e-08	0.91633	0.025	0.013	0.00174352
Gm26887	9.40321e-08	1.36824	0.015	0.006	0.00176827
Zcchc7	9.51688e-08	0.119334	0.662	0.602	0.00178965
Cdkn2c	9.61698e-08	0.516747	0.051	0.032	0.00180847
Wwc2	9.63933e-08	0.174438	0.286	0.235	0.00181268
Hnrnpab	9.78809e-08	0.171479	0.607	0.54	0.00184065
Slc9a3r1	9.90195e-08	0.157894	0.277	0.226	0.00186206
Klc1	9.99797e-08	0.295288	0.162	0.125	0.00188012
Depdc5	1.0188e-07	0.239987	0.139	0.104	0.00191584
Ankrd26	1.05349e-07	0.33808	0.11	0.08	0.00198109
B4galnt1	1.09616e-07	0.180642	0.242	0.195	0.00206134
Sh3bp1	1.15628e-07	0.145385	0.442	0.379	0.00217439
Alpk1	1.22015e-07	0.52778	0.048	0.03	0.0022945
1190002N15Rik	1.22102e-07	0.284205	0.125	0.093	0.00229612
Fam207a	1.24942e-07	0.180973	0.197	0.155	0.00234954
Rap2b	1.2569e-07	0.138335	0.197	0.154	0.00236361
Gm31410	1.32348e-07	0.73775	0.033	0.018	0.0024888
Gm42670	1.35627e-07	0.279264	0.082	0.057	0.00255047
Mbd4	1.38547e-07	0.377475	0.069	0.046	0.00260538
Hist1h3d	1.39316e-07	0.293024	0.072	0.048	0.00261984
9330104G04Rik	1.39359e-07	0.437845	0.079	0.054	0.00262064
Gtpbp6	1.4288e-07	0.246367	0.166	0.129	0.00268687
Ing2	1.44416e-07	0.236883	0.196	0.156	0.00271574
Plppr4	1.45096e-07	0.696564	0.034	0.019	0.00272854
Nedd4l	1.48839e-07	0.383191	0.098	0.07	0.00279892
Clk3	1.51525e-07	0.184811	0.23	0.185	0.00284943
Dvl2	1.52149e-07	0.303915	0.135	0.102	0.00286116
2810403A07Rik	1.5373e-07	0.173868	0.249	0.201	0.00289089
Vamp2	1.54307e-07	0.19393	0.292	0.242	0.00290174
Map4k5	1.54458e-07	0.201251	0.194	0.152	0.00290459
Nos3	1.62868e-07	0.909066	0.027	0.014	0.00306273
1600010M07Rik	1.63435e-07	0.239449	0.119	0.088	0.0030734
Plekhf2	1.63462e-07	0.131683	0.37	0.311	0.00307391
A130077B15Rik	1.64615e-07	0.534519	0.063	0.042	0.00309558
Gm43221	1.66647e-07	0.39169	0.109	0.08	0.00313379
Rubcnl	1.72809e-07	0.162463	0.249	0.201	0.00324968
Arhgef3	1.73387e-07	0.325459	0.072	0.049	0.00326054
Cspp1	1.75586e-07	0.135793	0.409	0.348	0.0033019
Tmbim1	1.79284e-07	0.163306	0.24	0.193	0.00337143
Glcci1	1.79557e-07	0.544818	0.042	0.025	0.00337658
Fnbp1	1.80016e-07	0.140602	0.505	0.438	0.00338519
Khdrbs1	1.85983e-07	0.124549	0.597	0.529	0.0034974
Ythdf2	1.94789e-07	0.112256	0.54	0.475	0.00366301
Zscan18	1.95579e-07	0.319436	0.123	0.091	0.00367787
Piga	2.01291e-07	0.492237	0.055	0.035	0.00378528
Herc1	2.03547e-07	0.124202	0.455	0.39	0.00382771
Akap10	2.1089e-07	0.205054	0.179	0.14	0.00396579
Epb41l4aos	2.15421e-07	0.228067	0.16	0.124	0.00405099
Id3	2.15451e-07	1.15171	0.022	0.011	0.00405157
Hps5	2.18026e-07	0.187388	0.166	0.128	0.00409998
Rgs14	2.23365e-07	0.3694	0.089	0.063	0.00420039
Tmem131l	2.29897e-07	0.131371	0.298	0.245	0.00432322
Letm2	2.36131e-07	0.186913	0.21	0.167	0.00444043
Ppp4c	2.52549e-07	0.122666	0.521	0.452	0.00474918
Tgoln1	2.64715e-07	0.120147	0.654	0.588	0.00497797
Eml2	2.65294e-07	0.774405	0.033	0.019	0.00498886
Tspyl1	2.7362e-07	0.158893	0.35	0.293	0.00514543
Gm12279	2.82366e-07	0.791367	0.031	0.017	0.0053099
Arrdc3	2.84374e-07	0.181066	0.275	0.227	0.00534765
Atg16l1	2.8792e-07	0.147034	0.235	0.188	0.00541433
Atl2	2.89302e-07	0.297184	0.129	0.097	0.00544032
Dna2	2.91692e-07	0.477564	0.045	0.027	0.00548527
Ncor2	2.99033e-07	0.126864	0.306	0.251	0.00562332
Pbxip1	3.01067e-07	0.103053	0.631	0.561	0.00566156
Uimc1	3.03975e-07	0.142561	0.269	0.22	0.00571625
9330020H09Rik	3.05108e-07	0.47716	0.05	0.031	0.00573756
Chst12	3.08256e-07	0.12447	0.306	0.253	0.00579675
4930523C07Rik	3.10275e-07	0.945592	0.033	0.019	0.00583473
Qtrt1	3.16394e-07	0.217068	0.171	0.133	0.00594978
Ikbkb	3.24876e-07	0.117319	0.453	0.385	0.0061093
Zfp326	3.26539e-07	0.127352	0.44	0.379	0.00614057
Fdxacb1	3.28437e-07	0.384566	0.074	0.051	0.00617625
Ptbp2	3.28672e-07	0.147952	0.298	0.246	0.00618067
Csde1	3.31891e-07	0.115914	0.653	0.581	0.00624122
Zfp142	3.32713e-07	0.284223	0.104	0.076	0.00625667
Atxn7l1	3.35204e-07	0.154759	0.223	0.179	0.0063035
Setd3	3.38391e-07	0.125996	0.5	0.436	0.00636345
Ticam1	3.47055e-07	0.33441	0.113	0.084	0.00652637
Toe1	3.49446e-07	0.206576	0.151	0.116	0.00657132
Tnrc18	3.54256e-07	0.133551	0.435	0.372	0.00666179
Ccnl2	3.56147e-07	0.123159	0.562	0.491	0.00669734
B9d2	3.62707e-07	0.209896	0.18	0.141	0.0068207
Zfp276	3.64441e-07	0.288649	0.146	0.112	0.00685332
Setd5	3.66288e-07	0.116834	0.543	0.476	0.00688805
St7l	3.69363e-07	0.160788	0.264	0.216	0.00694586
Trim11	3.70483e-07	0.185898	0.199	0.157	0.00696693
2310035C23Rik	3.7567e-07	0.15124	0.288	0.237	0.00706447
Tmed1	3.77069e-07	0.175711	0.213	0.17	0.00709078
Mark2	3.83296e-07	0.161654	0.424	0.365	0.00720787
Tspan17	3.83357e-07	0.700317	0.037	0.022	0.00720903
H2-DMb2	3.96679e-07	0.534941	0.056	0.037	0.00745954
Morf4l2	3.96752e-07	0.129133	0.436	0.371	0.00746093
Gm15853	3.98417e-07	0.44462	0.07	0.048	0.00749222
Ccr1	4.16556e-07	0.802387	0.029	0.016	0.00783333
Sh3bp2	4.5193e-07	0.142929	0.236	0.19	0.00849854
Eed	4.56687e-07	0.160413	0.298	0.247	0.008588
Lsm14a	4.60477e-07	0.100921	0.402	0.337	0.00865926
Rep15	4.63254e-07	0.869904	0.021	0.01	0.0087115
Ptger4	4.66104e-07	0.845608	0.042	0.026	0.00876509
Gpr35	4.68573e-07	0.377631	0.07	0.048	0.00881152
Gm3512	4.81566e-07	1.13288	0.013	0.005	0.00905585
Phip	4.81868e-07	0.101627	0.592	0.529	0.00906153
Zfyve26	4.83359e-07	0.169566	0.225	0.182	0.00908957
Mia2	4.89043e-07	0.104428	0.622	0.554	0.00919646
Lrmda	4.94666e-07	0.236275	0.163	0.128	0.00930219
Nat10	5.03592e-07	0.336488	0.097	0.07	0.00947004
Rpia	5.23101e-07	0.183033	0.214	0.172	0.00983692
Hebp1	5.23328e-07	0.103064	0.458	0.395	0.00984118
Slc25a36	5.28923e-07	0.12996	0.445	0.382	0.00994639
Rcor3	5.35291e-07	0.244673	0.149	0.115	0.0100662
Srsf6	5.54868e-07	0.112642	0.583	0.518	0.0104343
Pak1	5.62053e-07	0.108815	0.39	0.329	0.0105694
Myo1b	5.74512e-07	0.110131	0.325	0.269	0.0108037
Lmo4	5.75003e-07	0.107181	0.379	0.32	0.0108129
5430416N02Rik	5.80698e-07	0.377824	0.079	0.055	0.01092
Ccdc84	5.92326e-07	0.212299	0.154	0.119	0.0111387
Lin9	5.96013e-07	0.249528	0.138	0.105	0.011208
Rassf5	5.99993e-07	0.126279	0.423	0.361	0.0112829
Rtcb	6.04622e-07	0.116825	0.509	0.445	0.0113699
Tex10	6.06734e-07	0.23936	0.173	0.137	0.0114096
Nrap	6.07204e-07	0.72069	0.03	0.017	0.0114185
Oser1	6.12107e-07	0.19213	0.337	0.286	0.0115107
Cmip	6.22826e-07	0.156473	0.367	0.31	0.0117123
Crtc3	6.43272e-07	0.140916	0.284	0.235	0.0120967
Ceacam1	6.58692e-07	0.166421	0.216	0.174	0.0123867
Prpf40b	6.63677e-07	0.336707	0.085	0.061	0.0124805
Cic	6.6422e-07	0.112085	0.355	0.3	0.0124907
Traf5	6.73236e-07	0.142019	0.299	0.246	0.0126602
Taf8	6.7851e-07	0.29866	0.097	0.071	0.0127594
Gm3636	6.91831e-07	0.305306	0.116	0.087	0.0130099
E130102H24Rik	7.01994e-07	0.323292	0.08	0.056	0.013201
Nedd9	7.06628e-07	0.956997	0.022	0.011	0.0132881
Rps6kb2	7.07322e-07	0.181194	0.14	0.107	0.0133012
Dgat2	7.07519e-07	1.02752	0.023	0.012	0.0133049
Rbm10	7.2137e-07	0.195919	0.172	0.135	0.0135654
Zfp141	7.24837e-07	0.365411	0.085	0.061	0.0136306
Specc1l	7.36083e-07	0.151592	0.182	0.144	0.013842
Cks2	7.41762e-07	0.250116	0.156	0.122	0.0139488
Itfg2	7.43697e-07	0.254689	0.135	0.103	0.0139852
Mbnl2	7.63486e-07	0.121153	0.708	0.651	0.0143574
Sh2d3c	7.65827e-07	0.218131	0.183	0.145	0.0144014
Fam160b2	7.99531e-07	0.330921	0.116	0.087	0.0150352
Ube3c	8.06045e-07	0.154431	0.243	0.198	0.0151577
Trim41	8.08218e-07	0.156385	0.245	0.2	0.0151985
F3	8.10043e-07	1.054	0.021	0.011	0.0152329
A930029G22Rik	8.15495e-07	0.29469	0.081	0.057	0.0153354
Gmip	8.20568e-07	0.10065	0.57	0.501	0.0154308
Aff4	8.24871e-07	0.143146	0.427	0.366	0.0155117
1110032A03Rik	8.44303e-07	0.191907	0.3	0.253	0.0158771
Foxo3	8.65357e-07	0.130724	0.263	0.214	0.016273
Slc25a20	8.87355e-07	0.319396	0.145	0.113	0.0166867
Setd7	9.06069e-07	0.237995	0.14	0.108	0.0170386
Mb21d1	9.37919e-07	0.190201	0.246	0.202	0.0176376
Tlcd2	9.62256e-07	0.402313	0.085	0.061	0.0180952
Sowahc	9.67351e-07	0.15829	0.533	0.471	0.018191
Wdr37	9.68054e-07	0.131065	0.307	0.256	0.0182043
AC146911.1	9.92371e-07	0.176123	0.171	0.135	0.0186615
Ubac2	9.99948e-07	0.14949	0.383	0.326	0.018804
Acvrl1	1.01491e-06	0.145392	0.249	0.205	0.0190853
Gm29340	1.01935e-06	0.728004	0.02	0.01	0.0191689
Gm45051	1.02051e-06	0.641343	0.019	0.009	0.0191908
Tep1	1.03938e-06	0.16271	0.29	0.241	0.0195455
Chd8	1.04967e-06	0.125941	0.403	0.344	0.0197391
Gtf2h1	1.0589e-06	0.205445	0.192	0.153	0.0199127
Elf1	1.0702e-06	0.131359	0.647	0.588	0.0201252
Hist1h3a	1.07185e-06	0.856284	0.025	0.014	0.0201562
Rab40c	1.07611e-06	0.161749	0.202	0.162	0.0202363
Nufip2	1.10483e-06	0.188768	0.554	0.498	0.0207763
Tepsin	1.11863e-06	0.438137	0.071	0.049	0.0210358
Cers4	1.13283e-06	0.375562	0.091	0.066	0.0213028
Tcerg1	1.13489e-06	0.140566	0.268	0.223	0.0213416
Syvn1	1.13595e-06	0.184525	0.219	0.178	0.0213616
Rab11a	1.16302e-06	0.132715	0.6	0.539	0.0218706
Cdkn2d	1.16371e-06	0.265831	0.104	0.077	0.0218836
Slc12a7	1.16418e-06	0.380753	0.062	0.042	0.0218923
Cast	1.1648e-06	0.182588	0.2	0.161	0.0219041
Fbxl3	1.18604e-06	0.100168	0.465	0.402	0.0223035
Piezo1	1.19587e-06	0.247928	0.185	0.149	0.0224883
Tbc1d10b	1.22728e-06	0.156088	0.216	0.175	0.0230789
Gm9917	1.23734e-06	0.670579	0.018	0.008	0.0232682
Il6	1.24135e-06	0.371899	0.098	0.072	0.0233435
Mllt10	1.24421e-06	0.144045	0.377	0.323	0.0233974
Cfl2	1.2478e-06	0.16348	0.265	0.219	0.0234648
Phf21b	1.25403e-06	0.77634	0.024	0.013	0.0235821
Lztfl1	1.2857e-06	0.149465	0.256	0.21	0.0241777
Hgf	1.29694e-06	0.712942	0.021	0.011	0.0243889
Sirt7	1.3251e-06	0.115304	0.498	0.437	0.0249185
E2f5	1.3325e-06	0.256539	0.093	0.067	0.0250577
Mtmr12	1.37461e-06	0.354069	0.087	0.063	0.0258494
Inpp1	1.37955e-06	0.293902	0.096	0.071	0.0259424
Elavl4	1.39402e-06	0.338607	0.083	0.059	0.0262146
Prdx6	1.39795e-06	0.22691	0.288	0.241	0.0262885
9530034E10Rik	1.40621e-06	0.381003	0.062	0.042	0.0264438
Washc2	1.40884e-06	0.140974	0.406	0.347	0.0264933
Itpk1	1.40931e-06	0.208469	0.176	0.14	0.0265021
Hist2h4	1.4731e-06	0.846476	0.031	0.018	0.0277017
Eprs	1.56065e-06	0.104456	0.491	0.434	0.0293481
Slc7a6os	1.59965e-06	0.228436	0.16	0.126	0.0300815
Ptpn2	1.60726e-06	0.126818	0.241	0.196	0.0302246
Klf13	1.61191e-06	0.118386	0.416	0.357	0.0303119
Ccdc174	1.68019e-06	0.112601	0.335	0.28	0.0315959
Mtmr14	1.75695e-06	0.218961	0.181	0.145	0.0330395
Il1b	1.76996e-06	0.455217	0.052	0.034	0.033284
Ankrd16	1.77184e-06	0.187774	0.148	0.115	0.0333194
Synj1	1.78957e-06	0.122177	0.366	0.311	0.0336528
Gm29361	1.79374e-06	0.55756	0.035	0.021	0.0337312
Ccnt1	1.80867e-06	0.114688	0.363	0.309	0.0340121
Usp48	1.8289e-06	0.142658	0.322	0.27	0.0343924
Usp15	1.84019e-06	0.117135	0.418	0.361	0.0346047
Mynn	1.8445e-06	0.169765	0.203	0.165	0.0346858
Prelid2	1.84704e-06	0.29864	0.108	0.081	0.0347337
Iqcb1	1.89507e-06	0.391279	0.067	0.046	0.0356369
Rhobtb1	1.91578e-06	0.100165	0.311	0.259	0.0360263
Mical1	1.93175e-06	0.24012	0.1	0.074	0.0363265
Zfp64	1.93271e-06	0.261839	0.129	0.099	0.0363446
Map3k9	1.9499e-06	0.359423	0.052	0.034	0.0366678
Pot1b	1.95565e-06	0.283418	0.127	0.098	0.036776
Pabpn1	1.96008e-06	0.122203	0.25	0.205	0.0368592
Qsox1	1.9968e-06	0.128569	0.165	0.129	0.0375498
Nuak1	2.02204e-06	0.134696	0.518	0.459	0.0380244
Hist1h2ab	2.21867e-06	1.40747	0.012	0.005	0.0417221
Nab2	2.22816e-06	0.17063	0.163	0.129	0.0419005
Rpf1	2.25461e-06	0.123654	0.277	0.229	0.0423979
Plekhg5	2.28303e-06	0.421896	0.055	0.036	0.0429324
Map3k11	2.30745e-06	0.126797	0.217	0.175	0.0433916
Ccdc9	2.33679e-06	0.189547	0.162	0.128	0.0439434
4933429H19Rik	2.36289e-06	0.915175	0.018	0.009	0.0444341
Gm20703	2.39145e-06	0.59422	0.045	0.028	0.0449713
0610030E20Rik	2.39333e-06	0.162115	0.358	0.306	0.0450065
Mthfsl	2.42954e-06	0.137689	0.232	0.191	0.0456875
Kdm2b	2.50624e-06	0.132913	0.464	0.406	0.0471299
4921524J17Rik	2.54699e-06	0.1762	0.139	0.108	0.0478962
Myo5a	2.58914e-06	0.193739	0.086	0.062	0.0486889
Tmem156	2.61983e-06	0.320685	0.088	0.064	0.0492659
Phlda1	2.63024e-06	0.593362	0.058	0.039	0.0494617
Zbtb21	2.64122e-06	0.246589	0.131	0.102	0.0496682

## Sheet: CAM
CAM	p_val	avg_log2FC	pct.1	pct.2	p_val_adj
Dusp8	0	4.23265	0.349	0.022	0
Csrnp1	3.53345e-274	3.01044	0.772	0.155	6.64465e-270
Ier2	6.73066e-259	3.43402	0.988	0.456	1.2657e-254
Kdm6b	1.1275e-248	2.73518	0.93	0.297	2.12027e-244
Junb	9.50505e-248	2.41683	1	0.917	1.78742e-243
Nfkbiz	9.88499e-248	3.29131	0.97	0.427	1.85887e-243
Ubc	5.33449e-247	2.08729	1	0.994	1.00315e-242
Egr1	7.74511e-238	2.43843	1	0.724	1.45647e-233
Atf3	4.48022e-237	3.45889	0.988	0.613	8.42506e-233
H3f3b	1.12635e-235	2.29144	1	0.993	2.1181e-231
Zfp36	1.67329e-220	2.08883	1	0.846	3.14662e-216
Marcksl1	3.24421e-208	3.51799	0.688	0.166	6.10073e-204
Ier5	5.08153e-206	1.83991	1	0.917	9.55582e-202
Sertad1	2.77559e-197	2.90123	0.667	0.154	5.21949e-193
Ifrd1	5.89829e-196	2.75003	0.928	0.392	1.10917e-191
Actg1	1.25147e-193	1.953	1	0.968	2.35338e-189
Nfkbia	8.64343e-193	2.84768	0.991	0.72	1.6254e-188
Ccnl1	2.44443e-190	1.81175	0.998	0.792	4.59675e-186
Jun	1.3736e-189	1.26471	1	0.989	2.58306e-185
Pim1	2.96154e-182	3.22798	0.488	0.084	5.56918e-178
Ddx5	5.11539e-179	1.18991	1	0.991	9.61948e-175
Eif1	4.86812e-164	1.10726	1	0.99	9.1545e-160
Fos	9.45945e-159	1.84012	1	0.869	1.77885e-154
Socs3	2.77859e-157	2.56809	0.942	0.453	5.22514e-153
Ftl1	9.11641e-157	1.40273	1	0.999	1.71434e-152
Casp4	1.1207e-151	2.46484	0.656	0.179	2.10748e-147
Dusp1	1.95081e-148	1.86327	0.995	0.734	3.6685e-144
Srsf5	3.81718e-148	1.36671	0.991	0.881	7.17821e-144
Clk1	7.4296e-148	1.50937	0.991	0.734	1.39714e-143
Rhob	1.02463e-146	1.00939	1	0.99	1.92681e-142
Zc3h12a	4.26789e-143	2.27739	0.64	0.173	8.02576e-139
Arid5a	3.39678e-142	2.15809	0.653	0.178	6.38764e-138
Plekho2	2.42344e-141	2.40911	0.591	0.15	4.55727e-137
Tuba1c	3.05804e-140	2.39473	0.493	0.103	5.75065e-136
Hist1h1e	1.25681e-136	2.44867	0.514	0.114	2.36343e-132
Pnrc1	1.51525e-135	1.29249	0.991	0.869	2.84944e-131
Ier3	2.55541e-133	2.29369	0.786	0.286	4.80544e-129
Tra2b	6.65723e-132	1.45433	0.977	0.757	1.25189e-127
Ptma	2.76024e-129	1.59356	0.998	0.97	5.19064e-125
Maff	1.33292e-121	2.96683	0.335	0.056	2.50656e-117
Icam1	5.97692e-121	2.14458	0.937	0.626	1.12396e-116
Plk3	1.3549e-115	2.29704	0.726	0.271	2.54788e-111
Sqstm1	1.58962e-115	1.9747	0.898	0.535	2.98927e-111
Skil	4.25596e-114	1.24183	0.988	0.836	8.00333e-110
Nfkbid	2.43e-113	2.82813	0.633	0.207	4.56962e-109
Rnf19b	1.09768e-112	2.12602	0.744	0.297	2.06419e-108
Birc3	8.62252e-112	2.12395	0.535	0.141	1.62146e-107
Tubb2a	3.80855e-111	2.18793	0.756	0.316	7.16198e-107
Hspa5	1.1092e-104	1.22305	1	0.982	2.08585e-100
Hist1h1c	6.74897e-103	2.69233	0.533	0.161	1.26914e-98
Ddit3	9.79816e-103	1.89565	0.781	0.337	1.84254e-98
Tnfaip3	2.01576e-101	1.97771	0.742	0.312	3.79064e-97
Rlim	5.80052e-100	1.41117	0.891	0.454	1.09079e-95
Dnajb1	1.08312e-99	2.48793	0.923	0.62	2.0368e-95
Gadd45b	6.95101e-99	2.55009	0.53	0.157	1.30714e-94
Atf4	6.5496e-98	1.37271	0.94	0.638	1.23165e-93
Rel	5.87896e-96	1.56673	0.881	0.506	1.10554e-91
Map3k8	2.25985e-93	1.9598	0.57	0.181	4.24965e-89
Cd83	1.27923e-92	2.52434	0.833	0.514	2.40558e-88
Ubb	2.33688e-92	0.804512	1	0.998	4.39449e-88
Hspa8	1.04254e-90	1.15015	0.998	0.995	1.9605e-86
Mcl1	2.50526e-88	0.936668	0.998	0.901	4.71113e-84
Stat3	1.21049e-87	1.66553	0.802	0.425	2.27633e-83
Ywhaz	1.2915e-86	1.14214	0.947	0.736	2.42866e-82
Tmem88	1.40134e-85	2.36257	0.288	0.056	2.63522e-81
9130230L23Rik	2.30777e-85	4.38444	0.06	0.002	4.33976e-81
Eif4a1	4.85815e-85	0.911355	0.995	0.924	9.13575e-81
Brd2	1.75435e-84	1.4482	0.923	0.604	3.29906e-80
Taf7	5.86229e-83	1.39919	0.823	0.411	1.1024e-78
Gm17056	1.77442e-81	2.22214	0.349	0.083	3.3368e-77
Neat1	9.73455e-80	1.40076	0.893	0.515	1.83058e-75
Siah2	1.46878e-79	1.79802	0.509	0.161	2.76204e-75
Rpl22l1	3.40354e-79	1.30967	0.916	0.603	6.40036e-75
Per1	3.46996e-78	1.67492	0.509	0.159	6.52526e-74
Plek	5.03794e-77	1.21291	0.96	0.761	9.47384e-73
Dusp5	8.14823e-77	2.64785	0.163	0.021	1.53228e-72
Nlrp3	1.26849e-76	1.87686	0.66	0.281	2.38539e-72
Jund	7.13448e-76	0.79494	1	0.973	1.34164e-71
Herpud1	1.02578e-75	1.33852	0.944	0.745	1.92897e-71
Rbm3	8.63947e-74	1.17131	0.926	0.656	1.62465e-69
Tubb4b	2.59312e-73	1.867	0.533	0.189	4.87636e-69
Eif5	4.35791e-73	0.9042	0.977	0.838	8.19504e-69
Egr2	4.64857e-73	1.80151	0.465	0.146	8.74163e-69
Ndel1	9.86073e-73	1.51361	0.702	0.314	1.85431e-68
Arl4d	1.56672e-72	2.59732	0.2	0.033	2.94621e-68
Il1a	1.65972e-71	1.90107	0.802	0.481	3.12111e-67
Eef1a1	4.07986e-70	0.462859	1	0.999	7.67217e-66
Snhg12	1.0354e-69	1.56749	0.719	0.344	1.94707e-65
Actb	1.68734e-69	0.501718	1	1	3.17304e-65
Nr4a1	2.55625e-69	3.30138	0.353	0.102	4.80703e-65
Chd4	9.80843e-69	1.50137	0.835	0.505	1.84448e-64
Btg2	1.86825e-68	0.807743	1	0.946	3.51325e-64
Wsb1	1.04837e-67	0.921802	0.974	0.8	1.97146e-63
Ets2	2.33882e-67	1.82621	0.393	0.114	4.39816e-63
Rbm39	3.36282e-67	0.597946	1	0.971	6.32379e-63
Tsc22d3	1.43933e-65	1.52047	0.826	0.56	2.70666e-61
Trib1	9.65092e-63	1.39134	0.686	0.33	1.81486e-58
Tnf	1.57142e-62	1.65285	0.595	0.243	2.95505e-58
Ube2s	6.84173e-61	1.16296	0.835	0.508	1.28659e-56
Etf1	3.46435e-60	1.431	0.635	0.285	6.51471e-56
Ranbp2	1.10965e-59	1.09622	0.767	0.401	2.0867e-55
Tpt1	1.18013e-59	0.477165	1	0.997	2.21923e-55
Klf6	1.19132e-59	0.93716	1	0.899	2.24027e-55
Gm26532	1.60628e-59	1.32539	0.656	0.296	3.02061e-55
Srsf3	7.55174e-59	0.82562	0.974	0.825	1.4201e-54
Sfpq	4.28589e-57	0.871323	0.956	0.783	8.05962e-53
Pcf11	6.21387e-57	1.21098	0.728	0.38	1.16852e-52
Ccrl2	9.53102e-56	1.41285	0.688	0.345	1.79231e-51
Pim3	2.43025e-55	1.85538	0.37	0.116	4.57008e-51
Midn	1.96031e-54	1.4601	0.593	0.262	3.68636e-50
Cited2	4.73423e-54	1.37306	0.798	0.497	8.90272e-50
Irf1	1.35617e-53	1.38275	0.674	0.33	2.55027e-49
Ppp1r15a	4.65092e-53	0.814306	0.986	0.793	8.74605e-49
Dusp2	4.05485e-52	1.7905	0.26	0.066	7.62515e-48
Mknk2	8.1105e-52	1.51349	0.551	0.242	1.52518e-47
Hnrnpa1	2.57118e-51	0.967056	0.853	0.563	4.83511e-47
Klf2	4.97779e-50	1.01761	0.977	0.89	9.36074e-46
Tpm3	6.36718e-50	0.594121	0.988	0.934	1.19735e-45
Zcchc6	8.95671e-50	0.928098	0.874	0.582	1.68431e-45
Bbc3	1.20173e-49	1.49377	0.488	0.195	2.25985e-45
Sde2	3.31736e-49	1.22041	0.565	0.235	6.23829e-45
Pabpc1	5.47029e-49	0.682514	0.97	0.82	1.02869e-44
Cdkn1a	6.939e-49	2.15538	0.433	0.166	1.30488e-44
Dennd4a	7.15872e-48	1.24864	0.853	0.631	1.3462e-43
Zfand5	1.61205e-47	0.982628	0.963	0.768	3.03146e-43
Rasgef1b	4.37301e-47	2.19412	0.43	0.172	8.22345e-43
Prr7	1.64973e-46	4.01051	0.049	0.003	3.10231e-42
Zrsr2	4.46157e-46	1.15088	0.635	0.311	8.38998e-42
Csde1	7.90675e-46	0.85634	0.884	0.589	1.48686e-41
Tgif1	1.95516e-45	1.31344	0.586	0.279	3.67669e-41
Ddx3x	6.04977e-45	0.753276	0.963	0.818	1.13766e-40
Ptp4a1	1.73616e-44	0.985351	0.763	0.414	3.26485e-40
Lsmem1	2.81936e-44	4.32681	0.04	0.002	5.30181e-40
Phlda1	3.86018e-44	1.43859	0.179	0.039	7.25908e-40
H2-Q4	6.65955e-44	1.05018	0.665	0.332	1.25233e-39
Srsf2	9.94654e-44	0.792957	0.949	0.814	1.87045e-39
Cebpb	1.20247e-43	1.08979	0.944	0.778	2.26125e-39
Odc1	3.42892e-43	1.69594	0.581	0.286	6.44808e-39
Nfkbib	5.03872e-43	1.33753	0.54	0.254	9.47532e-39
Trim47	5.59109e-43	1.21992	0.621	0.315	1.05141e-38
Sub1	1.35027e-42	0.873031	0.886	0.649	2.53918e-38
Ube2d3	2.77303e-42	0.590549	0.988	0.886	5.21468e-38
Cks2	6.81109e-42	1.65862	0.349	0.124	1.28083e-37
Ifitm10	2.64903e-41	1.46483	0.423	0.172	4.9815e-37
Tgif2	3.10628e-41	1.69827	0.253	0.074	5.84136e-37
Zswim4	7.31196e-41	1.89731	0.2	0.05	1.37501e-36
Bcl6	1.39259e-40	1.51999	0.277	0.086	2.61876e-36
Ythdc1	8.2337e-40	0.969519	0.772	0.478	1.54835e-35
Ftl1-ps1	8.9181e-40	1.42335	0.398	0.156	1.67705e-35
Gm26518	1.01063e-39	1.31202	0.342	0.119	1.90049e-35
Arf6	1.23636e-39	1.12822	0.609	0.31	2.32498e-35
Hmgn2	1.36291e-39	1.40656	0.607	0.315	2.56294e-35
Hnrnpu	3.46423e-39	0.697328	0.958	0.785	6.51448e-35
Yrdc	5.08625e-39	1.34793	0.463	0.195	9.56469e-35
Zbtb21	9.1143e-39	1.38642	0.307	0.103	1.71394e-34
Neurl3	9.86669e-39	1.17266	0.756	0.482	1.85543e-34
Tubb6	5.72402e-38	2.05077	0.181	0.045	1.0764e-33
Tnfrsf12a	1.66428e-37	1.58832	0.305	0.105	3.12968e-33
Mt1	1.69263e-37	1.78489	0.767	0.529	3.18299e-33
Vamp3	2.25151e-37	0.922381	0.76	0.462	4.23397e-33
Snu13	3.58225e-37	0.950534	0.802	0.541	6.73642e-33
Mafk	4.78668e-37	1.13872	0.405	0.161	9.00135e-33
Mapre1	1.0458e-36	0.80408	0.895	0.624	1.96662e-32
Creb5	2.78478e-36	2.24577	0.244	0.077	5.23677e-32
Fosb	1.14225e-35	1.01805	0.907	0.776	2.148e-31
Klf11	4.52258e-35	1.7145	0.167	0.041	8.50472e-31
Hnrnpab	5.36244e-35	0.937663	0.807	0.547	1.00841e-30
Eid3	6.09482e-35	2.66024	0.074	0.01	1.14613e-30
Adam30	6.44863e-35	3.71485	0.035	0.002	1.21267e-30
Cxcl10	8.08615e-35	1.46501	0.153	0.036	1.5206e-30
Gls	1.4332e-34	1.14666	0.76	0.506	2.69513e-30
Zbtb11	2.93022e-34	1.21676	0.416	0.177	5.51028e-30
Lmna	3.17713e-34	2.19212	0.153	0.036	5.9746e-30
Dusp18	4.92397e-34	1.93837	0.188	0.051	9.25953e-30
Cfl1	9.13365e-34	0.477319	0.995	0.969	1.71758e-29
Ucp2	1.94519e-33	0.605648	0.963	0.85	3.65793e-29
Hist1h4d	2.04008e-33	1.14675	0.33	0.125	3.83637e-29
Bcl10	2.50267e-33	0.792968	0.781	0.486	4.70628e-29
Sbno2	2.97975e-33	1.17868	0.593	0.32	5.60343e-29
Tbpl1	3.59392e-33	1.33941	0.53	0.275	6.75837e-29
Eif1a	4.23652e-33	0.997298	0.56	0.279	7.96677e-29
Gm26802	4.72306e-33	1.86251	0.251	0.085	8.88172e-29
Cbx4	4.99048e-33	1.20929	0.449	0.201	9.38459e-29
Rabgef1	1.04764e-32	1.50768	0.251	0.083	1.97008e-28
Ptbp1	2.61305e-32	1.01944	0.723	0.438	4.91384e-28
Crtam	3.51583e-32	5.578	0.014	0	6.61152e-28
Il10ra	5.36694e-32	0.737997	0.923	0.772	1.00925e-27
Tob1	1.93726e-31	1.15486	0.279	0.099	3.64302e-27
Azin1	3.77475e-31	0.981667	0.628	0.355	7.09842e-27
Prkx	5.8665e-31	1.25172	0.398	0.17	1.10319e-26
Map2k3	6.39121e-31	1.09705	0.449	0.205	1.20187e-26
Zfp622	8.46886e-31	0.922348	0.628	0.345	1.59257e-26
Hmgb2	1.30751e-30	0.788718	0.823	0.568	2.45878e-26
Litaf	2.81594e-30	0.901979	0.73	0.461	5.29537e-26
Efhd2	1.09437e-29	0.614194	0.974	0.883	2.05797e-25
Rela	1.2781e-29	0.843526	0.672	0.385	2.40347e-25
Gm26545	2.1035e-29	2.55725	0.058	0.007	3.95564e-25
Bcl3	2.63558e-29	2.15692	0.102	0.02	4.9562e-25
Id2	3.0076e-29	1.20355	0.647	0.39	5.65578e-25
Dgat2	4.27405e-29	2.54056	0.077	0.012	8.03736e-25
Dusp16	5.02517e-29	1.13887	0.37	0.157	9.44983e-25
Hnrnpdl	1.83468e-28	0.754856	0.863	0.644	3.45011e-24
Ints6	2.31737e-28	1.44484	0.337	0.144	4.35781e-24
Rrad	3.49729e-28	1.94543	0.353	0.156	6.57666e-24
Rybp	1.14322e-27	1.0793	0.388	0.172	2.14983e-23
Srf	1.24565e-27	1.48359	0.247	0.088	2.34245e-23
Arf4	2.14503e-27	0.531443	0.937	0.772	4.03373e-23
Gm26699	2.96064e-27	0.912611	0.57	0.306	5.56749e-23
H2-Q10	3.69038e-27	1.21762	0.288	0.113	6.93976e-23
Srsf7	4.75487e-27	0.898797	0.793	0.585	8.94154e-23
Eif4g2	7.54389e-27	0.53286	0.928	0.754	1.41863e-22
Hist1h1d	7.82434e-27	2.03924	0.1	0.021	1.47137e-22
Rassf1	9.58458e-27	0.88175	0.551	0.306	1.80238e-22
Tsc22d2	1.38516e-26	0.768113	0.823	0.569	2.6048e-22
Fus	2.88641e-26	0.441529	0.984	0.903	5.42789e-22
Fbrs	3.36225e-26	0.945282	0.512	0.265	6.32271e-22
Tuba1a	3.38928e-26	1.27149	0.802	0.615	6.37354e-22
Relb	5.04951e-26	0.919623	0.493	0.255	9.49559e-22
Socs1	6.00103e-26	1.29323	0.221	0.077	1.12849e-21
Aff4	8.25819e-26	0.817487	0.623	0.373	1.55295e-21
Samd4b	1.42779e-25	0.879004	0.43	0.202	2.68496e-21
Nasp	2.79625e-25	1.0326	0.363	0.163	5.25835e-21
Clk3	4.10472e-25	0.923295	0.409	0.189	7.71893e-21
Rgs3	9.81876e-25	0.928022	0.502	0.271	1.84642e-20
Btg3	1.00938e-24	1.74889	0.126	0.032	1.89814e-20
H3f3a	1.62368e-24	0.401943	0.991	0.917	3.05334e-20
4833445I07Rik	2.94463e-24	2.32215	0.077	0.014	5.53738e-20
Zfp593	4.64348e-24	1.12535	0.258	0.1	8.73207e-20
Stk17b	6.8785e-24	0.87464	0.547	0.311	1.2935e-19
H2-Q6	8.58567e-24	0.971038	0.312	0.132	1.61454e-19
Trp53inp2	1.06041e-23	1.25402	0.207	0.072	1.99409e-19
Erf	1.28408e-23	0.909609	0.572	0.333	2.41471e-19
Tnpo3	1.32061e-23	0.80231	0.605	0.352	2.48341e-19
Usp16	1.48629e-23	0.87041	0.493	0.257	2.79496e-19
Sertad2	1.94848e-23	0.859521	0.505	0.267	3.66411e-19
Rab20	2.16288e-23	1.02511	0.453	0.238	4.0673e-19
Arl13b	4.29633e-23	1.24841	0.26	0.105	8.07926e-19
Rsrc2	4.50523e-23	0.582682	0.886	0.722	8.47209e-19
Glul	5.37003e-23	0.946825	0.981	0.952	1.00983e-18
Tiparp	5.55107e-23	1.07389	0.412	0.206	1.04388e-18
2007-03-01	7.1531e-23	0.73803	0.688	0.437	1.34514e-18
Mapkapk2	1.06664e-22	0.896322	0.551	0.309	2.00581e-18
Stx19	1.09676e-22	3.71685	0.026	0.002	2.06246e-18
Tob2	1.55294e-22	0.656352	0.702	0.443	2.92031e-18
Mapk6	1.6243e-22	0.930237	0.3	0.128	3.05449e-18
H2-Q7	1.85496e-22	0.862127	0.36	0.166	3.48825e-18
Rbm38	2.10059e-22	1.13385	0.295	0.129	3.95015e-18
Chka	2.33796e-22	0.964795	0.681	0.443	4.39653e-18
Rab10os	2.68462e-22	0.850575	0.426	0.213	5.04843e-18
Slbp	2.702e-22	0.810811	0.63	0.389	5.08112e-18
Nktr	3.00593e-22	0.519906	0.902	0.743	5.65265e-18
Smarca5	5.57311e-22	0.613273	0.753	0.502	1.04802e-17
Klf4	5.75448e-22	0.560349	0.849	0.568	1.08213e-17
Ncl	7.47162e-22	0.468784	0.947	0.805	1.40504e-17
Osm	1.04675e-21	1.30089	0.347	0.168	1.96841e-17
Arih2	1.17446e-21	0.981034	0.374	0.179	2.20857e-17
Ripk1	1.47465e-21	0.861318	0.449	0.235	2.77308e-17
Nfkb2	1.81089e-21	0.936127	0.272	0.113	3.40538e-17
Errfi1	2.1563e-21	0.377975	0.53	0.286	4.05493e-17
Fgd3	2.60915e-21	0.928561	0.291	0.124	4.90651e-17
Gnl3	3.13746e-21	0.661716	0.649	0.408	5.89999e-17
Zbtb2	5.05531e-21	1.45389	0.258	0.111	9.50651e-17
Olfr920	5.49166e-21	1.77162	0.079	0.017	1.03271e-16
2810403A07Rik	5.57335e-21	0.892826	0.407	0.206	1.04807e-16
Rap1b	7.23526e-21	0.40758	0.972	0.9	1.36059e-16
Sat1	1.08579e-20	0.539994	0.993	0.957	2.04182e-16
Luc7l2	1.26029e-20	0.419659	0.963	0.898	2.36997e-16
Dhx40	1.42145e-20	1.28094	0.319	0.151	2.67303e-16
Zfp36l1	1.96067e-20	0.368568	0.958	0.833	3.68703e-16
Slc25a33	2.54238e-20	1.17908	0.228	0.091	4.78095e-16
Gm15614	4.95894e-20	3.15316	0.033	0.003	9.32529e-16
Ddx21	6.02358e-20	0.672998	0.598	0.358	1.13273e-15
Calm1	6.31466e-20	0.62009	0.956	0.87	1.18747e-15
1810013L24Rik	8.17266e-20	0.906456	0.335	0.159	1.53687e-15
Ccdc9	1.27211e-19	0.978933	0.291	0.131	2.39221e-15
Slc25a25	1.35063e-19	0.998265	0.26	0.113	2.53986e-15
Tpp2	1.38779e-19	0.730724	0.644	0.424	2.60975e-15
Chd2	2.01109e-19	0.622091	0.751	0.552	3.78185e-15
Rnf4	2.42894e-19	0.80322	0.449	0.242	4.56762e-15
Fosl2	2.97966e-19	1.08951	0.258	0.111	5.60325e-15
Opa3	3.21923e-19	1.03456	0.27	0.12	6.05376e-15
Arl5b	5.4285e-19	0.968286	0.27	0.119	1.02083e-14
Spty2d1	8.72853e-19	0.56489	0.649	0.393	1.6414e-14
Chd1	1.30544e-18	0.754579	0.514	0.297	2.45487e-14
Alkbh1	1.70322e-18	0.687031	0.481	0.271	3.20291e-14
H2-K1	1.84466e-18	0.338994	0.988	0.943	3.46888e-14
Nup98	2.0272e-18	0.686394	0.467	0.254	3.81216e-14
Kif5b	2.17517e-18	0.520711	0.753	0.527	4.0904e-14
Puf60	2.66152e-18	0.524008	0.777	0.536	5.00498e-14
Eif3a	3.85552e-18	0.538006	0.8	0.596	7.2503e-14
Sesn2	4.61034e-18	1.28462	0.149	0.051	8.66974e-14
Clp1	5.37346e-18	1.16038	0.233	0.1	1.01048e-13
Atl2	7.56841e-18	0.963045	0.235	0.1	1.42324e-13
Gpcpd1	8.89997e-18	0.732422	0.407	0.214	1.67364e-13
Gm16486	1.07082e-17	1.37369	0.181	0.071	2.01368e-13
Eif4a2	1.09609e-17	0.506123	0.914	0.771	2.06119e-13
Slc15a3	1.27722e-17	0.240509	0.928	0.712	2.40182e-13
Hmox1	1.80071e-17	1.31299	0.57	0.376	3.38624e-13
Ccl3	2.48724e-17	1.45246	0.795	0.655	4.67725e-13
Smndc1	4.28884e-17	0.543386	0.635	0.39	8.06517e-13
Il1b	4.55288e-17	3.54175	0.114	0.036	8.5617e-13
Tuba1b	4.91279e-17	0.451235	0.919	0.756	9.2385e-13
Hexim1	5.03218e-17	0.981061	0.307	0.151	9.46302e-13
Fam71a	5.20875e-17	1.02053	0.305	0.152	9.79505e-13
Mir155hg	6.211e-17	2.56356	0.037	0.005	1.16798e-12
Top1	6.6659e-17	0.405141	0.928	0.765	1.25352e-12
Clcf1	1.11133e-16	1.02883	0.274	0.13	2.08986e-12
Gm26882	1.17882e-16	1.82165	0.07	0.016	2.21677e-12
Ptbp3	1.35294e-16	0.445302	0.935	0.798	2.5442e-12
Iffo2	2.68919e-16	0.963689	0.247	0.112	5.05703e-12
Gch1	2.96999e-16	1.32698	0.135	0.047	5.58507e-12
Nfya	3.24378e-16	0.720315	0.491	0.293	6.09992e-12
Irf5	3.29682e-16	0.416697	0.914	0.758	6.19966e-12
Txnrd1	4.90654e-16	1.03206	0.309	0.16	9.22675e-12
Gtf2b	4.97275e-16	0.858182	0.507	0.31	9.35125e-12
Gem	6.4953e-16	0.467065	0.658	0.432	1.22144e-11
Slc7a1	8.14519e-16	1.11561	0.188	0.078	1.5317e-11
Clk4	1.74746e-15	0.574939	0.607	0.386	3.28609e-11
Cotl1	2.16667e-15	0.584484	0.937	0.866	4.07443e-11
Cyth2	2.88641e-15	0.660416	0.474	0.272	5.42789e-11
Bcl2a1b	2.98372e-15	0.650454	0.788	0.646	5.61088e-11
Jpt1	3.76498e-15	0.628543	0.791	0.595	7.08004e-11
Gm42031	3.76974e-15	1.31471	0.133	0.047	7.089e-11
Chtop	5.42433e-15	0.642829	0.451	0.266	1.02005e-10
Kctd12	8.75053e-15	0.358137	0.998	0.972	1.64554e-10
Aste1	1.1317e-14	0.9782	0.16	0.063	2.12817e-10
Rps2	1.25109e-14	0.246733	0.991	0.96	2.35267e-10
Tox4	1.50602e-14	0.426788	0.821	0.602	2.83207e-10
Mvp	1.60096e-14	0.667493	0.428	0.245	3.01061e-10
Ccl2	1.62314e-14	0.241076	0.54	0.332	3.05231e-10
Vps37b	1.74255e-14	0.574636	0.667	0.44	3.27686e-10
Batf	1.84086e-14	1.2306	0.135	0.05	3.46173e-10
Clip1	1.86674e-14	0.685477	0.723	0.539	3.51041e-10
Otud3	2.04157e-14	1.23607	0.116	0.04	3.83917e-10
Hist1h4i	2.38018e-14	1.62871	0.095	0.03	4.47594e-10
Prpf38a	3.06216e-14	0.81226	0.305	0.157	5.75839e-10
Peli1	3.30307e-14	0.498401	0.772	0.578	6.21142e-10
Egr3	3.3896e-14	1.19377	0.17	0.071	6.37414e-10
Jmjd6	3.92272e-14	0.583842	0.488	0.287	7.37667e-10
Rheb	4.27935e-14	0.53733	0.7	0.485	8.04732e-10
Ppp1r12a	4.61963e-14	0.442099	0.763	0.545	8.68721e-10
Zfp131	6.22874e-14	0.737332	0.351	0.193	1.17131e-09
Baiap2	6.78924e-14	1.1673	0.188	0.084	1.27672e-09
Pttg1	7.6413e-14	0.760002	0.5	0.32	1.43695e-09
Nrros	9.20313e-14	0.492942	0.756	0.555	1.73065e-09
Coq10b	9.40814e-14	0.274568	0.691	0.459	1.7692e-09
Rnd1	9.7201e-14	2.18624	0.033	0.005	1.82786e-09
Kin	9.72529e-14	0.759677	0.335	0.183	1.82884e-09
Hdlbp	1.05503e-13	0.647637	0.7	0.522	1.98399e-09
Tax1bp1	1.12617e-13	0.433582	0.802	0.623	2.11777e-09
Klf16	1.23456e-13	1.09491	0.165	0.069	2.32159e-09
Btg1	1.25963e-13	0.249984	1	0.926	2.36873e-09
Snhg9	1.33437e-13	1.17356	0.144	0.057	2.50929e-09
Rbbp6	1.56364e-13	0.570377	0.679	0.486	2.94042e-09
Ehd1	1.59481e-13	1.14573	0.07	0.019	2.99905e-09
Rab3ip	1.7639e-13	0.6167	0.367	0.201	3.31701e-09
Mcmdc2	1.81851e-13	2.56031	0.026	0.003	3.4197e-09
Fth1	2.38843e-13	0.216455	1	1	4.49145e-09
Hnrnpa0	2.4734e-13	0.303402	0.937	0.832	4.65123e-09
Sfr1	2.53695e-13	0.523304	0.733	0.56	4.77073e-09
Atg2a	2.78177e-13	0.610824	0.344	0.187	5.23112e-09
Cryba1	2.92436e-13	3.53081	0.012	0.001	5.49926e-09
Dusp3	3.11511e-13	0.514185	0.467	0.277	5.85796e-09
Nufip2	3.62474e-13	0.484232	0.698	0.505	6.81633e-09
Purb	3.72034e-13	0.374257	0.898	0.711	6.9961e-09
Psd	4.03368e-13	1.82877	0.051	0.011	7.58533e-09
Ccdc86	4.42339e-13	0.429001	0.586	0.377	8.31819e-09
Basp1	4.88135e-13	0.351945	1	0.986	9.17937e-09
Jmjd1c	4.88431e-13	0.255109	0.974	0.844	9.18494e-09
Prr14	4.97527e-13	0.518299	0.337	0.18	9.356e-09
Rtn2	5.24749e-13	2.86351	0.03	0.005	9.8679e-09
Arrdc2	5.25712e-13	1.01624	0.188	0.085	9.88601e-09
Epop	5.58362e-13	1.28375	0.102	0.035	1.05e-08
Sf1	5.60083e-13	0.507959	0.672	0.467	1.05324e-08
Csnk1d	5.98629e-13	0.540056	0.633	0.425	1.12572e-08
Ppp1r15b	6.08909e-13	0.613402	0.472	0.294	1.14505e-08
Mef2d	6.15326e-13	0.495287	0.509	0.308	1.15712e-08
Nab2	6.42578e-13	0.808187	0.26	0.133	1.20837e-08
Rfx1	8.00936e-13	0.738819	0.147	0.058	1.50616e-08
Zfp36l2	9.26436e-13	0.410064	0.977	0.922	1.74216e-08
Mir142hg	9.85315e-13	0.878889	0.205	0.096	1.85288e-08
Baz1a	1.16979e-12	0.529237	0.493	0.304	2.19979e-08
Usp9x	1.17459e-12	0.594211	0.523	0.336	2.20883e-08
Mafg	1.24626e-12	0.396826	0.786	0.586	2.34358e-08
Rlf	1.24999e-12	0.478755	0.607	0.403	2.35061e-08
Med16	1.30958e-12	0.791204	0.205	0.095	2.46266e-08
Sf3b1	1.39105e-12	0.31028	0.958	0.898	2.61588e-08
Clasrp	1.46014e-12	0.734167	0.233	0.113	2.74579e-08
Ccl4	1.49742e-12	1.49155	0.833	0.703	2.8159e-08
Ell2	1.55401e-12	1.05788	0.147	0.06	2.92231e-08
Cfl2	1.59128e-12	0.555875	0.391	0.224	2.9924e-08
Tra2a	1.59957e-12	0.293099	0.902	0.749	3.008e-08
Hist1h3e	1.78038e-12	1.84264	0.053	0.013	3.348e-08
Armc5	2.10741e-12	0.486663	0.407	0.231	3.96298e-08
Dot1l	2.30783e-12	0.801033	0.235	0.117	4.33988e-08
Epha2	2.66827e-12	1.19388	0.181	0.084	5.01768e-08
Rgcc	2.80224e-12	2.9395	0.026	0.004	5.26961e-08
Dapk3	3.04215e-12	0.498583	0.467	0.281	5.72076e-08
Lbh	3.10599e-12	0.751264	0.267	0.141	5.84081e-08
Arc	3.29383e-12	3.2501	0.019	0.002	6.19404e-08
H2-D1	3.46464e-12	0.170192	0.998	0.961	6.51525e-08
1700112J16Rik	3.49578e-12	3.50562	0.016	0.001	6.57382e-08
Plekhg2	4.32766e-12	1.50935	0.105	0.038	8.13817e-08
Epb41l4aos	4.6789e-12	0.707161	0.251	0.129	8.79867e-08
Tagap	5.61543e-12	0.633283	0.54	0.354	1.05598e-07
Cfap43	6.06236e-12	1.66736	0.058	0.015	1.14003e-07
Rassf3	6.70423e-12	0.582693	0.314	0.173	1.26073e-07
Gm26826	7.25459e-12	1.85279	0.037	0.007	1.36423e-07
Rbm25	7.44641e-12	0.330432	0.965	0.833	1.4003e-07
Cggbp1	8.1826e-12	0.482638	0.702	0.525	1.53874e-07
Gm26609	8.4586e-12	0.99945	0.098	0.034	1.59064e-07
Mtmr10	8.49335e-12	0.656215	0.221	0.108	1.59718e-07
Mettl21c	9.1962e-12	2.82609	0.023	0.003	1.72934e-07
Ppp2ca	9.66322e-12	0.411664	0.826	0.674	1.81717e-07
Mdm2	1.07738e-11	0.565205	0.477	0.299	2.02602e-07
Trp53bp2	1.16155e-11	0.805384	0.221	0.111	2.1843e-07
Aim2	1.24033e-11	0.456359	0.602	0.417	2.33245e-07
Ubash3b	1.31609e-11	0.423875	0.758	0.563	2.47491e-07
Arpc1b	1.32524e-11	0.235459	0.965	0.915	2.49212e-07
Gm37305	1.3678e-11	0.858627	0.188	0.089	2.57215e-07
Taf1d	1.43584e-11	0.457671	0.651	0.457	2.7001e-07
Azi2	1.53012e-11	0.487762	0.428	0.257	2.8774e-07
Med31	1.77455e-11	0.495556	0.367	0.208	3.33704e-07
Zfp868	1.80654e-11	0.771685	0.205	0.099	3.3972e-07
Dnajb5	1.98334e-11	0.900451	0.167	0.076	3.72966e-07
Trafd1	2.79569e-11	0.459763	0.64	0.439	5.2573e-07
Pde12	2.90157e-11	0.730306	0.214	0.107	5.4564e-07
Gna13	3.15951e-11	0.380147	0.788	0.595	5.94146e-07
E2f4	3.3502e-11	0.504572	0.381	0.221	6.30006e-07
Magoh	3.38301e-11	0.475865	0.467	0.29	6.36175e-07
Ascc3	4.42532e-11	0.491199	0.419	0.256	8.32181e-07
Zbtb7a	4.65505e-11	0.425285	0.819	0.654	8.75383e-07
Vamp2	4.8016e-11	0.552884	0.409	0.248	9.0294e-07
Ocel1	4.8921e-11	0.703189	0.191	0.091	9.1996e-07
Hist2h2ac	5.21397e-11	1.37886	0.084	0.028	9.80487e-07
Ccnt1	5.34094e-11	0.437877	0.502	0.315	1.00436e-06
Zfp787	5.70819e-11	0.542717	0.398	0.238	1.07343e-06
Shisa4	5.89543e-11	3.821	0.012	0.001	1.10864e-06
Map3k12	6.05431e-11	0.92598	0.14	0.06	1.13851e-06
Zc3h13	6.81277e-11	0.494176	0.442	0.276	1.28114e-06
Klhl36	7.18238e-11	0.585281	0.256	0.135	1.35065e-06
Tubb2b	7.2996e-11	0.746694	0.384	0.234	1.37269e-06
Morf4l2	7.44408e-11	0.503483	0.565	0.38	1.39986e-06
Id3	7.97909e-11	1.30542	0.049	0.012	1.50047e-06
Birc2	8.17063e-11	0.384846	0.488	0.301	1.53649e-06
Dph3	8.55937e-11	0.574067	0.363	0.217	1.60959e-06
Dusp11	8.62212e-11	0.341684	0.73	0.501	1.62139e-06
Jdp2	9.74815e-11	1.03255	0.153	0.07	1.83314e-06
Pphln1	9.93357e-11	0.524978	0.288	0.155	1.86801e-06
1700109H08Rik	1.04598e-10	1.25581	0.067	0.021	1.96696e-06
Rbm27	1.05283e-10	0.426588	0.395	0.233	1.97985e-06
Pafah1b1	1.08808e-10	0.346388	0.891	0.737	2.04614e-06
Zfp330	1.09565e-10	0.555297	0.381	0.229	2.06037e-06
Ube2f	1.11478e-10	0.497527	0.57	0.381	2.09635e-06
Kpna4	1.17186e-10	0.303576	0.735	0.505	2.20369e-06
Nop58	1.25197e-10	0.597512	0.398	0.246	2.35434e-06
Hic2	1.2963e-10	0.926156	0.109	0.043	2.4377e-06
Oser1	1.46119e-10	0.543126	0.467	0.292	2.74776e-06
Sun2	1.60418e-10	0.459705	0.674	0.502	3.01666e-06
Dda1	1.9975e-10	0.458617	0.393	0.235	3.7563e-06
Tuba4a	2.10245e-10	0.736382	0.184	0.089	3.95366e-06
Agap3	2.13347e-10	0.67809	0.226	0.117	4.01199e-06
Arih1	2.72343e-10	0.469273	0.474	0.296	5.12141e-06
Cish	2.85007e-10	2.48534	0.03	0.006	5.35956e-06
Kras	2.89148e-10	0.416142	0.537	0.365	5.43742e-06
Oat	2.92968e-10	0.549419	0.428	0.268	5.50927e-06
Gm15728	3.04886e-10	2.91897	0.016	0.002	5.73338e-06
Ddx6	3.28206e-10	0.325063	0.888	0.717	6.17192e-06
Ppp2r3d	3.40655e-10	0.452671	0.319	0.179	6.40601e-06
Lrch4	3.53374e-10	0.697478	0.237	0.126	6.64521e-06
Gm3411	3.54669e-10	1.19791	0.079	0.027	6.66955e-06
BC005537	3.61449e-10	0.42592	0.644	0.469	6.79705e-06
Srsf6	3.91706e-10	0.43339	0.716	0.527	7.36602e-06
Srrm2	4.04562e-10	0.223889	0.991	0.945	7.60779e-06
Ahdc1	4.29896e-10	0.672676	0.207	0.105	8.0842e-06
Cars	4.49692e-10	0.566836	0.305	0.175	8.45646e-06
Fam222a	4.69468e-10	1.71328	0.04	0.009	8.82835e-06
Il20rb	4.80036e-10	2.97732	0.019	0.002	9.02708e-06
Btaf1	4.88704e-10	0.51552	0.307	0.174	9.19008e-06
Arrdc3	5.17145e-10	0.541972	0.377	0.233	9.7249e-06
Arid4b	5.69404e-10	0.47091	0.519	0.35	1.07076e-05
Ppp4c	5.76291e-10	0.482761	0.637	0.462	1.08372e-05
Zfp598	5.87198e-10	0.533915	0.251	0.134	1.10423e-05
Dnajb2	5.96068e-10	0.672079	0.27	0.153	1.12091e-05
Ypel5	6.0085e-10	0.359808	0.479	0.308	1.1299e-05
Hist1h2bc	6.06647e-10	1.00751	0.398	0.258	1.1408e-05
Morf4l1	6.14694e-10	0.244832	0.977	0.908	1.15593e-05
Hnrnph1	6.28558e-10	0.388179	0.87	0.699	1.182e-05
Phldb3	7.02677e-10	0.977562	0.091	0.034	1.32138e-05
Gm36839	7.20566e-10	0.776578	0.249	0.14	1.35502e-05
Ggnbp2	7.42852e-10	0.365499	0.63	0.431	1.39693e-05
Ptms	7.51125e-10	0.427773	0.921	0.851	1.41249e-05
Pwwp2b	8.54011e-10	0.98458	0.126	0.055	1.60597e-05
Irf2bpl	9.01817e-10	0.407181	0.63	0.447	1.69587e-05
Hist1h2ap	9.14776e-10	0.900454	0.133	0.059	1.72024e-05
Ubn1	9.31046e-10	0.378075	0.679	0.498	1.75083e-05
Mtmr14	9.33283e-10	0.647385	0.265	0.149	1.75504e-05
Clic4	9.71492e-10	1.01995	0.107	0.044	1.82689e-05
Golph3	9.87543e-10	0.514316	0.298	0.17	1.85707e-05
Trpt1	1.01248e-09	1.44452	0.051	0.014	1.90397e-05
Zranb1	1.02417e-09	0.507451	0.435	0.275	1.92596e-05
Pex16	1.02897e-09	0.602999	0.244	0.133	1.93497e-05
Tfe3	1.15051e-09	0.426764	0.737	0.546	2.16354e-05
Cmip	1.30865e-09	0.405312	0.491	0.317	2.46091e-05
Tbc1d10a	1.3087e-09	0.430165	0.47	0.302	2.461e-05
Phc2	1.40337e-09	0.436391	0.509	0.328	2.63904e-05
Spata2	1.48277e-09	0.78736	0.188	0.096	2.78834e-05
Ppp2r2a	1.60072e-09	0.365198	0.551	0.368	3.01015e-05
Klf13	1.84485e-09	0.471937	0.542	0.365	3.46923e-05
Snhg6	1.94674e-09	0.731578	0.207	0.109	3.66084e-05
Pspc1	1.97323e-09	0.35889	0.349	0.204	3.71066e-05
Hnrnpc	2.00586e-09	0.353555	0.712	0.513	3.77202e-05
Raver1	2.04002e-09	1.95277	0.028	0.005	3.83625e-05
Dlst	2.24059e-09	0.444977	0.588	0.422	4.21343e-05
Hnrnpk	2.31689e-09	0.230897	0.967	0.913	4.35692e-05
Sec24a	2.34669e-09	0.529635	0.316	0.188	4.41295e-05
Cep85	2.42046e-09	0.780321	0.165	0.081	4.55167e-05
Crem	2.47005e-09	0.979554	0.1	0.04	4.64493e-05
Bloc1s2	2.55255e-09	0.468406	0.293	0.168	4.80008e-05
Glra1	2.63242e-09	3.90304	0.012	0.001	4.95026e-05
Cxcl2	2.75904e-09	3.35416	0.03	0.006	5.18837e-05
Kbtbd2	2.85236e-09	0.489186	0.449	0.291	5.36387e-05
Nuak2	2.88945e-09	0.625578	0.251	0.141	5.4336e-05
Ing2	3.03118e-09	0.578516	0.279	0.161	5.70013e-05
Klf10	3.20112e-09	0.597355	0.242	0.134	6.01971e-05
Hnrnpa2b1	3.26777e-09	0.206241	0.981	0.95	6.14503e-05
Gm27010	3.35497e-09	0.75911	0.184	0.094	6.30902e-05
Ube2b	3.97407e-09	0.304902	0.753	0.559	7.47323e-05
Pip5k1c	4.02547e-09	0.434931	0.36	0.219	7.56989e-05
Icam5	4.30469e-09	2.82864	0.019	0.003	8.09497e-05
Nfkbie	4.43631e-09	0.585034	0.33	0.203	8.34247e-05
Arid4a	4.5845e-09	0.362205	0.719	0.539	8.62115e-05
Itpkc	4.74185e-09	0.894183	0.153	0.075	8.91706e-05
Kctd20	5.07709e-09	0.48221	0.328	0.195	9.54747e-05
Zfp91	5.14193e-09	0.353291	0.693	0.533	9.66939e-05
Gm42435	5.30177e-09	1.8892	0.035	0.008	9.96998e-05
Klhl15	6.09082e-09	0.946175	0.121	0.054	0.000114538
Gnas	6.55317e-09	0.342109	0.981	0.93	0.000123232
Safb2	7.22932e-09	0.360082	0.649	0.482	0.000135947
Plaur	7.23063e-09	0.591903	0.209	0.115	0.000135972
Tex30	7.30579e-09	0.834213	0.174	0.088	0.000137385
Nop53	7.64106e-09	0.432706	0.558	0.385	0.00014369
Bcl7b	7.72898e-09	0.412713	0.507	0.34	0.000145343
Fzd5	9.48033e-09	1.14664	0.067	0.023	0.000178278
Suco	9.58809e-09	0.442192	0.379	0.239	0.000180304
Zcrb1	9.60317e-09	0.376881	0.567	0.39	0.000180588
Fbxw7	9.98926e-09	0.472188	0.321	0.193	0.000187848
Clspn	1.01894e-08	1.36278	0.06	0.02	0.000191611
Ube2j1	1.05513e-08	0.410081	0.551	0.375	0.000198417
Bud31	1.0869e-08	0.49615	0.505	0.347	0.000204392
Rab24	1.17744e-08	0.338799	0.526	0.349	0.000221418
Gripap1	1.18448e-08	0.37566	0.456	0.294	0.000222742
Sh2d4b	1.20586e-08	2.42323	0.014	0.002	0.000226762
Tagap1	1.21817e-08	0.973086	0.216	0.123	0.000229077
Rab43	1.27741e-08	0.708097	0.153	0.075	0.000240217
Tmem11	1.2912e-08	0.396949	0.419	0.264	0.00024281
Pmaip1	1.36444e-08	0.380792	0.233	0.129	0.000256584
Zc3h4	1.38554e-08	0.515486	0.265	0.151	0.000260552
Celf5	1.44032e-08	2.50474	0.023	0.004	0.000270853
Dusp10	1.47648e-08	1.54308	0.058	0.019	0.000277652
Wdr45b	1.55146e-08	0.397067	0.586	0.417	0.000291752
Rpl3	1.60338e-08	0.175901	0.979	0.968	0.000301515
Plekhm2	1.69484e-08	0.502842	0.307	0.183	0.000318715
Ppp4r2	1.71683e-08	0.343113	0.57	0.391	0.000322849
Simc1	1.77941e-08	1.10374	0.081	0.032	0.000334618
Hivep2	1.77951e-08	0.534532	0.198	0.106	0.000334636
Tprkb	1.85314e-08	0.418589	0.258	0.145	0.000348484
Gm21887	1.90588e-08	0.916043	0.14	0.068	0.0003584
Myd88	1.95917e-08	0.479068	0.449	0.299	0.000368422
Hnrnpd	1.97794e-08	0.327565	0.774	0.586	0.000371951
Ppp1r10	1.98049e-08	0.286108	0.849	0.71	0.000372432
Dynll2	2.04974e-08	0.650938	0.481	0.337	0.000385453
Supt6	2.06545e-08	0.422913	0.328	0.2	0.000388407
Pofut2	2.11326e-08	0.583315	0.3	0.183	0.000397398
Atxn2l	2.12266e-08	0.392728	0.591	0.427	0.000399166
Tcim	2.3085e-08	1.09035	0.137	0.067	0.000434114
Taf13	2.33885e-08	0.38066	0.27	0.156	0.000439821
Dazap1	2.44894e-08	0.393285	0.484	0.323	0.000460523
Chic2	2.51869e-08	0.321017	0.686	0.476	0.000473639
Traf5	2.60056e-08	0.455018	0.391	0.254	0.000489035
Tbrg4	2.69197e-08	0.96513	0.119	0.054	0.000506225
Bptf	2.82911e-08	0.264709	0.753	0.595	0.000532014
Dnttip2	2.93972e-08	0.325664	0.584	0.405	0.000552814
Sar1a	3.35192e-08	0.380195	0.572	0.394	0.000630329
Ubald2	3.39272e-08	0.409587	0.609	0.44	0.000638002
Poldip3	3.40868e-08	0.43266	0.44	0.29	0.000641003
Fam53c	3.47042e-08	0.799594	0.114	0.052	0.000652613
Ssh3	3.53137e-08	0.860262	0.088	0.036	0.000664073
Rbbp8	3.66577e-08	0.89044	0.105	0.046	0.000689348
Ccdc146	3.69998e-08	1.93639	0.026	0.005	0.000695781
Larp1b	3.73788e-08	1.37584	0.06	0.021	0.000702908
Lpar2	3.73963e-08	2.04052	0.026	0.005	0.000703237
Gcc1	3.77735e-08	0.766171	0.123	0.057	0.00071033
Mapk1ip1l	3.80781e-08	0.382364	0.516	0.357	0.000716058
Ckap2l	4.05901e-08	1.40288	0.072	0.027	0.000763297
Zc3h18	4.19153e-08	0.353619	0.4	0.253	0.000788217
Tldc1	4.21433e-08	1.25737	0.07	0.026	0.000792505
Casp7	4.26724e-08	0.895754	0.112	0.05	0.000802455
Rpl7a	4.47243e-08	0.17962	0.986	0.952	0.000841041
Map3k11	4.59877e-08	0.537232	0.298	0.181	0.000864798
Rps27	4.66793e-08	0.192279	0.991	0.974	0.000877804
Cass4	4.85134e-08	0.774659	0.198	0.108	0.000912295
Eloa	4.91095e-08	0.295425	0.521	0.349	0.000923504
Socs7	4.91406e-08	0.727521	0.184	0.099	0.000924089
Stk40	5.10452e-08	0.501798	0.295	0.179	0.000959904
Ctdp1	5.24839e-08	0.591457	0.172	0.09	0.000986959
U2af2	5.37712e-08	0.371762	0.616	0.445	0.00101117
Gm47079	5.45986e-08	1.68136	0.033	0.008	0.00102673
Fam214b	5.49462e-08	0.534035	0.219	0.122	0.00103326
Pum1	5.49725e-08	0.34093	0.6	0.431	0.00103376
Kctd10	5.60915e-08	0.893878	0.109	0.049	0.0010548
Xbp1	6.19375e-08	0.358596	0.823	0.661	0.00116473
Pak4	6.19515e-08	0.605776	0.149	0.074	0.001165
Traf2	6.29462e-08	0.492149	0.3	0.18	0.0011837
Lrrc45	6.43016e-08	0.58354	0.184	0.098	0.00120919
Spns2	6.64599e-08	0.588473	0.188	0.102	0.00124978
1810022K09Rik	6.66582e-08	0.376951	0.412	0.265	0.00125351
Hist1h4h	6.9151e-08	1.31468	0.051	0.016	0.00130038
Gna12	6.97649e-08	0.331606	0.733	0.563	0.00131193
5430416N02Rik	6.97994e-08	0.811833	0.123	0.059	0.00131258
Spag9	6.98633e-08	0.373345	0.663	0.497	0.00131378
Pank2	7.03336e-08	0.351625	0.321	0.194	0.00132262
Tagln2	7.26582e-08	0.912499	0.377	0.26	0.00136634
Grk2	7.43205e-08	0.299551	0.744	0.549	0.0013976
Cstf3	7.43206e-08	0.521197	0.216	0.121	0.0013976
Cebpa	9.0073e-08	0.454762	0.902	0.809	0.00169382
Ddx54	9.00896e-08	0.455766	0.36	0.233	0.00169413
Syncrip	9.23294e-08	0.324214	0.665	0.478	0.00173625
Txlng	9.24747e-08	0.378291	0.263	0.152	0.00173899
Nubp1	9.69901e-08	0.381798	0.298	0.179	0.0018239
Rplp0	9.71835e-08	0.150775	0.995	0.981	0.00182754
Relt	9.72857e-08	0.842799	0.084	0.034	0.00182946
Gga1	9.7415e-08	0.380522	0.412	0.264	0.00183189
Npm1	9.82492e-08	0.287787	0.912	0.802	0.00184758
Lncpint	9.95252e-08	0.551255	0.435	0.293	0.00187157
Mgea5	1.00496e-07	0.455445	0.388	0.257	0.00188983
Nup210l	1.0213e-07	1.95832	0.033	0.008	0.00192055
Mepce	1.02304e-07	0.401593	0.367	0.235	0.00192382
Fads3	1.0903e-07	1.57653	0.042	0.012	0.00205031
Gtf2a1	1.15693e-07	0.392197	0.433	0.29	0.00217561
Slc9a3r1	1.16848e-07	0.404842	0.363	0.233	0.00219733
Ube2j2	1.2147e-07	0.330476	0.453	0.305	0.00228425
Ing5	1.21755e-07	0.54007	0.195	0.108	0.00228961
Hist1h1a	1.26204e-07	2.1906	0.021	0.004	0.00237326
Nr1d2	1.28353e-07	0.478607	0.237	0.137	0.00241369
Rpl10	1.31866e-07	0.136538	0.998	0.99	0.00247973
Tcerg1	1.36641e-07	0.421572	0.358	0.229	0.00256953
Cacna2d3	1.45247e-07	2.92457	0.014	0.002	0.00273137
Otub2	1.45673e-07	1.97649	0.028	0.006	0.00273937
Il4ra	1.50004e-07	0.355895	0.535	0.372	0.00282083
Gtpbp4	1.56282e-07	0.317677	0.514	0.349	0.00293888
Mob3c	1.63726e-07	0.357737	0.544	0.386	0.00307888
Rps25	1.67146e-07	0.177576	0.993	0.955	0.00314317
Zfp513	1.76314e-07	0.426357	0.337	0.213	0.00331559
Arpc1a	1.83317e-07	0.291304	0.542	0.372	0.00344728
Srrm1	1.88676e-07	0.225052	0.9	0.74	0.00354804
Uri1	1.89351e-07	0.498311	0.235	0.137	0.00356075
Gm5475	1.94027e-07	1.6506	0.04	0.011	0.00364868
Gm11175	1.97104e-07	1.15948	0.065	0.024	0.00370654
Noct	1.99183e-07	1.7173	0.035	0.009	0.00374564
Zfp456	2.02462e-07	0.956954	0.088	0.038	0.00380731
Zfx	2.20087e-07	0.347677	0.449	0.293	0.00413874
Slc46a2	2.37795e-07	1.18688	0.058	0.021	0.00447174
Slc25a5	2.4067e-07	0.274407	0.963	0.903	0.0045258
Plk4	2.4261e-07	1.16802	0.065	0.025	0.00456229
Smox	2.57912e-07	0.2933	0.623	0.439	0.00485004
Atf1	2.58908e-07	0.359201	0.512	0.352	0.00486877
Qrich1	2.62509e-07	0.35587	0.491	0.333	0.00493648
Kansl1	2.66035e-07	0.245057	0.749	0.578	0.00500279
Mllt1	2.7908e-07	0.80734	0.142	0.073	0.0052481
Baz2b	2.83454e-07	0.287912	0.477	0.33	0.00533035
Fiz1	2.85095e-07	0.352048	0.328	0.205	0.0053612
Dnajc21	2.88222e-07	0.391401	0.309	0.194	0.00542001
Fam193a	2.93579e-07	0.36317	0.505	0.348	0.00552076
Kdm6bos	3.07896e-07	1.4825	0.049	0.016	0.00578999
Dtx2	3.21523e-07	0.648971	0.167	0.091	0.00604625
Bambi	3.28123e-07	1.08561	0.086	0.037	0.00617036
Arcn1	3.3673e-07	0.268895	0.563	0.386	0.00633221
Atrnl1	3.38114e-07	1.91444	0.026	0.006	0.00635822
Katna1	3.46023e-07	0.390822	0.267	0.162	0.00650697
Rnf138	3.46134e-07	0.275326	0.342	0.211	0.00650905
Nfkbil1	3.59513e-07	0.470754	0.293	0.184	0.00676063
Nup153	3.63451e-07	0.335739	0.321	0.201	0.0068347
Nfyb	3.69749e-07	0.498821	0.272	0.167	0.00695313
3110043O21Rik	3.80226e-07	0.497641	0.247	0.147	0.00715016
Wdr26	3.81976e-07	0.263046	0.779	0.605	0.00718306
Map1b	3.82657e-07	1.18213	0.049	0.016	0.00719586
Metrnl	3.8669e-07	0.728149	0.1	0.046	0.0072717
Mtmr12	3.87388e-07	0.645417	0.133	0.067	0.00728484
Vasn	4.05231e-07	2.57561	0.016	0.003	0.00762037
Thrap3	4.14099e-07	0.294742	0.702	0.523	0.00778712
Sertad3	4.28151e-07	0.814477	0.112	0.053	0.00805139
Mnt	4.34134e-07	0.300701	0.295	0.178	0.00816389
Tnip2	4.42363e-07	0.567687	0.253	0.155	0.00831864
Gmip	4.56146e-07	0.277317	0.679	0.511	0.00857783
Bdp1	4.74512e-07	0.392051	0.353	0.231	0.0089232
Patl1	4.88759e-07	0.548498	0.2	0.114	0.00919111
Zfp110	4.9584e-07	0.402681	0.307	0.193	0.00932428
Dus1l	5.00652e-07	0.449123	0.249	0.15	0.00941475
Gnl1	5.14971e-07	0.473753	0.214	0.124	0.00968403
Tank	5.17589e-07	0.502828	0.298	0.185	0.00973326
Usp19	5.22459e-07	0.374726	0.388	0.255	0.00982484
Adamts1	5.54203e-07	0.590316	0.388	0.276	0.0104218
Lsm14a	5.69766e-07	0.357299	0.491	0.347	0.0107145
Lonp1	6.14502e-07	0.386384	0.216	0.124	0.0115557
Retreg3	6.18425e-07	0.375306	0.307	0.191	0.0116295
Dnpep	6.46465e-07	0.350534	0.305	0.189	0.0121568
Phykpl	6.53341e-07	0.521993	0.212	0.123	0.0122861
Ccnk	6.70516e-07	0.311209	0.251	0.148	0.012609
Mt2	6.761e-07	2.05201	0.042	0.013	0.0127141
Gsk3a	6.78825e-07	0.412849	0.367	0.243	0.0127653
Fbxo11	6.88138e-07	0.293747	0.36	0.233	0.0129404
Aoc2	6.94697e-07	2.21881	0.014	0.002	0.0130638
Rab33b	7.06872e-07	0.417362	0.186	0.104	0.0132927
Bsdc1	7.12765e-07	0.376993	0.353	0.231	0.0134035
Oxsr1	7.18114e-07	0.467635	0.147	0.077	0.0135041
Ptpn23	7.28984e-07	0.543607	0.165	0.09	0.0137085
Rpsa	7.53905e-07	0.124832	0.995	0.972	0.0141772
Bicra	8.05369e-07	0.493633	0.193	0.111	0.015145
Pcbp2	8.08966e-07	0.24785	0.837	0.682	0.0152126
Abhd15	8.82107e-07	0.42873	0.235	0.14	0.016588
Kctd13	8.92499e-07	0.471085	0.23	0.137	0.0167834
Pcyt1a	9.16005e-07	0.504221	0.235	0.141	0.0172255
Trim62	9.36522e-07	1.26043	0.04	0.012	0.0176113
Senp6	9.78618e-07	0.268301	0.721	0.531	0.0184029
Tmem183a	1.00967e-06	0.353121	0.237	0.141	0.0189868
Fbxl22	1.05236e-06	2.46329	0.019	0.004	0.0197896
Gpsm1	1.06697e-06	0.68297	0.151	0.082	0.0200643
Rock1	1.06906e-06	0.236734	0.612	0.433	0.0201037
Rad50	1.08513e-06	0.2979	0.344	0.227	0.0204059
Mtf1	1.08944e-06	0.53206	0.207	0.123	0.020487
Ssc4d	1.09543e-06	2.67579	0.014	0.002	0.0205995
Ppm1n	1.10933e-06	2.37386	0.014	0.002	0.0208609
5031439G07Rik	1.15682e-06	0.400155	0.379	0.251	0.021754
Arrb2	1.17382e-06	0.222997	0.851	0.697	0.0220736
Dcaf5	1.1813e-06	0.446303	0.253	0.155	0.0222143
Huwe1	1.1837e-06	0.349978	0.502	0.363	0.0222594
Ptpn2	1.18926e-06	0.328575	0.319	0.203	0.022364
Cdv3	1.23452e-06	0.355262	0.498	0.361	0.0232152
Paqr3	1.2687e-06	0.779564	0.065	0.026	0.0238579
Esrra	1.29123e-06	0.386855	0.288	0.181	0.0242815
Mbip	1.29336e-06	0.42357	0.256	0.157	0.0243216
Snph	1.29447e-06	0.603576	0.095	0.044	0.0243424
Gm3336	1.35619e-06	2.74028	0.019	0.004	0.0255031
Mfap1b	1.41841e-06	0.297982	0.321	0.203	0.0266733
2010310C07Rik	1.45001e-06	3.00503	0.012	0.002	0.0272674
Gpatch3	1.47242e-06	0.618803	0.126	0.064	0.0276888
Zfp212	1.48914e-06	0.55772	0.163	0.09	0.0280032
Ptges3	1.50294e-06	0.284324	0.735	0.574	0.0282629
D930030I03Rik	1.62199e-06	0.951222	0.07	0.029	0.0305015
Ipo7	1.63913e-06	0.273427	0.333	0.213	0.0308239
Mybpc3	1.69817e-06	1.63287	0.03	0.008	0.0319341
Znrd1	1.71266e-06	0.286867	0.512	0.357	0.0322066
Ptcd1	1.72088e-06	0.582268	0.177	0.101	0.0323612
Zfp219	1.77274e-06	0.524407	0.165	0.092	0.0333365
1700056N10Rik	1.79582e-06	0.990428	0.051	0.018	0.0337704
Ppp2r5d	1.81385e-06	0.601798	0.144	0.078	0.0341094
Tnip1	1.99901e-06	0.519161	0.184	0.105	0.0375914
Dnttip1	2.01918e-06	0.284533	0.372	0.243	0.0379707
Gipc1	2.09505e-06	0.363896	0.312	0.2	0.0393974
Wdr3	2.13152e-06	0.36859	0.202	0.118	0.0400832
Etv3	2.1491e-06	0.39849	0.535	0.39	0.0404139
Pomc	2.17811e-06	1.20781	0.047	0.016	0.0409594
Ing3	2.18802e-06	0.306261	0.291	0.183	0.0411458
Zc3h10	2.34721e-06	0.517673	0.237	0.148	0.0441392
Txk	2.41786e-06	1.43764	0.04	0.013	0.0454678
Itgb4	2.45214e-06	2.3334	0.019	0.004	0.0461124
A3galt2	2.48364e-06	2.49137	0.016	0.003	0.0467049
Mllt10	2.49742e-06	0.286638	0.472	0.33	0.046964
Eloc	2.54322e-06	0.393715	0.651	0.488	0.0478253
Afap1l1	2.56174e-06	0.335601	0.207	0.121	0.0481736
Blnk	2.65527e-06	0.266512	0.849	0.735	0.0499324

## Sheet: IRM
IRM	p_val	avg_log2FC	pct.1	pct.2	p_val_adj
Ifitm3	0	4.34025	0.828	0.157	0
Rtp4	0	3.64195	0.757	0.113	0
Ifit3	0	5.8939	0.645	0.045	0
Ifi204	0	3.91413	0.687	0.118	0
Ifi27l2a	0	2.94274	0.795	0.236	0
Isg15	0	4.25977	0.649	0.108	0
Slfn5	0	5.25099	0.574	0.034	0
Usp18	0	4.73284	0.583	0.048	0
Slfn2	0	2.51054	0.762	0.23	0
Oasl2	0	5.06463	0.541	0.032	0
Irf7	0	5.10613	0.54	0.038	0
Sp100	0	2.73541	0.646	0.159	0
Ifit2	0	5.44404	0.463	0.033	0
Gm4951	0	3.66328	0.48	0.071	0
Ly6a	0	3.85999	0.459	0.072	0
Ifi209	0	3.93687	0.433	0.05	0
Mx1	0	5.14173	0.374	0.027	0
Zbp1	0	5.37114	0.353	0.016	0
Oas1a	0	3.55782	0.365	0.041	0
Ifit3b	0	6.58272	0.302	0.008	0
Ifi207	0	4.44158	0.309	0.024	0
Ifit1	0	5.83927	0.274	0.012	0
Rsad2	0	5.98704	0.219	0.009	0
Ifi206	0	6.07106	0.193	0.004	0
Oasl1	0	6.87279	0.142	0.002	0
Stat1	3.25518e-296	2.6541	0.776	0.275	6.12136e-292
Xaf1	9.74808e-295	2.72719	0.65	0.17	1.83313e-290
Ifi211	1.60178e-286	6.12076	0.139	0.004	3.01215e-282
Iigp1	1.8918e-278	6.77912	0.119	0.002	3.55752e-274
Lgals3bp	2.81029e-257	1.96292	0.92	0.543	5.28474e-253
Bst2	3.17995e-257	2.20729	0.926	0.686	5.97989e-253
Ifi213	5.51365e-256	4.99046	0.171	0.009	1.03684e-251
Phf11b	4.8229e-250	2.90617	0.572	0.147	9.06947e-246
Phf11a	2.15225e-247	4.70734	0.162	0.009	4.04732e-243
Oas2	1.73707e-231	5.10822	0.13	0.005	3.26656e-227
Ly6e	4.0089e-220	0.963026	0.994	0.99	7.53874e-216
Phf11d	4.42064e-215	2.88606	0.535	0.145	8.31301e-211
Rnf213	3.51166e-208	2.68249	0.541	0.152	6.60368e-204
Parp14	1.45058e-206	2.47749	0.703	0.282	2.72782e-202
Isg20	7.08329e-205	3.77509	0.223	0.024	1.33201e-200
Trim30a	1.70057e-200	2.00286	0.821	0.448	3.19793e-196
Samd9l	2.02674e-198	3.28414	0.293	0.044	3.81129e-194
Fgl2	2.85676e-184	3.19249	0.38	0.082	5.37213e-180
Sdc3	3.26361e-181	2.35265	0.538	0.165	6.13722e-177
Eif2ak2	6.99298e-173	2.20073	0.609	0.225	1.31503e-168
Dhx58	3.36222e-169	2.53649	0.382	0.087	6.32265e-165
Oas3	1.07632e-167	6.80679	0.066	0.001	2.02403e-163
Fcgr1	2.30353e-156	1.10127	0.986	0.92	4.33178e-152
Cmpk2	3.52722e-156	4.67258	0.111	0.007	6.63295e-152
Stat2	8.71289e-151	2.61191	0.442	0.129	1.63846e-146
Ms4a4c	3.71591e-146	3.68785	0.196	0.026	6.98776e-142
Irgm1	1.07886e-140	2.17636	0.543	0.2	2.02879e-136
Ifi214	2.88143e-139	4.78932	0.09	0.005	5.41852e-135
Slfn8	2.23813e-135	1.83182	0.646	0.289	4.20881e-131
Ifi44	1.35803e-130	5.39249	0.073	0.003	2.55378e-126
Trim30d	3.10241e-130	1.67855	0.696	0.344	5.83409e-126
H2-T23	2.49365e-124	1.11658	0.925	0.81	4.68931e-120
Herc6	4.58032e-121	2.28881	0.5	0.194	8.61329e-117
Slfn9	7.56406e-115	3.27887	0.173	0.026	1.42242e-110
H2-K1	3.1003e-112	0.979846	0.984	0.942	5.83012e-108
Ccl12	4.32539e-110	2.70892	0.778	0.484	8.1339e-106
Ube2l6	1.26356e-108	2.28989	0.347	0.101	2.37612e-104
Ifi35	1.27967e-108	1.58197	0.64	0.325	2.40642e-104
B2m	4.67762e-108	0.593089	0.996	0.998	8.79626e-104
Oas1g	4.9599e-105	4.36317	0.071	0.004	9.32709e-101
Tor3a	3.8906e-103	1.93563	0.666	0.377	7.31627e-99
Ddx60	1.05671e-99	2.62403	0.246	0.057	1.98714e-95
Ifi47	1.77551e-99	5.0213	0.068	0.004	3.33885e-95
Nlrc5	4.97726e-98	3.31086	0.135	0.018	9.35974e-94
A530064D06Rik	6.13166e-97	5.67396	0.043	0.001	1.15306e-92
Trim30b	1.20242e-96	2.55076	0.204	0.041	2.26115e-92
Trim30c	3.0792e-96	2.76461	0.188	0.036	5.79043e-92
H2-D1	1.99918e-95	0.864646	0.991	0.961	3.75946e-91
Trim34a	1.45039e-89	2.00641	0.325	0.101	2.72745e-85
Csprs	8.44955e-87	4.3491	0.063	0.004	1.58894e-82
Parp12	2.07319e-84	1.84739	0.441	0.182	3.89863e-80
H2-Q7	6.5288e-83	1.85563	0.41	0.159	1.22774e-78
Ifi208	6.25266e-80	7.39601	0.028	0	1.17581e-75
Gbp4	6.98544e-80	4.62325	0.056	0.003	1.31361e-75
Tap1	1.53177e-77	1.5245	0.535	0.265	2.88048e-73
Gm26797	1.61057e-77	3.65719	0.074	0.007	3.02868e-73
C4b	6.23892e-75	2.70211	0.121	0.019	1.17323e-70
Parp9	4.69116e-74	1.54466	0.467	0.214	8.82173e-70
Helz2	5.08618e-73	4.25997	0.061	0.005	9.56455e-69
H2-Q6	5.14885e-72	1.97039	0.338	0.126	9.68241e-68
Ifih1	1.22932e-69	1.88757	0.347	0.133	2.31173e-65
F830016B08Rik	3.30572e-67	2.69314	0.126	0.023	6.21641e-63
Axl	3.51843e-67	2.02249	0.266	0.085	6.61642e-63
Clec2d	6.47596e-67	1.73802	0.391	0.163	1.2178e-62
Ddx58	3.26174e-66	1.68717	0.397	0.168	6.13371e-62
Gbp2	1.31825e-65	2.91173	0.161	0.037	2.47898e-61
Epsti1	8.1514e-64	1.26393	0.595	0.356	1.53287e-59
Gm47242	1.53112e-63	5.93541	0.026	0	2.87926e-59
Adar	4.01564e-63	1.58554	0.347	0.136	7.55142e-59
Trim12a	7.49123e-63	1.11609	0.673	0.429	1.40872e-58
Plac8	1.1555e-61	4.05055	0.053	0.004	2.17293e-57
Shisa5	2.37373e-61	0.830777	0.814	0.656	4.46381e-57
Sp110	4.3186e-61	1.42595	0.587	0.358	8.12113e-57
Igtp	6.28377e-60	1.53791	0.47	0.243	1.18166e-55
Pml	4.65814e-56	2.02893	0.217	0.068	8.75962e-52
Psme1	1.11116e-54	0.706526	0.869	0.761	2.08953e-50
B430306N03Rik	2.50121e-54	2.18488	0.202	0.062	4.70353e-50
Trim25	6.05584e-53	1.76764	0.286	0.112	1.1388e-48
Scimp	1.84078e-52	2.28264	0.152	0.039	3.46159e-48
Ogfr	4.41474e-52	1.12821	0.542	0.313	8.30192e-48
Lgals9	7.03739e-52	0.767698	0.809	0.671	1.32338e-47
Tgtp2	1.07665e-49	5.44023	0.027	0.001	2.02464e-45
Znfx1	3.16716e-48	1.33496	0.46	0.252	5.95584e-44
9930111J21Rik2	8.77707e-47	0.767377	0.838	0.688	1.65053e-42
Tspo	3.75029e-46	1.01246	0.668	0.489	7.05243e-42
H2-T24	4.06236e-46	1.62839	0.278	0.115	7.63927e-42
BC147527	9.40536e-46	2.52491	0.101	0.021	1.76868e-41
Zufsp	1.85697e-42	1.07145	0.661	0.481	3.49203e-38
Psme2	9.40677e-42	0.767896	0.76	0.592	1.76894e-37
Grn	2.51506e-41	0.319633	0.99	0.994	4.72956e-37
Irf9	4.54095e-41	1.0788	0.484	0.282	8.53926e-37
Gbp6	9.01965e-41	4.49294	0.027	0.002	1.69615e-36
Tnfsf10	1.97893e-40	2.11688	0.142	0.041	3.72138e-36
Cybb	7.15195e-40	1.91234	0.17	0.056	1.34492e-35
Trim12c	3.53165e-38	1.24043	0.381	0.202	6.64126e-34
Etnk1	1.55393e-37	1.01031	0.653	0.485	2.92216e-33
Prr5l	2.47057e-36	1.76542	0.163	0.056	4.64591e-32
Olfr658	7.45483e-36	5.50534	0.014	0	1.40188e-31
Psmb9	5.71406e-35	0.823716	0.646	0.479	1.07453e-30
Cd47	1.02861e-34	0.665136	0.861	0.789	1.93431e-30
Cxcl13	1.08524e-34	5.61318	0.042	0.005	2.04079e-30
Gbp9	1.09531e-34	1.47398	0.217	0.089	2.05973e-30
Dtx3l	1.31844e-34	1.18709	0.395	0.221	2.47933e-30
Samhd1	2.27331e-34	1.13322	0.537	0.361	4.27496e-30
A530040E14Rik	3.33373e-34	3.29646	0.036	0.004	6.26908e-30
Gm13822	4.7077e-34	4.88745	0.017	0.001	8.85283e-30
Sass6	9.20845e-34	1.50504	0.229	0.098	1.73165e-29
Psmb8	5.05019e-33	0.560994	0.849	0.781	9.49687e-29
Cd52	9.43632e-33	0.580013	0.839	0.749	1.7745e-28
Cd40	1.78665e-32	3.63254	0.053	0.009	3.3598e-28
Ifit1bl1	1.85519e-32	3.88442	0.017	0.001	3.48868e-28
Papd7	1.89251e-32	1.54251	0.229	0.1	3.55887e-28
Nampt	9.84784e-32	1.2571	0.322	0.168	1.85189e-27
Parp10	2.28515e-31	1.46177	0.218	0.093	4.29723e-27
Capza2	8.99682e-31	0.305141	0.98	0.974	1.69185e-26
Gvin1	1.22993e-30	2.4087	0.071	0.015	2.31289e-26
H2-Q4	2.47679e-30	1.0063	0.501	0.332	4.65759e-26
Dopey2	6.76349e-30	1.06627	0.426	0.261	1.27188e-25
Gdap10	7.58349e-30	1.27447	0.251	0.118	1.42607e-25
Slc25a22	8.42142e-30	1.87808	0.149	0.054	1.58365e-25
Fam241a	2.32402e-29	2.1872	0.078	0.019	4.37032e-25
Gm5431	4.09058e-29	2.09554	0.093	0.025	7.69234e-25
Fcgr4	2.87111e-28	1.34837	0.29	0.151	5.39912e-24
Ctss	5.72198e-28	0.181094	1	1	1.07602e-23
Trim14	9.65263e-28	1.43484	0.236	0.112	1.81518e-23
Trafd1	3.13733e-27	0.919499	0.588	0.437	5.89974e-23
Tpst1	1.15103e-26	1.85967	0.142	0.053	2.16451e-22
Nectin4	2.53522e-26	0.958491	0.441	0.281	4.76748e-22
Cd72	4.05668e-26	1.2145	0.231	0.11	7.62858e-22
Ms4a4b	7.36304e-26	5.81094	0.011	0	1.38462e-21
Rnase6	1.29198e-25	0.868879	0.364	0.211	2.42957e-21
Mlkl	1.57443e-25	3.14972	0.027	0.003	2.96072e-21
Dck	2.59207e-25	1.40838	0.168	0.07	4.8744e-21
Daxx	3.6896e-25	1.27672	0.251	0.128	6.93829e-21
Siglec1	5.45415e-25	3.54118	0.026	0.003	1.02565e-20
Ctsc	1.03036e-24	0.366844	0.964	0.953	1.93759e-20
Zc3hav1	1.39437e-24	0.876205	0.412	0.262	2.62211e-20
Tmem106a	5.56429e-24	0.941035	0.332	0.19	1.04637e-19
Gm4070	1.08081e-23	1.65222	0.15	0.062	2.03247e-19
1600014C10Rik	1.4578e-23	1.15791	0.274	0.149	2.7414e-19
Sap30	1.7819e-23	1.04152	0.349	0.211	3.35087e-19
Morc3	1.84234e-23	0.622066	0.705	0.59	3.46451e-19
Ncoa7	2.25947e-23	1.46613	0.137	0.054	4.24893e-19
Cxcl9	2.44508e-23	5.44949	0.017	0.001	4.59798e-19
Hck	1.02682e-22	0.512762	0.797	0.693	1.93094e-18
Il18bp	2.55287e-22	1.79037	0.09	0.029	4.80067e-18
Rnf114	3.23813e-22	0.769184	0.494	0.347	6.0893e-18
Fam46a	1.98421e-21	0.545633	0.756	0.613	3.73131e-17
Cd69	4.55146e-21	2.82652	0.041	0.008	8.55901e-17
Cxcl10	5.98719e-21	3.81328	0.1	0.036	1.12589e-16
Pcgf5	9.14725e-21	1.11055	0.23	0.119	1.72014e-16
Csf1	1.59962e-20	0.614168	0.278	0.154	3.00809e-16
Slc2a6	5.07119e-20	1.83636	0.08	0.026	9.53637e-16
Tor1aip1	7.74938e-20	0.494037	0.838	0.77	1.45727e-15
Gbp3	1.15098e-19	1.48273	0.146	0.064	2.16443e-15
Unc93b1	1.99717e-19	0.193931	0.995	0.993	3.75568e-15
Art3	2.16948e-19	3.31624	0.028	0.004	4.0797e-15
Irf1	2.61666e-19	0.862221	0.472	0.332	4.92063e-15
Ddx24	6.70373e-19	0.561718	0.688	0.585	1.26064e-14
H2-T22	8.38589e-19	1.03775	0.316	0.197	1.57697e-14
Ccdc86	1.14084e-18	0.834615	0.509	0.376	2.14535e-14
Cd274	4.29532e-18	1.26392	0.156	0.073	8.07734e-14
Ccl5	6.56431e-18	3.76725	0.061	0.018	1.23442e-13
Treml2	6.78342e-18	1.29467	0.177	0.088	1.27562e-13
Psmb10	1.4362e-17	0.514635	0.688	0.588	2.70078e-13
Apobec3	1.44675e-17	0.602467	0.675	0.563	2.72062e-13
Crybg1	1.84382e-17	2.86958	0.028	0.005	3.46731e-13
Enpp4	2.18027e-17	1.1733	0.188	0.096	4.1e-13
Irgm2	4.70047e-17	0.992247	0.236	0.135	8.83924e-13
Atp10a	4.77044e-17	2.78552	0.026	0.004	8.97081e-13
Selenow	4.96622e-17	0.731378	0.428	0.3	9.33897e-13
Chmp4b	5.16656e-17	0.494486	0.708	0.609	9.71572e-13
Chic1	1.34432e-16	1.657	0.083	0.03	2.52799e-12
2005-03-01	1.95647e-16	0.774438	0.465	0.344	3.67914e-12
Ms4a6b	3.36261e-16	0.613529	0.646	0.542	6.32339e-12
Uba7	6.66767e-16	0.836834	0.323	0.209	1.25386e-11
Hmox2	8.79917e-16	0.467201	0.734	0.663	1.65468e-11
P2ry14	1.81649e-15	2.71836	0.026	0.005	3.41592e-11
Sppl2a	1.88456e-15	0.418303	0.848	0.787	3.54391e-11
Hap1	3.41669e-15	2.64607	0.03	0.006	6.42509e-11
Gm6904	5.27979e-15	2.96055	0.017	0.002	9.92865e-11
Pdcd1	6.94489e-15	0.899639	0.158	0.081	1.30599e-10
Mov10	1.04516e-14	1.10089	0.15	0.075	1.96542e-10
4930599N23Rik	1.1801e-14	1.65899	0.054	0.017	2.21918e-10
Adam33	2.01695e-14	3.00026	0.021	0.003	3.79287e-10
Ankle2	2.30786e-14	0.613328	0.443	0.32	4.33993e-10
Ccnd1	2.52417e-14	0.659312	0.644	0.549	4.7467e-10
Fth1	3.8444e-14	0.11421	0.999	1	7.22939e-10
Gbp7	5.05374e-14	0.790738	0.408	0.298	9.50356e-10
Stard3	6.20713e-14	0.468572	0.733	0.653	1.16725e-09
Tlr3	1.05767e-13	0.711457	0.433	0.32	1.98895e-09
Apobec1	3.50846e-13	0.611474	0.418	0.301	6.59766e-09
Batf2	4.44566e-13	1.89905	0.041	0.011	8.36007e-09
St8sia1	4.50012e-13	1.90007	0.045	0.013	8.46247e-09
Ms4a6c	5.53572e-13	0.677045	0.408	0.298	1.04099e-08
Npc2	8.84397e-13	0.191343	0.972	0.984	1.66311e-08
Tmem219	1.23635e-12	0.51983	0.594	0.487	2.32495e-08
Comp	1.83895e-12	1.8778	0.058	0.021	3.45814e-08
Mthfd2	2.01317e-12	0.888474	0.214	0.13	3.78577e-08
Casp4	2.35382e-12	0.869334	0.282	0.187	4.42636e-08
Calm1	3.15381e-12	0.285589	0.895	0.871	5.93073e-08
Socs1	4.55475e-12	1.20815	0.145	0.077	8.56521e-08
Tnfsf8	5.24421e-12	1.11319	0.158	0.088	9.86174e-08
Sp140	5.61213e-12	0.790175	0.297	0.199	1.05536e-07
9330175E14Rik	6.24704e-12	2.81207	0.027	0.006	1.17476e-07
Fbxw17	7.09234e-12	1.3501	0.093	0.042	1.33371e-07
Col9a3	1.18034e-11	2.94749	0.017	0.003	2.21963e-07
Mb21d1	1.45416e-11	0.763524	0.302	0.207	2.73454e-07
Phf11c	1.81209e-11	2.46437	0.021	0.004	3.40764e-07
Tapbpl	2.26936e-11	0.609901	0.37	0.265	4.26753e-07
Mitd1	2.64362e-11	1.07423	0.182	0.109	4.97132e-07
Map3k8	2.82731e-11	0.757611	0.28	0.187	5.31675e-07
Psme2b	3.18035e-11	0.76403	0.272	0.183	5.98065e-07
Ascc3	6.90564e-11	0.760657	0.351	0.255	1.29861e-06
Gm11772	7.02693e-11	1.0967	0.11	0.055	1.32141e-06
Timeless	1.25222e-10	2.56743	0.027	0.007	2.3548e-06
Gm12185	1.2787e-10	1.90865	0.033	0.01	2.4046e-06
Tmcc3	1.29914e-10	0.315912	0.88	0.806	2.44304e-06
Ifitm2	1.39902e-10	1.42735	0.071	0.03	2.63086e-06
Tnfsf13b	1.3996e-10	0.607729	0.359	0.26	2.63195e-06
Ctsz	1.42766e-10	0.105479	0.994	0.999	2.68472e-06
Tap2	2.06789e-10	0.482279	0.566	0.489	3.88868e-06
Dnaja1	2.23987e-10	0.358144	0.884	0.831	4.21207e-06
H2-M3	2.40003e-10	0.455076	0.524	0.418	4.51325e-06
Lrch3	3.87567e-10	0.693216	0.339	0.248	7.28819e-06
AW011738	4.19617e-10	1.24742	0.099	0.049	7.89089e-06
Kdr	5.82479e-10	1.54209	0.08	0.037	1.09535e-05
Clic4	6.05979e-10	1.19958	0.089	0.043	1.13954e-05
Csf2ra	6.69337e-10	0.38129	0.572	0.468	1.25869e-05
Pttg1	7.40925e-10	0.568965	0.411	0.321	1.39331e-05
Cd74	8.91263e-10	1.12686	0.311	0.227	1.67602e-05
Nfxl1	9.05045e-10	0.803654	0.3	0.214	1.70194e-05
Sgk3	1.13643e-09	0.504111	0.449	0.349	2.13705e-05
Usp25	1.37527e-09	0.549468	0.392	0.303	2.58619e-05
Trim21	2.03161e-09	0.974973	0.141	0.081	3.82045e-05
Hsp90ab1	2.03835e-09	0.233212	0.986	0.99	3.83313e-05
Gbp5	2.31331e-09	1.1037	0.15	0.089	4.35018e-05
Mthfr	2.40626e-09	1.4741	0.098	0.051	4.52498e-05
Nmi	2.54326e-09	0.691017	0.298	0.211	4.78261e-05
Lyz2	3.98252e-09	0.134378	0.877	0.853	7.48912e-05
D17Wsu92e	4.84287e-09	0.577151	0.285	0.201	9.10701e-05
Hspe1	4.84911e-09	0.356855	0.849	0.805	9.11874e-05
A530032D15Rik	4.86082e-09	2.62069	0.03	0.009	9.14078e-05
Setdb2	5.33792e-09	1.38078	0.069	0.031	0.00010038
Psap	5.59207e-09	0.115925	0.996	0.999	0.000105159
Pla2g16	6.0353e-09	0.694589	0.214	0.141	0.000113494
Rnpep	6.42566e-09	0.341949	0.666	0.568	0.000120835
Cebpb	6.54006e-09	0.247565	0.828	0.78	0.000122986
Glrx	8.66363e-09	0.667911	0.222	0.146	0.00016292
Ly6i	1.05337e-08	2.66237	0.02	0.005	0.000198087
Rps2	1.12956e-08	0.136145	0.962	0.961	0.000212414
Trim56	1.36143e-08	0.595415	0.338	0.251	0.000256016
Ly9	1.37185e-08	0.470308	0.33	0.246	0.000257976
Rnf31	1.49008e-08	0.722127	0.173	0.11	0.000280209
Keap1	1.59129e-08	0.552184	0.386	0.296	0.000299243
Cd300lf	1.6001e-08	1.20892	0.057	0.024	0.000300898
Car13	1.6831e-08	2.19173	0.015	0.003	0.000316506
Oas1c	1.9948e-08	1.62868	0.04	0.014	0.000375122
Cd180	2.27413e-08	0.35995	0.729	0.676	0.00042765
Nmral1	2.68996e-08	0.738323	0.167	0.105	0.000505847
Ctsb	2.76316e-08	0.116852	0.998	0.999	0.000519613
Hspa1a	2.91711e-08	0.305097	0.885	0.843	0.000548563
Lpcat2	3.17297e-08	0.125466	0.985	0.991	0.000596677
Gch1	3.78584e-08	1.21737	0.089	0.047	0.000711927
Nod1	4.04593e-08	0.958335	0.115	0.066	0.000760837
Gm42047	4.82906e-08	1.31644	0.05	0.021	0.000908104
Rrbp1	4.8814e-08	0.166908	0.985	0.984	0.000917947
Rpsa	7.29343e-08	0.125549	0.97	0.973	0.00137153
AU020206	7.72024e-08	0.409951	0.53	0.441	0.00145179
Rad51ap1	7.85418e-08	1.59488	0.03	0.01	0.00147698
Gm46224	1.03273e-07	0.560989	0.238	0.167	0.00194206
Pld4	1.29004e-07	0.172093	0.98	0.978	0.00242592
Gm12216	1.79025e-07	1.29823	0.064	0.031	0.00336657
Cacna1s	2.46405e-07	0.778838	0.125	0.075	0.00463365
Atp6v0a2	2.50265e-07	0.454044	0.574	0.515	0.00470623
Pnpt1	2.55719e-07	0.964073	0.134	0.083	0.0048088
Slamf8	2.6614e-07	0.695264	0.202	0.137	0.00500476
Synj1	2.90168e-07	0.486703	0.396	0.319	0.00545661
Ctsh	3.33612e-07	0.139983	0.983	0.988	0.00627358
Gatm	3.34638e-07	0.346288	0.672	0.609	0.00629286
Larp1	3.39264e-07	0.414299	0.478	0.398	0.00637986
Ly86	4.1439e-07	0.116961	0.995	0.998	0.00779261
Tapbp	4.38023e-07	0.333067	0.751	0.72	0.00823701
Sgcb	6.26697e-07	0.682877	0.212	0.148	0.011785
Xrn2	6.47916e-07	0.374558	0.551	0.473	0.0121841
Lap3	6.82262e-07	0.290709	0.667	0.613	0.0128299
A730011C13Rik	6.9219e-07	2.44991	0.012	0.003	0.0130166
Ppa1	7.18003e-07	0.718255	0.142	0.091	0.013502
Plk3	8.3763e-07	0.386964	0.36	0.279	0.0157516
Il15ra	8.47104e-07	0.652185	0.137	0.087	0.0159298
Mllt3	9.5257e-07	0.894031	0.085	0.047	0.0179131
Slc12a9	1.0371e-06	0.336798	0.624	0.557	0.0195026
Hspa1b	1.2184e-06	0.249286	0.853	0.808	0.022912
Naa25	1.28506e-06	0.724413	0.187	0.129	0.0241655
Nsmaf	1.44997e-06	0.603251	0.23	0.166	0.0272667
Cdkn1a	1.68189e-06	0.687525	0.231	0.17	0.0316279
Asns	1.90092e-06	1.67199	0.037	0.015	0.0357469
Klrg2	1.97878e-06	1.709	0.03	0.011	0.0372109
Hspa8	2.4951e-06	0.142963	0.988	0.995	0.0469204
Fam111a	2.51512e-06	0.489319	0.42	0.349	0.0472968
4933432I03Rik	2.6317e-06	1.13853	0.03	0.011	0.0494891

## Sheet: WAM1
WAM1	p_val	avg_log2FC	pct.1	pct.2	p_val_adj
Lpl	0	4.66165	0.582	0.071	0
Axl	0	3.38193	0.528	0.062	0
Fxyd5	0	2.66665	0.526	0.107	0
Cst7	0	3.16693	0.502	0.091	0
Cybb	0	3.78912	0.377	0.038	0
Pdcd1	0	3.18806	0.387	0.062	0
Fam20c	0	3.79772	0.379	0.055	0
Lgals3	0	4.07609	0.333	0.022	0
Apoe	0	3.73832	0.907	0.602	0
Itgax	0	3.65201	0.345	0.04	0
Myo5a	0	3.21568	0.34	0.047	0
Fgr	0	3.80879	0.312	0.027	0
Lilrb4a	0	5.47704	0.246	0.01	0
Gas2l3	0	4.26351	0.215	0.015	0
Rai14	0	4.25263	0.212	0.014	0
Rab7b	0	4.92776	0.188	0.005	0
Ass1	0	4.18023	0.153	0.005	0
Igf1	0	4.64039	0.143	0.004	0
Ctsz	0	0.865689	1	0.999	0
Ctsb	2.70278e-300	1.04031	1	0.999	5.08259e-296
Flt1	7.54541e-294	4.67132	0.162	0.008	1.41891e-289
Cd63	1.73633e-293	1.49999	0.985	0.904	3.26517e-289
Etl4	4.31357e-293	5.5783	0.128	0.003	8.11167e-289
Cd52	6.52616e-291	1.63326	0.955	0.738	1.22724e-286
Cd9	1.14736e-282	1.10222	1	0.995	2.1576e-278
Chst2	1.30835e-281	3.09999	0.322	0.046	2.46036e-277
Lox	2.23366e-275	4.31974	0.15	0.007	4.20039e-271
Hcar2	7.43691e-269	2.82407	0.48	0.114	1.39851e-264
Cd72	3.12618e-265	2.75995	0.432	0.092	5.87877e-261
H2-D1	3.53509e-263	1.17479	0.994	0.96	6.64773e-259
Fabp5	1.89401e-259	3.306	0.266	0.034	3.56169e-255
Capg	1.81844e-256	2.24949	0.634	0.217	3.41958e-252
Lyz2	1.60011e-254	1.57027	0.972	0.845	3.009e-250
Ch25h	6.36085e-250	5.75006	0.13	0.006	1.19616e-245
Cd74	1.50927e-247	2.40021	0.61	0.203	2.83818e-243
Pianp	4.14551e-232	4.05878	0.128	0.006	7.79563e-228
Alcam	2.31887e-224	4.62969	0.119	0.005	4.36063e-220
Il2rg	3.28025e-224	3.02083	0.264	0.039	6.1685e-220
Bhlhe40	3.77706e-223	3.52655	0.18	0.016	7.10276e-219
Spp1	3.99459e-223	4.12966	0.233	0.03	7.51183e-219
Cxcl16	3.21792e-213	1.98431	0.743	0.367	6.05129e-209
Nceh1	3.30024e-207	2.22125	0.452	0.121	6.2061e-203
Nes	5.91039e-204	4.20954	0.169	0.016	1.11145e-199
Fth1	2.44932e-203	0.806593	0.999	1	4.60596e-199
Cyp4f18	2.15151e-195	3.69695	0.152	0.013	4.04592e-191
Cxcl14	5.92319e-194	3.56026	0.121	0.007	1.11386e-189
Rap2b	3.05973e-192	2.23287	0.47	0.141	5.75383e-188
Xylt1	5.09097e-192	3.43373	0.177	0.019	9.57357e-188
Anxa2	1.77624e-186	3.3387	0.149	0.013	3.34021e-182
Cd300lb	8.62626e-184	4.33017	0.097	0.004	1.62217e-179
H2-K1	2.01821e-183	0.977148	0.99	0.941	3.79523e-179
Ptger4	4.94744e-183	3.13546	0.172	0.019	9.30366e-179
B2m	3.02965e-182	0.667715	0.994	0.998	5.69725e-178
Myo1e	5.09188e-182	2.58114	0.352	0.084	9.57529e-178
C3	1.07785e-174	3.90643	0.1	0.005	2.0269e-170
Gpr162	1.6591e-167	3.02502	0.196	0.028	3.11994e-163
Lilr4b	2.40397e-167	4.72385	0.118	0.009	4.52066e-163
Plaur	5.28269e-166	2.91717	0.365	0.099	9.9341e-162
Anxa5	4.12407e-163	1.80061	0.581	0.238	7.75531e-159
Cacna1a	1.14175e-162	2.25833	0.364	0.096	2.14706e-158
Slc2a6	4.29995e-162	3.15305	0.16	0.019	8.08606e-158
Ly9	1.01004e-160	1.75379	0.571	0.226	1.89939e-156
Cox6a2	2.96839e-160	2.31339	0.316	0.075	5.58206e-156
Rps2	1.37053e-159	0.694302	0.989	0.959	2.57729e-155
Ahnak2	2.27051e-158	5.26023	0.069	0.002	4.26969e-154
Sh3pxd2b	9.17112e-157	4.35778	0.086	0.004	1.72463e-152
Cd83	2.57242e-156	1.81316	0.8	0.502	4.83744e-152
Glipr1	4.93753e-151	2.05676	0.388	0.113	9.28502e-147
Csf1	7.41955e-151	2.36454	0.432	0.14	1.39525e-146
Lgals1	5.01667e-148	2.87955	0.222	0.041	9.43384e-144
Cd44	1.72807e-147	3.28523	0.122	0.011	3.24964e-143
Kcnj2	5.329e-145	1.99856	0.463	0.166	1.00212e-140
Mcemp1	7.6359e-145	4.49489	0.069	0.002	1.43593e-140
Tlr2	4.35427e-143	1.89163	0.749	0.45	8.1882e-139
Ptchd1	1.01709e-141	2.8286	0.176	0.027	1.91264e-137
Ctsd	1.09237e-141	0.631259	1	1	2.05421e-137
Csf2ra	2.35316e-141	1.40668	0.775	0.451	4.42512e-137
Arhgap15	8.06807e-141	1.97946	0.322	0.084	1.5172e-136
Inf2	2.19477e-140	3.6656	0.098	0.007	4.12726e-136
Gpr65	4.17627e-140	2.31687	0.291	0.07	7.85347e-136
Rftn1	5.00336e-137	2.2878	0.254	0.056	9.40882e-133
Rpl41	2.97308e-136	0.662366	0.987	0.977	5.59087e-132
Rpsa	1.68172e-135	0.642377	0.988	0.972	3.16247e-131
Vim	5.27319e-135	3.2875	0.193	0.034	9.91624e-131
Bcl2a1d	9.71997e-132	2.41966	0.211	0.04	1.82784e-127
Cd300lf	8.47863e-131	3.18102	0.139	0.018	1.59441e-126
Cxcr4	7.39755e-130	5.24622	0.06	0.002	1.39111e-125
Cpd	2.13161e-128	1.79221	0.439	0.158	4.0085e-124
Fabp3	5.95129e-122	3.14678	0.1	0.009	1.11914e-117
Aplp2	1.0689e-119	1.45133	0.705	0.424	2.01007e-115
Iqgap1	1.93877e-119	2.67321	0.253	0.062	3.64587e-115
Vcam1	2.96375e-119	2.17784	0.294	0.081	5.57333e-115
Eef1a1	3.5596e-119	0.431654	0.999	0.999	6.69382e-115
Cspg4	8.289e-119	6.19414	0.051	0.001	1.55875e-114
Mdfic	2.89964e-118	2.41422	0.19	0.036	5.45278e-114
Slamf9	5.78448e-118	1.18779	0.732	0.433	1.08777e-113
St8sia6	3.98945e-115	1.65811	0.417	0.152	7.50216e-111
Emp3	4.10914e-115	1.38406	0.558	0.251	7.72724e-111
Wfdc17	2.85261e-114	2.38938	0.126	0.016	5.36433e-110
Actr3b	1.89365e-113	4.05819	0.067	0.004	3.56101e-109
Rpl23	2.01902e-110	0.5233	0.995	0.994	3.79677e-106
Npc2	6.13252e-110	0.533291	0.992	0.983	1.15322e-105
Ehd1	1.53973e-108	3.38195	0.11	0.013	2.89547e-104
Crip1	3.46961e-108	2.16671	0.242	0.061	6.5246e-104
Rpl10a	1.61852e-107	0.556786	0.981	0.965	3.04363e-103
Trps1	1.48819e-106	2.20161	0.214	0.05	2.79855e-102
Rxrg	4.66184e-105	2.22869	0.197	0.043	8.76659e-101
Ctsl	8.82627e-104	0.553715	0.996	0.995	1.65978e-99
Gm1673	1.56346e-103	2.62386	0.121	0.017	2.94008e-99
Rpl32	1.73831e-103	0.53238	0.987	0.986	3.2689e-99
Apbb2	4.17254e-103	1.54248	0.497	0.223	7.84646e-99
Rragd	8.90526e-103	3.36034	0.087	0.008	1.67463e-98
Pld3	1.99757e-101	1.13845	0.798	0.603	3.75643e-97
Mmp12	2.19645e-99	5.0046	0.066	0.004	4.13042e-95
Ank	6.40763e-99	2.20572	0.346	0.126	1.20495e-94
Clic4	1.93316e-98	2.28067	0.173	0.036	3.6353e-94
Lgals3bp	2.20173e-98	1.03849	0.798	0.545	4.14035e-94
Atp1a3	1.62564e-97	2.14776	0.186	0.041	3.05701e-93
Ctss	1.73935e-97	0.375645	1	1	3.27084e-93
Ifi204	6.03915e-97	0.970895	0.371	0.13	1.13566e-92
Cd68	7.30643e-96	0.610228	0.986	0.975	1.37397e-91
Rps20	1.50964e-95	0.494604	0.988	0.984	2.83887e-91
Cyba	4.0211e-95	0.467155	0.994	0.996	7.56168e-91
Cd274	1.36383e-94	2.0184	0.238	0.065	2.56469e-90
Tmem163	7.79123e-93	4.24449	0.05	0.002	1.46514e-88
Cd84	8.4231e-91	0.855606	0.912	0.774	1.58396e-86
Cpeb1	8.73542e-91	3.92969	0.055	0.003	1.6427e-86
P2rx4	4.39097e-89	1.04204	0.786	0.55	8.25722e-85
Gapdh	1.91228e-88	0.636649	0.975	0.961	3.59605e-84
Mfsd12	3.70739e-88	1.92583	0.305	0.106	6.97175e-84
Gpr84	5.4394e-87	1.80424	0.736	0.543	1.02288e-82
Ms4a7	1.9517e-86	3.88886	0.057	0.004	3.67017e-82
Rps12	5.1556e-86	0.436681	0.994	0.994	9.69511e-82
Rassf3	6.25866e-86	1.4787	0.392	0.161	1.17694e-81
Vps13c	7.56404e-86	1.50751	0.444	0.203	1.42242e-81
Cd22	1.40499e-85	1.59109	0.3	0.103	2.64208e-81
H2-Q7	1.79533e-85	1.4472	0.385	0.155	3.37612e-81
Pkm	1.12433e-84	1.02417	0.846	0.696	2.11429e-80
Slamf8	1.18526e-84	1.58037	0.337	0.126	2.22889e-80
C3ar1	1.69975e-84	0.981214	0.846	0.684	3.19638e-80
Bcar3	1.91755e-84	4.08974	0.049	0.003	3.60595e-80
Rps28	3.58772e-84	0.616883	0.96	0.896	6.74671e-80
Ifi27l2a	5.72273e-83	1.15473	0.509	0.246	1.07616e-78
Rps5	2.44749e-82	0.481614	0.982	0.975	4.60251e-78
Tnip3	3.84083e-82	5.23405	0.045	0.002	7.22268e-78
Vat1	7.39197e-82	2.05937	0.194	0.051	1.39006e-77
Rpl38	1.08357e-81	0.547791	0.966	0.93	2.03765e-77
Rps26	3.90252e-81	0.526396	0.971	0.938	7.33868e-77
Dram1	8.54055e-81	4.12336	0.046	0.002	1.60605e-76
H2-Q6	8.91235e-81	1.54304	0.326	0.123	1.67597e-76
Asns	1.1937e-79	3.00739	0.087	0.011	2.24475e-75
Rps24	2.61299e-79	0.395767	0.994	0.997	4.91372e-75
Slamf7	5.73637e-79	3.6285	0.072	0.008	1.07872e-74
Tnfsf8	7.77608e-79	1.8321	0.249	0.08	1.46229e-74
Rps16	1.19358e-78	0.420973	0.988	0.988	2.24452e-74
Gm47283	4.96517e-78	1.40783	0.406	0.177	9.337e-74
Bcl2	6.44628e-78	1.85977	0.235	0.073	1.21222e-73
Timp2	1.50543e-77	0.547135	0.97	0.948	2.83096e-73
Il4i1	2.96019e-77	2.3594	0.221	0.067	5.56664e-73
Lamp1	3.48254e-77	0.403485	0.994	0.992	6.54891e-73
Ifi207	6.8034e-77	1.91271	0.143	0.031	1.27938e-72
Crlf2	1.33513e-75	0.816412	0.808	0.594	2.51071e-71
Pdgfa	2.17625e-75	1.50777	0.508	0.268	4.09244e-71
Cstb	2.275e-75	1.36614	0.655	0.447	4.27813e-71
Egln3	2.86711e-74	2.93736	0.074	0.009	5.3916e-70
Gnas	8.71951e-74	0.535367	0.961	0.929	1.6397e-69
Ftl1	1.04521e-73	0.474372	0.999	0.999	1.96551e-69
Xdh	7.9893e-73	3.28943	0.05	0.004	1.50239e-68
Rpl19	2.15415e-72	0.386711	0.988	0.991	4.05087e-68
Samd9l	2.60872e-71	1.74127	0.179	0.048	4.90569e-67
Rpl39	4.06846e-71	0.449579	0.985	0.981	7.65073e-67
Itga5	5.08017e-71	2.05879	0.203	0.061	9.55326e-67
Rps27a	1.10216e-70	0.38765	0.988	0.993	2.07262e-66
Bcl2a1a	2.37308e-70	1.30678	0.44	0.214	4.46258e-66
Ttyh2	2.63187e-70	2.33031	0.137	0.031	4.94924e-66
Rplp0	1.5173e-69	0.412233	0.987	0.981	2.85328e-65
Scpep1	2.56126e-69	1.00912	0.613	0.371	4.81646e-65
AB124611	3.13305e-69	2.13408	0.116	0.023	5.89171e-65
Npm1	5.72025e-69	0.702302	0.899	0.798	1.07569e-64
Dna2	5.86148e-69	2.25372	0.12	0.025	1.10225e-64
Trpc4	6.09435e-69	6.99128	0.023	0	1.14604e-64
Ptprc	6.74369e-69	0.622344	0.954	0.85	1.26815e-64
Aldoa	7.24446e-69	0.767486	0.895	0.79	1.36232e-64
Prdx1	9.91252e-69	0.792538	0.897	0.764	1.86405e-64
Rps8	1.87834e-68	0.370158	0.99	0.994	3.53222e-64
Lrguk	2.63403e-67	2.03734	0.162	0.043	4.95329e-63
Cdk18	3.27113e-67	3.42073	0.064	0.007	6.15136e-63
Ifitm3	4.46313e-67	0.715642	0.395	0.176	8.39291e-63
Cd200r4	1.44632e-66	2.78281	0.078	0.011	2.71981e-62
AU020206	2.11778e-66	0.928097	0.675	0.429	3.98249e-62
Fyb	4.36689e-66	0.658804	0.963	0.921	8.21193e-62
Slc16a3	1.38001e-65	1.48496	0.446	0.23	2.5951e-61
Il1rn	6.04364e-65	3.00647	0.067	0.008	1.13651e-60
Colec12	1.12447e-64	5.47193	0.027	0.001	2.11457e-60
Cd48	3.00843e-64	0.745804	0.815	0.639	5.65735e-60
Tpi1	8.95637e-64	1.03393	0.724	0.527	1.68425e-59
Slc2a1	1.08893e-63	1.48	0.409	0.202	2.04773e-59
Baiap2l2	1.22024e-63	4.1299	0.04	0.003	2.29466e-59
Tmem205	2.4554e-63	1.54467	0.194	0.06	4.61738e-59
Rps15a	2.59819e-63	0.386073	0.988	0.982	4.88589e-59
Rhoc	3.35701e-63	1.34408	0.391	0.185	6.31286e-59
Ctsh	8.47034e-63	0.431365	0.986	0.988	1.59285e-58
Prr5l	1.50527e-62	1.65097	0.179	0.052	2.83065e-58
Gas7	1.56071e-62	3.07161	0.061	0.007	2.93491e-58
Rps19	2.16123e-62	0.437471	0.977	0.959	4.06419e-58
Arl5c	2.41422e-62	1.60658	0.334	0.147	4.53995e-58
Tpd52	1.30174e-61	0.801216	0.72	0.512	2.44792e-57
Klrb1b	2.14928e-61	4.02366	0.029	0.001	4.04173e-57
Rpl37	4.11482e-61	0.372226	0.985	0.989	7.73793e-57
Fmn1	1.47894e-60	2.17292	0.151	0.041	2.78114e-56
Bcl2a1b	1.70797e-60	0.895383	0.789	0.64	3.21183e-56
Mif	3.89122e-60	1.11909	0.679	0.504	7.31744e-56
Milr1	4.36045e-60	1.16976	0.417	0.208	8.19982e-56
Dpp7	4.72169e-60	1.14402	0.454	0.239	8.87913e-56
Rpl9	3.3208e-59	0.363685	0.987	0.985	6.24477e-55
Naalad2	4.4379e-59	0.964331	0.532	0.299	8.34546e-55
Mir155hg	1.0993e-58	3.47483	0.043	0.003	2.06723e-54
9930022D16Rik	1.24828e-58	3.04106	0.072	0.011	2.34739e-54
Rplp2	1.52218e-58	0.36383	0.985	0.976	2.86246e-54
Rps18	1.75119e-58	0.432017	0.97	0.952	3.29312e-54
Plau	2.53305e-58	1.94718	0.344	0.164	4.76341e-54
Rpl13	4.32882e-58	0.314345	0.994	0.997	8.14034e-54
Tank	6.56544e-58	1.26016	0.369	0.174	1.23463e-53
Ezr	6.92434e-58	2.19893	0.117	0.027	1.30212e-53
Rpl35	8.35249e-58	0.508782	0.929	0.853	1.57069e-53
Soat1	3.01794e-57	0.909067	0.686	0.471	5.67524e-53
Rpl36	3.72226e-57	0.42497	0.968	0.948	6.99971e-53
Cpq	3.83851e-57	1.55662	0.232	0.085	7.21831e-53
Hif1a	1.01608e-56	1.0686	0.645	0.452	1.91074e-52
Pea15a	1.21169e-56	0.935078	0.613	0.391	2.27858e-52
Myof	1.59844e-56	4.57709	0.025	0.001	3.00586e-52
Lat2	1.61036e-56	0.682321	0.809	0.615	3.02828e-52
Nab2	2.22189e-56	1.47702	0.294	0.124	4.17827e-52
Sulf2	1.74798e-55	2.11021	0.117	0.028	3.28708e-51
Adam8	7.21663e-55	3.39465	0.058	0.007	1.35709e-50
Ell2	7.38815e-55	1.91058	0.172	0.055	1.38934e-50
Rpl22	7.29989e-54	0.445079	0.953	0.919	1.37274e-49
Rplp1	2.44364e-53	0.26487	0.995	0.999	4.59527e-49
Nrp2	2.66725e-53	1.13236	0.426	0.224	5.01577e-49
Rpl27a	4.74938e-53	0.332599	0.992	0.994	8.93121e-49
Arhgap10	8.62356e-53	3.00453	0.055	0.007	1.62166e-48
C1qa	1.43101e-52	0.220275	1	1	2.69101e-48
Ctsa	4.39756e-52	0.396738	0.988	0.98	8.26962e-48
Uba52	5.31694e-52	0.628809	0.792	0.626	9.99851e-48
Rps10	5.32706e-52	0.320395	0.985	0.991	1.00175e-47
Tpm4	6.293e-52	1.36279	0.285	0.124	1.1834e-47
Rps21	7.57306e-52	0.333206	0.993	0.993	1.42411e-47
Ctsc	7.87313e-52	0.441759	0.975	0.952	1.48054e-47
Bhlhe41	1.68248e-51	0.718704	0.832	0.666	3.16391e-47
Rpl37a	3.25346e-51	0.335875	0.986	0.988	6.11813e-47
Igf2r	4.09964e-51	2.92207	0.046	0.005	7.70937e-47
Tcim	4.84663e-51	1.55925	0.18	0.061	9.11408e-47
Cadm1	5.62298e-51	0.799491	0.743	0.578	1.0574e-46
Plekhm2	8.37171e-51	1.29809	0.355	0.174	1.5743e-46
Dgkz	1.24081e-50	0.939916	0.541	0.326	2.33333e-46
Tubb6	2.24073e-50	1.73162	0.143	0.042	4.21368e-46
Fau	4.73007e-50	0.310848	0.996	0.999	8.8949e-46
Psap	6.56567e-50	0.302551	1	0.998	1.23467e-45
2010111I01Rik	1.26492e-49	1.54993	0.222	0.086	2.37867e-45
B3gnt7	1.50962e-49	2.36073	0.074	0.013	2.83884e-45
Lyst	2.18167e-49	1.19802	0.428	0.232	4.10262e-45
Sdc3	3.11219e-49	0.947045	0.356	0.171	5.85248e-45
Gm26917	3.24122e-49	1.17351	0.522	0.317	6.09511e-45
Gm26714	7.52472e-49	1.97375	0.115	0.029	1.41502e-44
Klrb1a	7.82441e-49	5.56356	0.017	0	1.47138e-44
Tspo	8.1055e-49	0.741674	0.694	0.483	1.52424e-44
Plekha1	7.86871e-48	0.957187	0.514	0.31	1.47971e-43
Acaca	1.36385e-47	1.7552	0.131	0.037	2.56471e-43
Id2	2.05169e-47	1.03058	0.582	0.383	3.85819e-43
Tyrobp	3.12176e-47	0.2917	0.994	0.999	5.87046e-43
Arhgap24	4.84569e-47	1.44193	0.251	0.107	9.11232e-43
Sdc4	5.80778e-47	1.46148	0.329	0.16	1.09215e-42
Cers6	1.00662e-46	1.27727	0.253	0.107	1.89294e-42
Ctse	2.39025e-46	3.52477	0.033	0.003	4.49486e-42
Rps7	2.54375e-46	0.352862	0.976	0.973	4.78352e-42
Fblim1	2.60806e-46	1.2312	0.326	0.16	4.90445e-42
Olfm4	3.10101e-46	1.85869	0.129	0.038	5.83144e-42
Gcnt2	3.72998e-46	1.03249	0.365	0.187	7.01422e-42
Adssl1	4.51445e-46	1.38261	0.263	0.115	8.48943e-42
St14	4.60766e-46	1.30501	0.235	0.095	8.66471e-42
Zmynd15	5.21867e-46	2.09585	0.082	0.017	9.81371e-42
Rpl36a	1.03168e-45	0.466723	0.9	0.864	1.94008e-41
Aoah	1.78729e-45	2.83818	0.049	0.006	3.361e-41
Eno1	2.1388e-45	0.644684	0.783	0.614	4.02202e-41
Il3ra	2.73174e-45	1.59134	0.139	0.042	5.13704e-41
Apoc1	4.76637e-45	2.83941	0.03	0.002	8.96315e-41
Ldha	5.45204e-45	0.820802	0.766	0.612	1.02526e-40
Gm26740	9.45095e-45	1.02577	0.437	0.247	1.77725e-40
Rpl18	1.15337e-44	0.321442	0.988	0.981	2.16892e-40
Galnt7	8.41494e-44	0.973338	0.425	0.233	1.58243e-39
Slc11a1	1.56734e-43	0.601191	0.852	0.715	2.94737e-39
Phlda1	2.04129e-43	1.85006	0.125	0.037	3.83865e-39
Igsf8	7.4711e-43	0.772052	0.604	0.404	1.40494e-38
Slc11a2	9.56083e-43	1.24864	0.258	0.115	1.79791e-38
Mcub	1.04052e-42	2.5889	0.043	0.005	1.95669e-38
Rpl34	1.13493e-42	0.318112	0.985	0.985	2.13424e-38
Efr3b	1.25228e-42	3.91897	0.026	0.001	2.35491e-38
Cxcl10	1.51144e-42	2.06542	0.116	0.033	2.84227e-38
Rpl6	1.5204e-42	0.300936	0.993	0.99	2.85911e-38
H2-Q4	2.17084e-42	0.839362	0.53	0.327	4.08226e-38
Cd14	8.03987e-42	0.804044	0.937	0.885	1.5119e-37
Atp6v1b2	8.06824e-42	0.761504	0.61	0.411	1.51723e-37
Olfr111	6.52212e-41	2.16489	0.08	0.018	1.22649e-36
Plin2	7.24079e-41	1.14712	0.376	0.205	1.36163e-36
Gusb	1.70484e-40	0.541403	0.875	0.784	3.20596e-36
C1qb	1.86401e-40	0.190318	1	1	3.50527e-36
Anxa4	4.46742e-40	1.10898	0.266	0.123	8.40099e-36
Rpl30	4.62776e-40	0.265497	0.995	0.994	8.70251e-36
Igsf6	5.27404e-40	0.863372	0.562	0.368	9.91784e-36
Stx3	5.75133e-40	1.91041	0.096	0.025	1.08154e-35
Rpl28	5.96931e-40	0.313689	0.978	0.977	1.12253e-35
Rpl24	6.12408e-40	0.353895	0.967	0.947	1.15163e-35
Rpl7a	8.19153e-40	0.31542	0.97	0.952	1.54042e-35
Rps13	9.86636e-40	0.277054	0.981	0.983	1.85537e-35
Cdk14	9.91311e-40	1.22538	0.367	0.201	1.86416e-35
Pla2g7	1.79756e-39	2.76888	0.058	0.01	3.3803e-35
Ccl3	2.76292e-39	1.02424	0.792	0.648	5.19568e-35
Creg2	3.0874e-39	3.87864	0.028	0.002	5.80585e-35
Pgk1	3.40635e-39	0.943896	0.509	0.337	6.40564e-35
Tnfsf13b	4.13622e-39	0.954573	0.429	0.253	7.77816e-35
Tnf	4.40757e-39	1.15272	0.408	0.241	8.28844e-35
Rpl12	4.42748e-39	0.328834	0.969	0.959	8.32587e-35
Adap1	1.1681e-38	1.14398	0.233	0.103	2.19662e-34
AF529169	1.35315e-38	3.09205	0.039	0.005	2.54459e-34
Daam1	2.15218e-38	1.20618	0.253	0.118	4.04718e-34
Gm13391	2.44378e-38	2.2862	0.059	0.011	4.59552e-34
Mthfd2	3.13191e-38	1.21092	0.263	0.125	5.88955e-34
Selenow	4.13785e-38	0.806176	0.473	0.294	7.78122e-34
Cd180	4.54323e-38	0.583546	0.808	0.669	8.54355e-34
Gsap	4.88636e-38	0.999244	0.408	0.238	9.1888e-34
Cd244	5.07275e-38	1.8756	0.076	0.017	9.53931e-34
Tmsb10	8.79685e-38	0.65864	0.679	0.513	1.65425e-33
Rpl10	8.86432e-38	0.26764	0.989	0.991	1.66694e-33
Olr1	1.08513e-37	3.84692	0.035	0.004	2.04058e-33
Lrpap1	2.52436e-37	0.610731	0.766	0.63	4.74706e-33
Lmnb1	3.37229e-37	1.58456	0.163	0.062	6.3416e-33
Cdkn2a	3.44042e-37	2.13103	0.067	0.014	6.46971e-33
Rps3a1	3.92804e-37	0.273732	0.986	0.991	7.38668e-33
Gpi1	4.29742e-37	0.638579	0.714	0.567	8.08129e-33
Got1	4.57142e-37	0.892367	0.364	0.196	8.59655e-33
Lmna	4.63869e-37	1.77485	0.112	0.034	8.72306e-33
Tmem178	4.96233e-37	5.48858	0.017	0.001	9.33166e-33
Glmp	7.58801e-37	0.505423	0.843	0.716	1.42692e-32
Chst1	1.85369e-36	0.833958	0.421	0.249	3.48586e-32
Bst2	2.36333e-36	0.459645	0.829	0.688	4.44425e-32
Ifitm2	3.13859e-36	1.69059	0.097	0.027	5.90213e-32
Mt1	3.63797e-36	0.665674	0.684	0.524	6.8412e-32
Lipa	5.35905e-36	0.7507	0.71	0.543	1.00777e-31
Rpl29	7.11766e-36	0.324256	0.959	0.948	1.33848e-31
Rpl14	8.69182e-36	0.334166	0.959	0.935	1.6345e-31
Asph	9.07304e-36	0.586307	0.851	0.755	1.70619e-31
Grn	1.5489e-35	0.325968	0.995	0.994	2.91271e-31
Dnajb14	1.63297e-35	0.777395	0.592	0.422	3.07081e-31
Plekhh2	1.99246e-35	1.58351	0.108	0.033	3.74682e-31
H2-Ab1	2.30236e-35	1.22517	0.218	0.097	4.32958e-31
Cd36	2.39933e-35	3.66481	0.024	0.002	4.51193e-31
Coro1c	4.57532e-35	1.01432	0.284	0.142	8.6039e-31
Uap1l1	4.89296e-35	0.796518	0.451	0.278	9.20121e-31
Rpl11	7.55552e-35	0.259271	0.985	0.985	1.42081e-30
Relb	1.08116e-34	0.922581	0.418	0.25	2.03312e-30
Mpeg1	1.44021e-34	0.393453	0.97	0.951	2.70831e-30
Acod1	1.97345e-34	4.2879	0.016	0.001	3.71108e-30
Srxn1	1.98055e-34	3.18823	0.057	0.011	3.72442e-30
Rpl17	2.00557e-34	0.274191	0.985	0.985	3.77148e-30
Optn	2.11379e-34	1.55677	0.111	0.035	3.97498e-30
Rpl15	3.47432e-34	0.290404	0.97	0.963	6.53347e-30
Slc16a10	4.02958e-34	1.12699	0.27	0.134	7.57762e-30
Rpl35a	6.49375e-34	0.259631	0.992	0.995	1.22115e-29
Rps11	7.72117e-34	0.270098	0.984	0.991	1.45197e-29
Rpl21	9.42865e-34	0.244873	0.991	0.994	1.77306e-29
Degs1	1.09758e-33	0.723192	0.541	0.359	2.06401e-29
Prnp	1.40167e-33	1.79121	0.071	0.017	2.63584e-29
Rem1	2.08352e-33	4.17772	0.021	0.001	3.91806e-29
Pqlc3	2.27612e-33	2.19037	0.063	0.014	4.28025e-29
Nfkb2	3.02449e-33	1.23117	0.23	0.109	5.68755e-29
Pira2	3.48533e-33	2.95772	0.035	0.004	6.55417e-29
Rack1	6.1209e-33	0.331175	0.949	0.938	1.15103e-28
Nap1l1	6.28866e-33	0.790152	0.442	0.273	1.18258e-28
C5ar1	6.31109e-33	1.1905	0.598	0.465	1.1868e-28
B3gnt8	7.461e-33	1.86292	0.082	0.022	1.40304e-28
Slc15a3	1.13939e-32	0.645773	0.816	0.711	2.14262e-28
Anp32b	1.22615e-32	0.765324	0.509	0.343	2.30578e-28
Tuba1c	2.0583e-32	1.03282	0.227	0.105	3.87064e-28
Ssr4	2.66547e-32	0.358916	0.936	0.909	5.01242e-28
Tnfsf9	2.76102e-32	1.82461	0.083	0.023	5.1921e-28
Dusp3	4.76342e-32	0.768341	0.439	0.27	8.95761e-28
Ctla2b	7.0897e-32	1.56932	0.123	0.043	1.33322e-27
Prkar1b	8.8358e-32	1.3041	0.174	0.073	1.66157e-27
Itga4	1.27616e-31	2.00207	0.059	0.013	2.39982e-27
Mapkapk2	1.31894e-31	0.823207	0.469	0.304	2.48027e-27
Vmp1	1.63494e-31	0.758883	0.644	0.478	3.07451e-27
Ccl4	2.74288e-31	1.12921	0.795	0.7	5.15799e-27
Galc	3.65794e-31	0.933021	0.304	0.163	6.87876e-27
Tmbim1	4.26056e-31	0.835302	0.344	0.193	8.01197e-27
Hebp1	5.86337e-31	0.677041	0.572	0.396	1.10261e-26
Cotl1	9.25888e-31	0.365471	0.93	0.863	1.74113e-26
Runx2	1.01463e-30	3.85842	0.021	0.002	1.90802e-26
Adamts1	1.08709e-30	0.822971	0.433	0.268	2.04428e-26
Bola2	1.11496e-30	0.735874	0.448	0.285	2.09669e-26
Gpnmb	1.16303e-30	4.5741	0.025	0.002	2.18707e-26
Ly6i	1.2218e-30	2.80902	0.03	0.004	2.29759e-26
H2-M3	1.25749e-30	0.628067	0.585	0.412	2.36471e-26
Akr1a1	1.87631e-30	0.387335	0.877	0.804	3.5284e-26
Akap5	2.48661e-30	1.87793	0.092	0.028	4.67608e-26
Serf2	2.95215e-30	0.295455	0.956	0.929	5.55151e-26
Tmem120b	3.23232e-30	1.56221	0.098	0.031	6.07838e-26
Cdkn1a	3.52912e-30	0.850775	0.3	0.164	6.63651e-26
Plk2	5.03543e-30	1.73289	0.201	0.095	9.46912e-26
Myo1f	5.6145e-30	0.658299	0.612	0.445	1.05581e-25
Socs2	6.19618e-30	1.65491	0.083	0.024	1.16519e-25
Gpatch4	6.2735e-30	1.20721	0.167	0.071	1.17973e-25
Pkib	8.96372e-30	0.784353	0.387	0.229	1.68563e-25
Ak4	1.00552e-29	4.45267	0.014	0	1.89088e-25
Psen2	1.26414e-29	0.98988	0.312	0.173	2.37721e-25
Hvcn1	1.37761e-29	0.599476	0.709	0.561	2.5906e-25
Plxnc1	2.9427e-29	2.9237	0.028	0.003	5.53375e-25
Atf5	4.60661e-29	1.42246	0.122	0.045	8.66274e-25
Ifnar1	6.79128e-29	0.741939	0.499	0.333	1.2771e-24
Cd69	9.8165e-29	2.30714	0.041	0.007	1.84599e-24
Fam46c	9.98123e-29	0.57391	0.73	0.599	1.87697e-24
Slfn2	1.04969e-28	0.746928	0.404	0.246	1.97394e-24
Rps4x	1.33759e-28	0.238326	0.985	0.992	2.51534e-24
Rpl18a	1.43689e-28	0.233022	0.989	0.992	2.70206e-24
Rhbdf2	1.86366e-28	1.18704	0.149	0.061	3.5046e-24
Slc38a10	2.72189e-28	0.645108	0.612	0.439	5.11852e-24
Dkk2	3.15657e-28	4.07894	0.014	0.001	5.93593e-24
Fam129b	4.34536e-28	1.39571	0.103	0.035	8.17145e-24
AI504432	5.22898e-28	1.26715	0.157	0.067	9.8331e-24
Smpdl3a	5.82193e-28	0.821039	0.345	0.199	1.09481e-23
Cd5	9.4878e-28	2.73004	0.033	0.005	1.78418e-23
Tlr1	1.08016e-27	0.978127	0.221	0.109	2.03124e-23
Rtcb	1.16231e-27	0.587476	0.613	0.448	2.18573e-23
Trib3	1.22692e-27	2.87166	0.025	0.003	2.30721e-23
5930430L01Rik	1.85974e-27	1.82195	0.073	0.021	3.49724e-23
Vegfa	1.88326e-27	1.88363	0.05	0.011	3.54147e-23
Snx8	2.07505e-27	1.11684	0.263	0.143	3.90213e-23
Ctla2a	2.16767e-27	2.31888	0.031	0.004	4.07631e-23
Gga2	3.02739e-27	0.996096	0.217	0.106	5.693e-23
Gnptab	3.04197e-27	1.12636	0.186	0.086	5.72042e-23
Bcl2l1	3.25232e-27	0.79994	0.457	0.306	6.11599e-23
Fmnl2	3.63982e-27	1.03422	0.218	0.108	6.84468e-23
Pwwp2b	5.5306e-27	1.24081	0.13	0.051	1.04003e-22
Speg	5.66844e-27	1.00549	0.23	0.116	1.06595e-22
Tor3a	6.91395e-27	0.525813	0.549	0.38	1.30017e-22
Bcl3	7.83496e-27	1.81413	0.069	0.019	1.47336e-22
Atp1a1	8.13646e-27	0.627248	0.626	0.484	1.53006e-22
Olfr110	8.90967e-27	2.00361	0.045	0.009	1.67546e-22
Sh3bgrl	9.84069e-27	1.46859	0.101	0.035	1.85054e-22
Ccl6	1.38816e-26	0.854553	0.682	0.548	2.61043e-22
Eea1	1.69242e-26	0.9021	0.338	0.201	3.1826e-22
Chchd10	2.86416e-26	1.51033	0.069	0.019	5.38605e-22
Msr1	2.8951e-26	2.41438	0.052	0.012	5.44424e-22
Dnmt3a	4.53345e-26	0.624376	0.628	0.465	8.52516e-22
Plp2	7.07883e-26	3.02591	0.024	0.003	1.33117e-21
Itgb2	7.5218e-26	0.454308	0.83	0.732	1.41448e-21
Rps23	8.04882e-26	0.230993	0.985	0.986	1.51358e-21
Man2b1	8.55793e-26	0.296138	0.98	0.976	1.60932e-21
Cyb5r1	8.77664e-26	0.679113	0.448	0.289	1.65045e-21
Plek	1.10217e-25	0.453127	0.85	0.76	2.07263e-21
Rufy3	1.22297e-25	0.875253	0.303	0.172	2.2998e-21
Echs1	1.63143e-25	0.607762	0.562	0.41	3.0679e-21
Smim3	1.83219e-25	0.846534	0.276	0.153	3.44544e-21
Gla	2.52155e-25	0.862946	0.241	0.127	4.74177e-21
Alas1	2.70072e-25	0.730709	0.539	0.382	5.07871e-21
Tmem176a	3.44669e-25	0.502565	0.844	0.787	6.4815e-21
Apobec1	3.59967e-25	0.845511	0.441	0.298	6.76918e-21
Gm49339	4.407e-25	5.1846	0.011	0	8.28736e-21
Tgif1	5.22666e-25	0.753377	0.427	0.277	9.82874e-21
Fuom	6.06246e-25	1.39474	0.091	0.031	1.14005e-20
B4galnt1	7.85219e-25	0.788845	0.327	0.196	1.4766e-20
Hacd2	9.24787e-25	0.705407	0.447	0.296	1.73906e-20
Rpl3	1.19234e-24	0.260073	0.974	0.968	2.24219e-20
Cxcl13	1.22412e-24	1.54242	0.032	0.005	2.30195e-20
Rpl23a	1.66773e-24	0.293624	0.942	0.904	3.13617e-20
Ephx1	1.86592e-24	0.989067	0.207	0.105	3.50885e-20
Haus8	2.05147e-24	0.873784	0.18	0.085	3.85778e-20
Eml2	2.5181e-24	1.58535	0.066	0.019	4.73529e-20
E2f1	3.16433e-24	1.97976	0.045	0.01	5.95052e-20
Fgf2	4.37778e-24	2.01564	0.048	0.011	8.23242e-20
Rbpms	5.49444e-24	0.583711	0.49	0.332	1.03323e-19
Dnase2a	6.09667e-24	0.435294	0.793	0.692	1.14648e-19
Atox1	7.96089e-24	0.407687	0.826	0.734	1.49704e-19
Bri3bp	8.04866e-24	0.86465	0.217	0.111	1.51355e-19
Pvt1	8.26042e-24	0.93635	0.246	0.134	1.55337e-19
Tagln2	9.51742e-24	0.730884	0.393	0.254	1.78975e-19
Lamp2	9.6478e-24	0.259805	0.973	0.95	1.81427e-19
Rps15	1.42341e-23	0.260398	0.964	0.957	2.67671e-19
Ifngr2	1.45056e-23	0.364971	0.85	0.754	2.72777e-19
Hpse	1.66922e-23	5.17298	0.011	0	3.13897e-19
Naa20	1.68571e-23	0.630567	0.499	0.346	3.16998e-19
Plpp1	1.74155e-23	0.63296	0.468	0.315	3.27499e-19
Il1r1	2.82491e-23	1.77864	0.051	0.013	5.31225e-19
Jag1	2.97066e-23	3.64937	0.02	0.002	5.58632e-19
Rpl27	3.23252e-23	0.365674	0.81	0.717	6.07875e-19
Gk	3.26025e-23	1.48389	0.095	0.035	6.13089e-19
Ybx1	4.02416e-23	0.350471	0.892	0.827	7.56744e-19
Mmp14	4.10694e-23	0.756738	0.269	0.152	7.7231e-19
Pgam1	5.25651e-23	0.548105	0.702	0.589	9.88488e-19
Tmem202	7.3149e-23	1.93566	0.047	0.011	1.37557e-18
Kcnma1	7.82206e-23	0.946372	0.141	0.062	1.47094e-18
Tox2	8.08558e-23	3.31024	0.021	0.002	1.52049e-18
Actr3	1.05913e-22	0.408215	0.845	0.776	1.99169e-18
Dok2	1.16014e-22	2.4979	0.026	0.004	2.18165e-18
Kynu	1.27119e-22	2.36034	0.031	0.005	2.39047e-18
Atp6v1a	1.38675e-22	0.650689	0.487	0.344	2.60778e-18
Gm37168	1.68392e-22	1.36847	0.084	0.029	3.16662e-18
Clec1a	1.86001e-22	1.35256	0.09	0.033	3.49775e-18
Cpeb2	1.89938e-22	0.744284	0.385	0.251	3.57178e-18
Itgb8	1.94463e-22	4.31338	0.01	0	3.65688e-18
Ccl5	2.31349e-22	1.75243	0.059	0.017	4.35052e-18
Rpl31	2.83352e-22	0.353958	0.811	0.72	5.32844e-18
Epb41l3	2.92231e-22	0.798212	0.257	0.147	5.4954e-18
Mt2	3.67632e-22	1.95439	0.047	0.012	6.91333e-18
C030034L19Rik	5.15493e-22	2.57253	0.027	0.004	9.69385e-18
Neat1	5.7994e-22	0.376781	0.679	0.514	1.09058e-17
Plekho2	5.89466e-22	0.86349	0.269	0.154	1.10849e-17
Colgalt1	7.11884e-22	0.463991	0.684	0.55	1.3387e-17
Sowahc	7.15587e-22	0.640379	0.609	0.475	1.34566e-17
Hsd17b12	1.13898e-21	0.60317	0.543	0.402	2.14184e-17
Fn1	1.18001e-21	3.82767	0.02	0.002	2.21901e-17
Tnip1	1.18517e-21	0.907303	0.196	0.101	2.22872e-17
Slc6a6	1.40729e-21	0.504884	0.71	0.581	2.64641e-17
Ldlr	1.66448e-21	1.73332	0.059	0.017	3.13005e-17
Amdhd2	1.6734e-21	0.685445	0.324	0.197	3.14682e-17
Ikbke	1.70594e-21	3.66802	0.019	0.002	3.20801e-17
Ier5l	2.1974e-21	1.67485	0.046	0.011	4.13222e-17
Wdfy1	3.53234e-21	0.60055	0.442	0.304	6.64256e-17
Dnase1l1	3.71523e-21	1.266	0.108	0.044	6.98649e-17
Gadd45b	3.72395e-21	1.18144	0.266	0.16	7.00288e-17
Kcnj9	3.82931e-21	1.22499	0.111	0.046	7.20102e-17
Tbc1d8	3.9667e-21	0.797794	0.213	0.114	7.45938e-17
Eef1b2	4.08537e-21	0.267254	0.92	0.895	7.68254e-17
Rbpj	4.37711e-21	0.705974	0.448	0.311	8.23115e-17
Spryd7	7.40473e-21	1.03639	0.127	0.055	1.39246e-16
Alpk1	8.05256e-21	1.36349	0.083	0.03	1.51428e-16
Olfr112	8.37412e-21	3.68256	0.011	0.001	1.57475e-16
Agpat4	8.7573e-21	1.01651	0.125	0.054	1.64681e-16
Gm10076	1.30414e-20	0.397171	0.73	0.619	2.45244e-16
Alkbh2	1.3044e-20	0.902166	0.167	0.082	2.45292e-16
Reps2	1.3556e-20	3.12164	0.025	0.004	2.54921e-16
Acot9	1.5544e-20	0.841478	0.209	0.112	2.92305e-16
Sdf4	1.96774e-20	0.346494	0.831	0.737	3.70033e-16
Rpl26	2.02266e-20	0.211156	0.978	0.982	3.80361e-16
Cnr2	2.47569e-20	1.24748	0.113	0.048	4.65553e-16
Plxnd1	2.76736e-20	3.34012	0.018	0.002	5.20402e-16
Pilrb2	2.99994e-20	2.29994	0.022	0.003	5.64138e-16
Mrgpre	3.30207e-20	1.28586	0.077	0.027	6.20954e-16
Mitf	3.35364e-20	0.661567	0.395	0.263	6.30651e-16
Rab11fip1	3.46014e-20	3.1069	0.02	0.003	6.5068e-16
Stx11	3.8703e-20	3.25922	0.015	0.001	7.27811e-16
Rnf128	3.92493e-20	0.950199	0.211	0.114	7.38083e-16
Cd34	3.93991e-20	0.438351	0.767	0.66	7.40901e-16
2010107E04Rik	4.06796e-20	0.44424	0.604	0.464	7.6498e-16
Cp	4.22966e-20	1.84543	0.036	0.008	7.95387e-16
2003-03-01	4.63509e-20	2.14249	0.035	0.007	8.71629e-16
Hpn	4.80039e-20	1.06595	0.129	0.059	9.02714e-16
Itpripl2	5.03791e-20	0.607182	0.469	0.331	9.47379e-16
Sacs	5.72971e-20	1.85611	0.063	0.02	1.07747e-15
Fat3	5.96783e-20	1.06405	0.201	0.109	1.12225e-15
Rpl8	9.19451e-20	0.199648	0.974	0.972	1.72903e-15
Cox7c	1.17341e-19	0.316059	0.853	0.789	2.20659e-15
Gpr132	1.29641e-19	4.77452	0.01	0	2.4379e-15
Gm16183	1.35454e-19	2.91577	0.021	0.003	2.54721e-15
Siglecf	1.52367e-19	0.898904	0.218	0.122	2.86526e-15
Il12rb2	1.61651e-19	1.8696	0.046	0.012	3.03985e-15
Ddo	1.64152e-19	2.90226	0.024	0.004	3.08688e-15
Diaph1	1.71421e-19	0.82799	0.232	0.131	3.22356e-15
Eif1a	1.77807e-19	0.615561	0.409	0.277	3.34366e-15
Osbpl8	2.10057e-19	1.00947	0.285	0.176	3.95012e-15
Ccdc88a	2.21159e-19	0.514478	0.427	0.286	4.1589e-15
Creg1	2.28526e-19	0.270794	0.946	0.922	4.29742e-15
Zfp503	2.34342e-19	1.77266	0.056	0.017	4.40679e-15
Kif1a	2.43055e-19	2.11191	0.026	0.005	4.57065e-15
Crtap	2.56273e-19	0.743031	0.219	0.121	4.81922e-15
Gsn	2.66841e-19	1.30381	0.082	0.031	5.01795e-15
Atp6v1c1	3.11333e-19	0.515187	0.616	0.484	5.85461e-15
Il10rb	3.50051e-19	0.346178	0.852	0.779	6.58272e-15
Eif3a	3.61139e-19	0.497617	0.698	0.594	6.79122e-15
Il1b	3.71678e-19	1.12802	0.088	0.035	6.98941e-15
Gng5	3.95353e-19	0.281101	0.915	0.879	7.43462e-15
Traf1	4.03175e-19	2.4936	0.022	0.003	7.5817e-15
Baiap2	4.04853e-19	0.996174	0.16	0.081	7.61326e-15
Rasgef1b	4.24596e-19	0.688462	0.282	0.171	7.98453e-15
Tpr	4.6975e-19	0.42639	0.696	0.55	8.83365e-15
Maff	5.30909e-19	0.984265	0.129	0.059	9.98374e-15
Slc1a5	6.16842e-19	1.45898	0.061	0.02	1.15997e-14
Cox8a	6.95849e-19	0.284753	0.873	0.854	1.30854e-14
Dnaaf3	8.09624e-19	1.03683	0.118	0.052	1.5225e-14
P3h3	9.23468e-19	0.696536	0.222	0.124	1.73658e-14
Parvb	1.16021e-18	0.865746	0.191	0.102	2.18177e-14
Sco2	1.4574e-18	0.570551	0.327	0.203	2.74064e-14
Ndufa1	1.53782e-18	0.484877	0.529	0.393	2.89188e-14
Gm2a	1.86249e-18	0.424865	0.782	0.716	3.50241e-14
Tpt1	1.89235e-18	0.142546	0.992	0.998	3.55856e-14
Foxn2	2.77226e-18	0.949123	0.161	0.082	5.21324e-14
Frrs1	2.89216e-18	0.474767	0.611	0.467	5.4387e-14
H2-Aa	2.92239e-18	1.74554	0.075	0.028	5.49556e-14
1190002N15Rik	3.13267e-18	0.713324	0.18	0.094	5.891e-14
Slc39a4	4.02348e-18	0.994585	0.111	0.049	7.56615e-14
Il27ra	4.69441e-18	2.86484	0.021	0.003	8.82785e-14
Kcnq1ot1	4.84219e-18	0.481819	0.58	0.433	9.10574e-14
Etv4	4.89882e-18	2.70066	0.021	0.003	9.21223e-14
Uhrf1	5.01351e-18	2.43357	0.021	0.003	9.4279e-14
Myo9b	5.59816e-18	0.636142	0.346	0.225	1.05273e-13
Gm11808	6.00594e-18	0.557928	0.337	0.217	1.12942e-13
S100a1	6.71315e-18	0.835272	0.151	0.076	1.26241e-13
Pgap1	7.5298e-18	1.08723	0.125	0.059	1.41598e-13
Kcnn4	1.19966e-17	1.54971	0.062	0.021	2.25596e-13
Hivep2	1.31304e-17	0.875232	0.186	0.102	2.46917e-13
Slc39a1	1.38074e-17	0.45997	0.538	0.392	2.59647e-13
Gng12	1.4287e-17	0.600148	0.398	0.276	2.68667e-13
2011-09-01	1.47552e-17	1.02825	0.157	0.081	2.77471e-13
Gm26902	1.61584e-17	2.05002	0.026	0.005	3.03859e-13
Enpp1	1.83284e-17	1.08479	0.092	0.038	3.44666e-13
Cln5	2.23491e-17	0.516638	0.511	0.376	4.20275e-13
Gaa	3.07754e-17	0.542123	0.51	0.384	5.78731e-13
Eif4a1	3.22753e-17	0.424421	0.941	0.925	6.06937e-13
Ldlrad3	3.51145e-17	3.09803	0.015	0.002	6.60329e-13
Txnrd1	3.63489e-17	0.936444	0.254	0.157	6.83542e-13
Pdzk1ip1	4.0095e-17	2.02864	0.033	0.008	7.53987e-13
C1qc	4.53851e-17	0.102185	1	1	8.53466e-13
Glb1	4.60725e-17	0.490558	0.488	0.354	8.66393e-13
Ak2	4.84968e-17	0.503227	0.534	0.398	9.11983e-13
Srgn	1.01789e-16	0.395884	0.888	0.845	1.91414e-12
Ankrd33b	1.08847e-16	3.16287	0.015	0.002	2.04687e-12
Pde8b	1.26866e-16	0.687276	0.23	0.135	2.38572e-12
Aprt	1.45984e-16	0.510923	0.455	0.33	2.74522e-12
Rps3	1.48436e-16	0.166728	0.989	0.988	2.79135e-12
Sqstm1	1.57399e-16	0.613798	0.655	0.537	2.95988e-12
Mfsd1	1.60069e-16	0.496251	0.545	0.417	3.0101e-12
Mical2	1.65281e-16	1.95275	0.023	0.004	3.10811e-12
Evi2	1.69815e-16	1.1037	0.082	0.033	3.19337e-12
Abcb1b	1.84575e-16	0.654488	0.216	0.125	3.47094e-12
Cenpb	2.86499e-16	0.553729	0.335	0.222	5.38762e-12
Synj2	3.69945e-16	0.987176	0.113	0.053	6.95681e-12
Rasa4	4.30499e-16	0.477725	0.519	0.386	8.09553e-12
Sdf2l1	4.72896e-16	0.544334	0.746	0.667	8.89281e-12
Aebp1	5.67179e-16	3.32686	0.011	0.001	1.06658e-11
Rnf149	6.2231e-16	0.527423	0.585	0.46	1.17025e-11
Galnt6	6.35335e-16	1.38048	0.054	0.018	1.19475e-11
Rps29	7.12496e-16	0.140547	0.995	0.997	1.33985e-11
Slc25a3	7.31055e-16	0.257171	0.883	0.826	1.37475e-11
Rusc2	7.32351e-16	1.39	0.074	0.029	1.37719e-11
Cox4i1	8.54143e-16	0.20628	0.941	0.922	1.60622e-11
Tspan17	9.14198e-16	1.28876	0.062	0.022	1.71915e-11
Chst11	1.20655e-15	0.882729	0.207	0.122	2.26891e-11
Fgf13	1.27918e-15	0.910645	0.101	0.046	2.4055e-11
Adam33	1.4017e-15	2.74036	0.019	0.003	2.6359e-11
C1galt1c1	1.75774e-15	0.569861	0.358	0.244	3.30543e-11
Dot1l	1.79871e-15	0.987018	0.196	0.115	3.38247e-11
Rell1	1.83345e-15	1.06133	0.08	0.033	3.4478e-11
Gch1	1.8338e-15	1.03091	0.099	0.045	3.44845e-11
Nupr1	1.97112e-15	0.766293	0.424	0.313	3.70668e-11
Sntb2	2.6074e-15	1.17169	0.116	0.057	4.90321e-11
Syt11	2.96497e-15	0.630972	0.196	0.112	5.57563e-11
Madcam1	3.11894e-15	3.64459	0.011	0.001	5.86517e-11
Soat2	3.12401e-15	1.69561	0.036	0.01	5.8747e-11
Rpl22l1	3.42099e-15	0.3017	0.716	0.604	6.43318e-11
Pogk	3.49864e-15	0.758982	0.165	0.091	6.57919e-11
Eya4	3.82177e-15	0.628409	0.284	0.183	7.18685e-11
Nagk	3.86973e-15	0.559032	0.354	0.239	7.27703e-11
Zfp407	3.96022e-15	0.586307	0.345	0.23	7.4472e-11
Treml2	4.45657e-15	0.796769	0.16	0.088	8.38058e-11
Traf3	4.72705e-15	0.673295	0.184	0.104	8.88921e-11
Fbxl7	4.90715e-15	1.67713	0.037	0.01	9.2279e-11
Grina	5.434e-15	0.304254	0.789	0.692	1.02186e-10
Pqlc1	5.60053e-15	0.947102	0.108	0.051	1.05318e-10
Ankrd12	5.98922e-15	0.524107	0.521	0.402	1.12627e-10
Sh3bgrl3	6.08226e-15	0.20684	0.954	0.935	1.14377e-10
Os9	6.16391e-15	0.303926	0.803	0.717	1.15912e-10
Hexa	6.40287e-15	0.212012	0.985	0.987	1.20406e-10
Vkorc1	6.77357e-15	0.40628	0.606	0.494	1.27377e-10
Rps25	6.9918e-15	0.226849	0.953	0.956	1.31481e-10
Slc45a3	7.06975e-15	2.9368	0.015	0.002	1.32947e-10
Azin2	7.86401e-15	1.39994	0.051	0.017	1.47883e-10
Acer3	9.05328e-15	0.381664	0.667	0.54	1.70247e-10
P2ry2	9.37823e-15	2.66705	0.02	0.004	1.76358e-10
Bach2os	1.05784e-14	1.12628	0.072	0.029	1.98927e-10
Neu1	1.08926e-14	0.477637	0.561	0.44	2.04836e-10
Stim2	1.1193e-14	0.643	0.182	0.104	2.10484e-10
Dhcr7	1.14078e-14	0.665473	0.201	0.117	2.14524e-10
Akt3	1.18305e-14	0.792563	0.137	0.071	2.22473e-10
Cytip	1.19142e-14	1.44163	0.063	0.024	2.24047e-10
Nln	1.24544e-14	0.787207	0.191	0.111	2.34204e-10
Mrps18b	1.31613e-14	0.619993	0.34	0.233	2.47498e-10
Atp2b1	1.36917e-14	0.405175	0.772	0.688	2.57472e-10
Syngr1	1.41698e-14	0.322201	0.906	0.888	2.66463e-10
Clcn7	1.53591e-14	0.670109	0.228	0.139	2.88828e-10
Mical1	1.66129e-14	0.8914	0.141	0.075	3.12405e-10
Rrs1	2.27536e-14	0.8001	0.195	0.115	4.27881e-10
Fgl2	2.36977e-14	0.554227	0.165	0.092	4.45636e-10
Cacna1s	2.6378e-14	0.906043	0.138	0.073	4.96038e-10
Eprs	2.64888e-14	0.43949	0.557	0.438	4.98122e-10
Naca	2.72899e-14	0.220784	0.931	0.907	5.13187e-10
Slc35e4	3.06963e-14	1.26597	0.081	0.035	5.77245e-10
Gm4070	3.42912e-14	0.962662	0.121	0.062	6.44846e-10
Nme1	3.48678e-14	0.500853	0.459	0.349	6.55688e-10
Ms4a4c	3.535e-14	0.89	0.076	0.032	6.64756e-10
Gde1	4.39913e-14	0.438796	0.576	0.449	8.27257e-10
Tmem189	4.49986e-14	0.570579	0.353	0.246	8.46199e-10
Sp100	4.68573e-14	0.415345	0.277	0.177	8.81151e-10
Sat1	4.68703e-14	0.361023	0.969	0.957	8.81396e-10
Elovl1	4.79842e-14	0.41777	0.625	0.511	9.02343e-10
Rpl5	4.97005e-14	0.181843	0.964	0.955	9.34619e-10
Slc7a5	5.03878e-14	0.876668	0.18	0.105	9.47542e-10
Dph5	5.56512e-14	0.582432	0.247	0.156	1.04652e-09
Pirb	5.76082e-14	0.706853	0.26	0.171	1.08332e-09
Fxyd6	5.99076e-14	2.49746	0.01	0.001	1.12656e-09
Rpl36al	6.25492e-14	0.344329	0.68	0.565	1.17624e-09
Fam19a1	7.73393e-14	2.56322	0.023	0.005	1.45437e-09
Plbd2	8.97178e-14	0.39519	0.598	0.485	1.68714e-09
Atp6ap1	9.06229e-14	0.265424	0.881	0.798	1.70416e-09
Arl11	9.26695e-14	0.468207	0.455	0.336	1.74265e-09
Alkbh1	9.34665e-14	0.538186	0.376	0.269	1.75764e-09
Oas1a	9.84064e-14	0.893685	0.108	0.054	1.85053e-09
Map4	1.02333e-13	0.458954	0.492	0.371	1.92437e-09
Rbms1	1.04791e-13	0.699049	0.253	0.166	1.97059e-09
Prune2	1.05206e-13	0.53612	0.255	0.163	1.97839e-09
Thoc1	1.07325e-13	0.587034	0.219	0.134	2.01824e-09
Ulbp1	1.12376e-13	1.41981	0.053	0.019	2.11322e-09
Zc2hc1a	1.28386e-13	1.35553	0.062	0.024	2.4143e-09
Bex3	1.32508e-13	0.597775	0.172	0.099	2.49181e-09
Phf11b	1.42691e-13	0.416408	0.255	0.162	2.6833e-09
Nab1	1.47455e-13	0.59362	0.228	0.142	2.77288e-09
Ddhd1	1.47848e-13	0.933957	0.143	0.079	2.78028e-09
Il11ra1	1.54687e-13	0.547375	0.404	0.292	2.90888e-09
Pfkl	1.78714e-13	0.381145	0.555	0.429	3.36072e-09
Slc25a25	1.79675e-13	0.949774	0.186	0.112	3.37879e-09
Atp5g2	2.05714e-13	0.245458	0.878	0.823	3.86845e-09
Slc38a1	2.40821e-13	0.438633	0.548	0.43	4.52863e-09
Nrp1	2.60406e-13	0.444149	0.624	0.506	4.89694e-09
Bcl6	2.79429e-13	0.688669	0.154	0.086	5.25465e-09
Ly86	2.98864e-13	0.2127	0.994	0.998	5.62014e-09
Galns	3.07405e-13	0.7507	0.134	0.072	5.78075e-09
Gpd2	3.08088e-13	1.2842	0.061	0.024	5.7936e-09
Arpc1b	3.27576e-13	0.219694	0.942	0.915	6.16007e-09
Slc7a1	3.45013e-13	0.931249	0.139	0.076	6.48797e-09
Pdgfc	3.45719e-13	2.45539	0.017	0.003	6.50124e-09
Ero1l	3.5519e-13	0.767754	0.166	0.096	6.67934e-09
Sdad1	3.70637e-13	0.671766	0.217	0.137	6.96983e-09
Xist	3.70951e-13	0.241628	0.988	0.957	6.97574e-09
Slamf6	3.80255e-13	0.396101	0.406	0.289	7.15069e-09
Gcat	3.85249e-13	1.49123	0.046	0.016	7.24461e-09
Capn1	4.04532e-13	1.05965	0.065	0.026	7.60723e-09
Rtn4	4.16443e-13	0.274143	0.935	0.906	7.83122e-09
Rps6	4.32571e-13	0.207644	0.94	0.921	8.13449e-09
Zbtb46	4.54791e-13	1.35695	0.033	0.009	8.55234e-09
Gm6377	4.78714e-13	2.43463	0.018	0.003	9.00221e-09
Cacna1d	4.87314e-13	0.506972	0.34	0.235	9.16394e-09
Csnk1g3	4.97032e-13	0.532815	0.254	0.165	9.34669e-09
Sh3bp2	5.04198e-13	0.600671	0.288	0.193	9.48144e-09
Slc7a11	5.24164e-13	2.16781	0.059	0.024	9.85691e-09
Eno2	5.32219e-13	2.36742	0.015	0.002	1.00084e-08
Nadk	5.54633e-13	0.561032	0.321	0.224	1.04299e-08
Eif5b	6.22296e-13	0.350361	0.625	0.516	1.17023e-08
Naa50	6.93976e-13	0.495977	0.396	0.287	1.30502e-08
Pabpc1	6.96459e-13	0.25471	0.872	0.82	1.30969e-08
Noct	7.58518e-13	1.85011	0.031	0.009	1.42639e-08
Prdx4	8.4166e-13	0.384594	0.473	0.352	1.58274e-08
Ydjc	8.76394e-13	1.23073	0.071	0.031	1.64806e-08
Tagap1	8.82617e-13	0.479968	0.197	0.12	1.65976e-08
Anxa3	9.23823e-13	0.193449	0.968	0.952	1.73725e-08
Sars	9.68617e-13	0.435103	0.538	0.423	1.82148e-08
Chil1	9.74928e-13	1.27956	0.065	0.027	1.83335e-08
Bcat2	1.00448e-12	0.561981	0.245	0.158	1.88893e-08
Mapkapk3	1.13374e-12	0.702281	0.158	0.091	2.132e-08
Plekhf2	1.14009e-12	0.438681	0.428	0.316	2.14395e-08
Uqcrh	1.16613e-12	0.288744	0.799	0.728	2.1929e-08
Rps17	1.19518e-12	0.231123	0.868	0.823	2.24754e-08
Apoc4	1.20745e-12	2.52369	0.014	0.002	2.27061e-08
Ifnar2	1.26118e-12	0.253377	0.826	0.741	2.37164e-08
Ccrl2	1.41153e-12	0.583453	0.453	0.347	2.65438e-08
Rpl7	1.5946e-12	0.162657	0.967	0.968	2.99865e-08
Foxp4	1.78764e-12	1.3285	0.054	0.021	3.36167e-08
Taf1d	1.82369e-12	0.372728	0.582	0.454	3.42945e-08
Eef1g	1.89061e-12	0.377425	0.673	0.572	3.55528e-08
Fcgr4	1.99511e-12	0.589149	0.236	0.153	3.7518e-08
Amz1	2.03541e-12	0.490518	0.356	0.254	3.82759e-08
Rab11fip4	2.0889e-12	1.826	0.026	0.007	3.92817e-08
Pum3	2.11928e-12	0.561548	0.244	0.157	3.9853e-08
Eef1d	2.17443e-12	0.248074	0.809	0.743	4.08902e-08
Gsto1	2.24304e-12	0.485265	0.245	0.157	4.21803e-08
AU022793	2.51786e-12	0.887522	0.093	0.045	4.73484e-08
Rps14	2.60067e-12	0.161025	0.985	0.987	4.89057e-08
A930002C04Rik	2.68229e-12	2.55183	0.015	0.002	5.04404e-08
Pgd	2.70633e-12	0.508068	0.542	0.433	5.08926e-08
Tcirg1	2.9478e-12	0.345848	0.745	0.639	5.54334e-08
Ppia	3.09542e-12	0.141001	0.988	0.994	5.82093e-08
Usp12	3.12261e-12	0.510405	0.516	0.407	5.87207e-08
Eif4ebp1	3.16756e-12	0.532936	0.393	0.288	5.95659e-08
Tomm7	3.2224e-12	0.330235	0.61	0.506	6.05972e-08
Susd6	3.23458e-12	0.401668	0.364	0.252	6.08263e-08
Rps9	3.25484e-12	0.149812	0.995	0.996	6.12073e-08
Kcnh4	3.43722e-12	2.55001	0.016	0.003	6.4637e-08
Rassf4	3.87879e-12	0.466624	0.574	0.479	7.29406e-08
Eif3f	4.01039e-12	0.236917	0.819	0.749	7.54153e-08
Usp18	4.41996e-12	0.246322	0.131	0.072	8.31174e-08
Stap1	4.4997e-12	2.94728	0.015	0.003	8.46169e-08
Chst12	4.64805e-12	0.420009	0.364	0.257	8.74065e-08
Selenom	4.71132e-12	0.632106	0.154	0.089	8.85963e-08
Plin3	4.89249e-12	0.559553	0.166	0.098	9.20033e-08
Snhg6	5.23754e-12	0.533462	0.179	0.107	9.8492e-08
Ppm1h	5.32453e-12	0.425614	0.531	0.416	1.00128e-07
Bri3	5.64377e-12	0.257196	0.879	0.837	1.06131e-07
Rmi1	5.68843e-12	0.597169	0.27	0.18	1.06971e-07
Nol8	5.81561e-12	0.546417	0.191	0.117	1.09363e-07
Uchl1	5.89876e-12	2.26213	0.015	0.002	1.10926e-07
Tbc1d1	5.97693e-12	0.666054	0.168	0.1	1.12396e-07
Slc4a3	5.99351e-12	1.46192	0.036	0.011	1.12708e-07
Zfp992	6.21591e-12	0.633188	0.221	0.142	1.1689e-07
Rpl4	6.80403e-12	0.209572	0.887	0.846	1.2795e-07
Lima1	7.15778e-12	0.427496	0.27	0.179	1.34602e-07
Acvrl1	7.50634e-12	0.40405	0.306	0.208	1.41157e-07
Tecpr1	7.51789e-12	0.571183	0.293	0.201	1.41374e-07
Ptms	7.55433e-12	0.204572	0.903	0.849	1.42059e-07
Tnfrsf12a	8.05071e-12	1.16064	0.173	0.105	1.51394e-07
Csrp1	8.05594e-12	1.40326	0.033	0.01	1.51492e-07
Ppan	8.62141e-12	0.581442	0.265	0.18	1.62126e-07
Cyp51	8.94259e-12	0.781397	0.138	0.077	1.68165e-07
Gm38335	9.5549e-12	2.178	0.015	0.003	1.7968e-07
Myo10	1.02424e-11	1.31671	0.057	0.023	1.92608e-07
Fnip2	1.0664e-11	0.692444	0.27	0.186	2.00537e-07
Zfp704	1.09776e-11	0.74467	0.179	0.109	2.06434e-07
Rbm25	1.11326e-11	0.278699	0.888	0.833	2.09349e-07
Clec5a	1.28613e-11	0.421719	0.642	0.542	2.41857e-07
Kcnq3	1.31632e-11	2.88485	0.012	0.002	2.47535e-07
Phlda3	1.3396e-11	2.10576	0.012	0.002	2.51911e-07
Plk3	1.37164e-11	0.447352	0.377	0.276	2.57937e-07
Dab2	1.45877e-11	1.03764	0.103	0.054	2.74322e-07
Tns3	1.4767e-11	0.357341	0.59	0.472	2.77693e-07
Pfkfb3	1.52761e-11	0.42855	0.548	0.441	2.87267e-07
Ppt1	1.54884e-11	0.231169	0.851	0.78	2.9126e-07
Apobec3	1.7967e-11	0.461102	0.639	0.563	3.37869e-07
Trem2	1.88351e-11	0.12279	0.997	0.999	3.54194e-07
Timm8a1	2.07351e-11	0.719384	0.141	0.082	3.89924e-07
Srebf2	2.17272e-11	0.638843	0.18	0.11	4.08579e-07
Rnaset2a	2.20636e-11	0.256937	0.74	0.637	4.14906e-07
Mrpl54	2.23922e-11	0.433431	0.294	0.202	4.21086e-07
Wwtr1	2.33229e-11	1.86309	0.026	0.007	4.38586e-07
Ier3	2.36965e-11	0.531109	0.392	0.293	4.45612e-07
Wdr74	2.40648e-11	0.760964	0.098	0.05	4.52539e-07
Cebpb	2.47041e-11	0.358809	0.849	0.778	4.64561e-07
Slc39a2	2.5159e-11	2.20759	0.017	0.003	4.73115e-07
Golga4	2.57315e-11	0.460127	0.5	0.4	4.83881e-07
Stk11ip	2.62985e-11	0.675403	0.185	0.116	4.94542e-07
Ddx39	2.64186e-11	0.58548	0.238	0.157	4.96802e-07
Fzd7	2.84729e-11	0.585062	0.136	0.077	5.35433e-07
Mvp	2.91833e-11	0.533308	0.339	0.243	5.48792e-07
Nfe2l1	3.16897e-11	0.466073	0.351	0.253	5.95925e-07
Renbp	3.1933e-11	0.389718	0.555	0.447	6.005e-07
Ola1	3.35447e-11	0.460444	0.356	0.257	6.30808e-07
Tmem176b	3.43326e-11	0.284248	0.933	0.924	6.45625e-07
Haao	3.46099e-11	0.934665	0.079	0.038	6.50838e-07
Hspa9	3.61248e-11	0.521184	0.433	0.333	6.79328e-07
Cxcl2	3.7021e-11	2.46637	0.023	0.006	6.96179e-07
Ercc6	4.08832e-11	1.11043	0.088	0.044	7.68809e-07
Tspan32	4.45854e-11	0.664691	0.2	0.129	8.38429e-07
Dtnbp1	4.98743e-11	0.45332	0.437	0.334	9.37886e-07
AC146911.1	5.44188e-11	0.760877	0.21	0.138	1.02335e-06
Cd81	5.77878e-11	0.142512	0.998	1	1.0867e-06
Msmo1	5.90123e-11	0.534232	0.296	0.207	1.10973e-06
Rrbp1	6.23694e-11	0.180125	0.992	0.984	1.17286e-06
1810058I24Rik	6.41029e-11	0.3935	0.389	0.287	1.20545e-06
Afp	6.51937e-11	0.77751	0.084	0.041	1.22597e-06
Pbxip1	6.93195e-11	0.320317	0.664	0.57	1.30355e-06
Vps29	9.02923e-11	0.311581	0.556	0.445	1.69795e-06
Ms4a6c	9.25501e-11	0.590736	0.392	0.297	1.74041e-06
Bola3	9.6747e-11	0.535466	0.176	0.109	1.81933e-06
Nop14	1.02845e-10	0.555821	0.272	0.19	1.93401e-06
Tctex1d2	1.0878e-10	0.518045	0.241	0.16	2.0456e-06
Usp34	1.11433e-10	0.386041	0.539	0.432	2.09549e-06
Cep83	1.13047e-10	0.602505	0.197	0.127	2.12585e-06
Alg8	1.13318e-10	0.455609	0.239	0.157	2.13094e-06
Mif4gd	1.26547e-10	0.440615	0.3	0.21	2.37971e-06
Por	1.29735e-10	0.605177	0.344	0.254	2.43966e-06
Rrp15	1.47363e-10	0.536181	0.181	0.113	2.77116e-06
Ascc3	1.55492e-10	0.509874	0.348	0.253	2.92402e-06
Flna	1.59517e-10	0.6847	0.206	0.134	2.99972e-06
Myl6	1.60071e-10	0.24959	0.869	0.836	3.01014e-06
Mpp1	1.60319e-10	0.489124	0.263	0.18	3.0148e-06
Afdn	1.64976e-10	0.714749	0.174	0.109	3.10238e-06
Comtd1	1.67763e-10	0.351288	0.548	0.44	3.15479e-06
Pebp1	1.94613e-10	0.252388	0.751	0.658	3.65969e-06
Bax	1.95741e-10	0.349719	0.641	0.537	3.68091e-06
Ints12	2.03951e-10	0.484725	0.182	0.113	3.8353e-06
Dhrs3	2.05044e-10	0.26311	0.809	0.756	3.85585e-06
Tmem256	2.13206e-10	0.315484	0.532	0.43	4.00933e-06
Atp6ap2	2.19469e-10	0.245523	0.862	0.776	4.12712e-06
Mroh1	2.31247e-10	0.531067	0.294	0.208	4.3486e-06
Abcd2	2.38924e-10	0.327191	0.582	0.469	4.49296e-06
Slc16a1	2.49159e-10	0.699158	0.139	0.082	4.68544e-06
Nlrc5	2.53583e-10	1.20368	0.053	0.022	4.76862e-06
Agpat5	2.55369e-10	0.414435	0.284	0.196	4.80221e-06
Slfn5	2.9309e-10	0.20483	0.108	0.058	5.51156e-06
Tceal9	3.12897e-10	0.358044	0.319	0.227	5.88402e-06
Efna5	3.44815e-10	2.029	0.015	0.003	6.48425e-06
Pqlc2	3.45735e-10	0.557168	0.237	0.16	6.50154e-06
Zbp1	3.4684e-10	0.565693	0.067	0.031	6.52232e-06
Nsa2	3.53842e-10	0.318647	0.662	0.558	6.65399e-06
Tns1	3.63973e-10	0.312829	0.416	0.311	6.84452e-06
Mrpl33	4.06412e-10	0.394542	0.401	0.302	7.64257e-06
Osm	4.12251e-10	0.697799	0.242	0.168	7.75238e-06
Pygl	4.19224e-10	1.00307	0.08	0.04	7.8835e-06
Zfp395	4.49086e-10	0.608071	0.176	0.111	8.44506e-06
Slc17a9	4.56359e-10	0.638898	0.138	0.082	8.58182e-06
Ssh3	4.76326e-10	1.02768	0.072	0.035	8.95731e-06
Scimp	5.44227e-10	0.729708	0.083	0.042	1.02342e-05
Atp5e	5.79176e-10	0.229369	0.822	0.765	1.08914e-05
Eef2	5.82642e-10	0.179214	0.926	0.907	1.09566e-05
Dse	5.90854e-10	0.564685	0.204	0.133	1.1111e-05
Fyn	5.96371e-10	0.705726	0.1	0.054	1.12148e-05
Tmem82	6.14796e-10	1.52212	0.032	0.011	1.15612e-05
Pbdc1	6.3301e-10	0.519946	0.306	0.222	1.19038e-05
Tmem106a	6.58637e-10	0.447371	0.274	0.192	1.23857e-05
Hectd2	6.66204e-10	1.05199	0.057	0.025	1.2528e-05
Tnip2	6.70471e-10	0.582049	0.228	0.153	1.26082e-05
Naip2	6.80432e-10	0.389219	0.387	0.288	1.27955e-05
Arhgap25	6.8918e-10	0.455351	0.52	0.429	1.296e-05
Pfkp	6.90916e-10	1.36597	0.024	0.007	1.29927e-05
Slc44a1	7.33425e-10	0.549099	0.183	0.116	1.37921e-05
Vdac2	7.75482e-10	0.208544	0.886	0.848	1.45829e-05
Sptbn1	7.77056e-10	0.960195	0.072	0.035	1.46125e-05
Kcna3	7.77071e-10	0.887319	0.048	0.02	1.46128e-05
Myo1d	8.6185e-10	1.69747	0.017	0.004	1.62071e-05
Nme2	8.75195e-10	0.991892	0.055	0.024	1.6458e-05
Bcl2l2	8.7923e-10	1.12378	0.06	0.027	1.65339e-05
Rasgef1a	8.8798e-10	2.17409	0.016	0.004	1.66985e-05
Pik3cb	8.93928e-10	0.477879	0.278	0.197	1.68103e-05
Fas	8.94101e-10	1.54825	0.031	0.01	1.68136e-05
Itgal	9.32581e-10	2.73945	0.01	0.001	1.75372e-05
Nsf	1.04623e-09	0.416268	0.311	0.222	1.96744e-05
4930404N11Rik	1.09045e-09	1.49888	0.046	0.019	2.05059e-05
Ftl1-ps1	1.13551e-09	0.422698	0.234	0.158	2.13533e-05
App	1.16199e-09	0.268651	0.701	0.604	2.18513e-05
Kpna4	1.21261e-09	0.348055	0.606	0.505	2.2803e-05
H2-Eb1	1.22215e-09	1.2263	0.057	0.026	2.29826e-05
Arrdc4	1.30325e-09	0.539175	0.159	0.098	2.45077e-05
Gpx1	1.37786e-09	0.179339	0.876	0.825	2.59106e-05
Fam50a	1.51881e-09	0.351816	0.446	0.341	2.85613e-05
Gars	1.57221e-09	0.38933	0.321	0.231	2.95654e-05
B430306N03Rik	1.63332e-09	0.726228	0.115	0.066	3.07146e-05
Fam213a	1.68395e-09	0.71569	0.101	0.056	3.16666e-05
Tubb5	1.89078e-09	0.294539	0.789	0.73	3.55561e-05
Nfe2l2	1.92317e-09	0.323755	0.82	0.772	3.61652e-05
Nrbf2	1.92348e-09	0.516658	0.336	0.251	3.6171e-05
Mettl1	2.20712e-09	0.563655	0.245	0.171	4.15049e-05
Nop58	2.23164e-09	0.448237	0.328	0.244	4.19659e-05
Smyd5	2.26261e-09	0.572219	0.178	0.114	4.25483e-05
Oasl2	2.26811e-09	0.350244	0.1	0.055	4.26517e-05
Iah1	2.30611e-09	0.424049	0.29	0.206	4.33664e-05
Tcp1	2.33428e-09	0.305851	0.512	0.408	4.38961e-05
Mctp1	2.35678e-09	0.470398	0.313	0.227	4.43192e-05
St8sia4	2.43706e-09	0.729544	0.204	0.137	4.58289e-05
Calm3	2.44807e-09	0.308411	0.454	0.348	4.6036e-05
Srpk2	2.5151e-09	0.384904	0.489	0.4	4.72965e-05
Pex16	2.51958e-09	0.578165	0.199	0.132	4.73807e-05
Tfrc	2.53245e-09	0.968322	0.096	0.053	4.76227e-05
Pilra	2.54907e-09	0.471469	0.261	0.183	4.79352e-05
Adamts10	2.55663e-09	1.05356	0.082	0.043	4.80775e-05
Serpine1	2.63439e-09	0.671165	0.234	0.164	4.95397e-05
Lrrc27	2.72505e-09	1.9639	0.021	0.006	5.12446e-05
Siva1	2.7871e-09	0.516112	0.2	0.133	5.24115e-05
Ftsj3	2.98005e-09	0.510691	0.242	0.169	5.60399e-05
2900089D17Rik	3.03696e-09	0.904983	0.089	0.048	5.711e-05
Clec2i	3.1026e-09	1.38201	0.024	0.007	5.83444e-05
Mospd2	3.14877e-09	0.51225	0.247	0.17	5.92126e-05
Mphosph8	3.47923e-09	0.422813	0.325	0.238	6.54269e-05
Rptoros	3.56741e-09	1.38092	0.025	0.007	6.70851e-05
Sap30	3.71111e-09	0.372006	0.298	0.212	6.97873e-05
Chd3	3.7752e-09	0.583712	0.187	0.123	7.09927e-05
Sgpl1	3.91935e-09	0.349677	0.594	0.503	7.37033e-05
Cd300ld	4.07779e-09	1.73847	0.026	0.008	7.66828e-05
H2afj	4.2805e-09	0.289948	0.459	0.351	8.04949e-05
Gba	4.31265e-09	0.347043	0.416	0.32	8.10993e-05
Kcnj10	4.43344e-09	0.827881	0.07	0.035	8.33709e-05
Siglec1	4.53524e-09	2.07178	0.015	0.003	8.52853e-05
Pmp22	4.55676e-09	0.372628	0.897	0.873	8.569e-05
Masp1	4.94317e-09	0.71819	0.087	0.046	9.29562e-05
Lsp1	4.97507e-09	0.361063	0.508	0.41	9.35562e-05
Fut7	5.00589e-09	1.59754	0.026	0.008	9.41357e-05
Rrp12	5.03483e-09	1.29678	0.049	0.021	9.46799e-05
Tsr1	5.05056e-09	0.693706	0.12	0.072	9.49757e-05
1500015A07Rik	5.07907e-09	0.616131	0.109	0.063	9.5512e-05
Gm5475	5.53733e-09	1.43371	0.031	0.011	0.000104129
Pcyt1a	5.56774e-09	0.523838	0.205	0.139	0.000104701
Ttc3	5.57501e-09	0.364067	0.391	0.296	0.000104838
Gabarap	5.77193e-09	0.164748	0.925	0.906	0.000108541
Mphosph10	6.03073e-09	0.374801	0.344	0.253	0.000113408
Slc23a2	6.44639e-09	0.473861	0.376	0.286	0.000121224
Rbm47	6.47003e-09	0.393609	0.416	0.326	0.000121669
Zufsp	6.74545e-09	0.284374	0.579	0.484	0.000126848
Hsf4	7.45194e-09	2.17651	0.015	0.003	0.000140134
Bnip3	8.07768e-09	0.49402	0.232	0.161	0.000151901
Igsf9	8.57107e-09	1.41663	0.036	0.014	0.000161179
Eps15	8.88727e-09	0.387557	0.318	0.234	0.000167125
Atp10a	9.09875e-09	2.18509	0.017	0.004	0.000171102
Anapc15	9.39834e-09	0.453716	0.211	0.142	0.000176736
Mdn1	9.62306e-09	0.543481	0.167	0.108	0.000180962
Klhl6	9.73624e-09	0.332017	0.481	0.386	0.00018309
Hnrnpll	9.76983e-09	0.46181	0.219	0.149	0.000183722
Fam219a	1.06498e-08	0.544538	0.141	0.088	0.00020027
Cd40	1.1638e-08	1.72463	0.028	0.01	0.000218853
Esf1	1.18496e-08	0.368841	0.324	0.24	0.000222832
Map3k8	1.2602e-08	0.288027	0.262	0.186	0.000236981
Tm9sf4	1.35067e-08	0.302516	0.476	0.374	0.000253994
Zc3hav1	1.55744e-08	0.369998	0.351	0.263	0.000292876
Bag1	1.57658e-08	0.273583	0.575	0.469	0.000296476
4933432I03Rik	1.59195e-08	1.27845	0.03	0.011	0.000299367
Lrrfip1	1.62081e-08	0.306297	0.579	0.479	0.000304793
Wdr43	1.79988e-08	0.367106	0.356	0.267	0.000338468
Mpp6	1.8015e-08	0.339049	0.455	0.357	0.000338771
Timm17a	1.93911e-08	0.2654	0.378	0.28	0.000364649
Mrpl38	2.01076e-08	0.360307	0.345	0.257	0.000378123
Mcoln1	2.01264e-08	0.427257	0.228	0.158	0.000378477
Gm13067	2.03473e-08	2.70818	0.012	0.002	0.00038263
Zfp993	2.05595e-08	1.26242	0.051	0.023	0.000386622
Mak16	2.09426e-08	0.399046	0.294	0.213	0.000393825
Ticam2	2.15724e-08	0.474524	0.211	0.145	0.000405669
Snx24	2.17249e-08	0.447459	0.461	0.371	0.000408537
Cyb5r3	2.17397e-08	0.331721	0.315	0.233	0.000408815
Msn	2.18226e-08	0.239895	0.853	0.793	0.000410373
Tradd	2.23076e-08	0.412608	0.202	0.136	0.000419495
Mocos	2.28741e-08	2.10745	0.015	0.004	0.000430148
Creld2	2.31125e-08	0.459361	0.379	0.296	0.000434631
Gm28809	2.44496e-08	0.493265	0.181	0.12	0.000459774
Gar1	2.45513e-08	0.45665	0.228	0.159	0.000461687
Snap29	2.48132e-08	0.349597	0.233	0.162	0.000466612
C1qbp	2.53004e-08	0.33307	0.499	0.407	0.000475774
Rrad	2.53256e-08	0.630538	0.223	0.157	0.000476248
Rpl13a	2.66945e-08	0.269724	0.611	0.52	0.000501991
Stard4	2.69671e-08	0.844384	0.036	0.014	0.000507117
Cenpe	2.70678e-08	1.44235	0.016	0.004	0.00050901
St3gal1	2.71698e-08	1.04444	0.045	0.019	0.000510928
Lpcat1	2.72455e-08	0.283564	0.662	0.574	0.000512352
Nip7	2.84007e-08	0.373214	0.335	0.25	0.000534076
Prpf4b	2.88439e-08	0.330029	0.692	0.594	0.000542409
Phldb1	2.95081e-08	1.08786	0.042	0.018	0.000554899
Incenp	3.10193e-08	0.745295	0.081	0.044	0.000583317
Gsdme	3.13063e-08	0.477838	0.195	0.132	0.000588714
Dlgap5	3.20681e-08	1.86507	0.011	0.002	0.00060304
Chd4	3.23692e-08	0.281293	0.611	0.507	0.000608703
Nfx1	3.28797e-08	0.366443	0.304	0.223	0.000618303
Ppargc1b	3.37322e-08	1.20484	0.05	0.023	0.000634333
Adgb	3.4148e-08	2.00804	0.014	0.003	0.000642154
Litaf	3.45621e-08	0.337107	0.554	0.462	0.00064994
Tusc1	3.58647e-08	0.849161	0.068	0.035	0.000674435
Phb	3.60361e-08	0.309289	0.304	0.223	0.000677659
Cks1b	3.73298e-08	0.587396	0.066	0.033	0.000701988
Tmem156	3.74471e-08	0.575122	0.111	0.066	0.000704193
A630001O12Rik	3.83979e-08	1.90064	0.016	0.004	0.000722072
Dnmt3aos	3.95237e-08	1.55031	0.027	0.01	0.000743243
B930036N10Rik	3.953e-08	0.8044	0.284	0.214	0.000743361
Ralgds	3.9612e-08	0.761622	0.067	0.035	0.000744904
Chdh	3.9793e-08	2.1018	0.016	0.004	0.000748306
Wscd1	3.9796e-08	0.57136	0.13	0.081	0.000748364
Bbs12	4.00941e-08	1.20489	0.031	0.012	0.00075397
Skap2	4.13225e-08	0.239554	0.782	0.706	0.00077707
Tmem62	4.26324e-08	0.87179	0.066	0.033	0.000801703
Pon2	4.26696e-08	0.286861	0.699	0.613	0.000802403
Wdr89	4.54444e-08	0.337561	0.219	0.15	0.000854582
Fubp1	4.59071e-08	0.310847	0.661	0.582	0.000863283
Prdx6	4.68919e-08	0.301377	0.335	0.245	0.000881803
Naglu	4.71933e-08	0.333798	0.594	0.507	0.00088747
Fuca1	4.87425e-08	0.240596	0.782	0.706	0.000916603
Usp35	5.14579e-08	0.412083	0.31	0.233	0.000967665
Tnfaip2	5.17511e-08	1.01169	0.178	0.124	0.00097318
Nagpa	5.67304e-08	0.222235	0.634	0.529	0.00106681
Mfsd4b5	5.90577e-08	1.99941	0.013	0.003	0.00111058
H2-T23	5.90624e-08	0.179719	0.862	0.812	0.00111067
Metrnl	6.01128e-08	0.787243	0.081	0.045	0.00113042
Smyd2	6.02865e-08	1.24325	0.042	0.018	0.00113369
Fundc2	6.17301e-08	0.333588	0.233	0.164	0.00116083
Snhg20	6.26618e-08	0.395433	0.215	0.148	0.00117835
Polr3d	6.93863e-08	0.545191	0.165	0.11	0.00130481
Shisa5	7.18863e-08	0.248594	0.74	0.659	0.00135182
Lonrf3	7.2132e-08	0.558366	0.127	0.079	0.00135644
Rabggtb	7.49875e-08	0.339677	0.275	0.197	0.00141014
Nop16	7.59289e-08	0.425346	0.264	0.194	0.00142784
Erc1	7.70044e-08	1.30142	0.031	0.012	0.00144807
Zeb2	7.71453e-08	0.216646	0.967	0.946	0.00145072
Creb3l1	7.85473e-08	0.837551	0.05	0.023	0.00147708
Prkg1	8.60776e-08	1.30124	0.036	0.015	0.00161869
Trf	9.17529e-08	0.157601	0.961	0.969	0.00172541
Sqle	9.31553e-08	1.56742	0.021	0.007	0.00175179
Aig1	9.412e-08	0.430389	0.396	0.315	0.00176993
Hnrnpf	9.5714e-08	0.201048	0.862	0.827	0.0017999
Slc38a7	9.60716e-08	0.416695	0.263	0.191	0.00180663
Vps54	9.92101e-08	0.377012	0.242	0.172	0.00186565
AW112010	1.02208e-07	0.367064	0.301	0.227	0.00192202
Ak6	1.0974e-07	0.340589	0.209	0.143	0.00206367
Gtpbp4	1.13735e-07	0.371887	0.429	0.348	0.00213878
C4b	1.18332e-07	1.06697	0.048	0.023	0.00222524
Hnrnpa1	1.21484e-07	0.309913	0.644	0.565	0.0022845
Cops9	1.23707e-07	0.273378	0.568	0.482	0.00232631
Ppa1	1.242e-07	0.520186	0.14	0.09	0.00233558
Trmt61a	1.27891e-07	0.550333	0.142	0.092	0.002405
1810032O08Rik	1.33415e-07	0.567226	0.099	0.058	0.00250887
Kif13b	1.37387e-07	0.411911	0.326	0.251	0.00258357
Cndp2	1.41976e-07	0.262622	0.671	0.597	0.00266985
Hgf	1.45423e-07	1.79141	0.03	0.012	0.00273467
Slc35f6	1.49288e-07	0.373517	0.409	0.327	0.00280735
Tnni3	1.51437e-07	1.26283	0.028	0.011	0.00284778
Ecm1	1.53691e-07	1.57745	0.017	0.005	0.00289017
6330403L08Rik	1.56071e-07	0.648896	0.118	0.073	0.00293491
Tmem65	1.59513e-07	0.342467	0.385	0.296	0.00299965
Pmm1	1.59643e-07	0.55589	0.129	0.081	0.00300209
Grwd1	1.65863e-07	0.657828	0.126	0.08	0.00311906
Hspa12a	1.69472e-07	0.911643	0.057	0.029	0.00318693
Gtpbp6	1.69815e-07	0.447988	0.193	0.133	0.00319337
Ggh	1.72147e-07	0.274691	0.53	0.435	0.00323722
Prkch	1.73163e-07	0.484426	0.19	0.131	0.00325633
Slc25a33	1.74774e-07	0.5097	0.141	0.091	0.00328662
AC160336.1	1.85967e-07	0.475275	0.53	0.441	0.0034971
Mllt6	1.9061e-07	0.410593	0.144	0.093	0.00358441
H2-DMa	1.90807e-07	0.220527	0.832	0.804	0.00358813
Tmem181a	1.9192e-07	0.447891	0.189	0.13	0.00360906
Cd300c2	1.97776e-07	0.122559	0.962	0.956	0.00371919
Pacsin1	2.02219e-07	0.882692	0.059	0.03	0.00380273
Nrd1	2.10627e-07	0.278899	0.49	0.396	0.00396085
Cux1	2.13531e-07	0.238853	0.648	0.551	0.00401545
Bdp1	2.13534e-07	0.314341	0.306	0.229	0.00401552
Plekhb2	2.17837e-07	0.326642	0.273	0.199	0.00409643
Gdf15	2.21778e-07	2.69617	0.039	0.017	0.00417053
Snapc1	2.24688e-07	0.414676	0.265	0.195	0.00422526
Fignl1	2.27153e-07	1.53204	0.016	0.005	0.00427161
Hivep3	2.2723e-07	0.409482	0.585	0.52	0.00427305
Gpr137b	2.32364e-07	0.469106	0.388	0.308	0.00436961
Sms	2.32502e-07	0.348258	0.239	0.171	0.00437221
Klf13	2.36358e-07	0.331606	0.443	0.364	0.00444471
Wdr12	2.36496e-07	0.304332	0.273	0.199	0.00444731
Ube2e2	2.42728e-07	0.703424	0.06	0.031	0.0045645
Pde10a	2.46732e-07	1.22959	0.035	0.014	0.0046398
CAAA01147332.1	2.47484e-07	1.16763	0.026	0.009	0.00465394
Ubl4a	2.56013e-07	0.427429	0.222	0.157	0.00481433
Znrf3	2.80611e-07	0.72701	0.065	0.034	0.00527689
Trub2	2.82528e-07	0.495851	0.162	0.11	0.00531294
Ybx3	2.87048e-07	0.409759	0.257	0.189	0.00539793
Adcy7	2.91681e-07	0.328968	0.413	0.326	0.00548506
Wdr4	2.95155e-07	0.68262	0.101	0.061	0.00555038
Usmg5	2.97127e-07	0.275629	0.464	0.371	0.00558747
Plcxd1	2.97304e-07	1.83709	0.016	0.005	0.0055908
Eif4b	3.07404e-07	0.276654	0.429	0.342	0.00578074
Manba	3.11492e-07	0.364199	0.261	0.189	0.00585761
Ufm1	3.22504e-07	0.305265	0.318	0.241	0.00606468
Chic1	3.30339e-07	0.864697	0.059	0.031	0.00621203
Zfp512	3.37353e-07	0.327587	0.309	0.237	0.00634392
Slk	3.46812e-07	0.353706	0.304	0.229	0.0065218
Cct2	3.47459e-07	0.234826	0.644	0.553	0.00653397
Shcbp1l	3.65479e-07	1.68986	0.017	0.005	0.00687283
Rars	3.75448e-07	0.394761	0.288	0.216	0.0070603
Gm46224	3.84394e-07	0.326514	0.229	0.166	0.00722853
Tomm6	3.97815e-07	0.390436	0.141	0.092	0.0074809
A130077B15Rik	3.98661e-07	0.850358	0.077	0.044	0.00749682
Ddx31	4.01226e-07	0.409895	0.188	0.129	0.00754505
Wdr36	4.13461e-07	0.35876	0.148	0.096	0.00777514
Atp6v0e	4.57517e-07	0.21607	0.814	0.782	0.0086036
Rnf17	4.62684e-07	1.16834	0.037	0.016	0.00870078
Ung	4.66045e-07	0.918321	0.032	0.013	0.00876397
Rab3d	4.72091e-07	1.12163	0.045	0.021	0.00887767
Zfp593	4.77621e-07	0.478127	0.151	0.101	0.00898165
Rnf20	4.8037e-07	0.297294	0.304	0.228	0.00903336
Serpinb6a	4.82465e-07	0.938636	0.104	0.065	0.00907276
Tbc1d10a	4.86594e-07	0.368318	0.381	0.301	0.0091504
Rpgrip1	4.91595e-07	0.406104	0.18	0.123	0.00924445
Taf10	5.0094e-07	0.255872	0.542	0.445	0.00942017
Trim7	5.05137e-07	0.957694	0.044	0.021	0.00949911
Itsn1	5.11757e-07	0.654213	0.073	0.04	0.00962359
AC168977.1	5.17263e-07	1.68647	0.01	0.002	0.00972712
Stt3b	5.267e-07	0.241438	0.336	0.253	0.0099046
Lrrc8d	5.4345e-07	0.332926	0.364	0.281	0.0102196
Dubr	5.57625e-07	0.682972	0.087	0.051	0.0104861
Chd7	5.74617e-07	0.26952	0.698	0.62	0.0108057
Pdcd11	5.75236e-07	0.497761	0.16	0.109	0.0108173
Htatip2	5.9346e-07	0.64156	0.096	0.058	0.01116
2610037D02Rik	5.94415e-07	0.295066	0.325	0.248	0.011178
Gnl3	5.97861e-07	0.307797	0.493	0.409	0.0112428
Shisa7	6.12552e-07	1.48414	0.015	0.004	0.011519
Fndc7	6.54148e-07	1.13501	0.061	0.033	0.0123012
Clint1	6.56241e-07	0.305168	0.555	0.472	0.0123406
Pvr	6.8498e-07	0.664442	0.111	0.07	0.0128811
Ranbp1	6.89734e-07	0.292193	0.537	0.454	0.0129704
Bms1	6.93587e-07	0.456822	0.174	0.12	0.0130429
D10Wsu102e	7.00851e-07	0.497643	0.191	0.133	0.0131795
Hmgn3	7.01946e-07	0.376013	0.139	0.091	0.0132001
Glmn	7.09119e-07	0.473821	0.12	0.077	0.013335
Nolc1	7.09178e-07	0.380321	0.315	0.241	0.0133361
Adat2	7.18401e-07	0.833288	0.046	0.022	0.0135095
Tmem251	7.22266e-07	0.363053	0.276	0.206	0.0135822
Creb5	7.73773e-07	0.586403	0.122	0.079	0.0145508
Peak1	7.79251e-07	0.476618	0.334	0.263	0.0146538
Tspan5	8.11672e-07	0.400244	0.112	0.07	0.0152635
Lcp1	8.17864e-07	0.195919	0.92	0.889	0.0153799
Limd1	8.2608e-07	0.457864	0.139	0.092	0.0155344
Capns1	8.26783e-07	0.195205	0.695	0.604	0.0155477
Sigmar1	8.27494e-07	0.314047	0.404	0.32	0.015561
Lysmd2	8.35423e-07	2.04724	0.014	0.004	0.0157101
Nfkbib	8.51983e-07	0.35668	0.329	0.256	0.0160215
Bsg	8.53583e-07	0.121663	0.964	0.963	0.0160516
Eid1	8.5721e-07	0.307716	0.366	0.288	0.0161198
Plpp5	9.21875e-07	0.470015	0.16	0.108	0.0173359
Icam1	9.72645e-07	0.329061	0.697	0.629	0.0182906
Gm9844	9.73088e-07	1.63691	0.016	0.005	0.0182989
Rps27rt	1.01043e-06	0.31984	0.265	0.196	0.019001
Gabre	1.01191e-06	1.94563	0.012	0.003	0.019029
Gart	1.02095e-06	0.34321	0.236	0.172	0.0191989
Cast	1.05817e-06	0.357879	0.229	0.165	0.0198989
Atg16l2	1.06068e-06	0.656284	0.067	0.036	0.0199461
Rce1	1.06943e-06	0.259743	0.303	0.225	0.0201107
Tkt	1.07029e-06	0.276055	0.658	0.587	0.0201268
Slc25a43	1.07537e-06	1.42831	0.032	0.013	0.0202223
Tlk1	1.08578e-06	0.304619	0.354	0.275	0.0204182
Meis3	1.10761e-06	0.342611	0.195	0.137	0.0208286
Irak2	1.15248e-06	0.303983	0.502	0.415	0.0216724
Osbpl3	1.1641e-06	0.702231	0.058	0.031	0.0218908
Srek1	1.18348e-06	0.238193	0.572	0.477	0.0222553
Llph	1.22081e-06	0.276741	0.438	0.351	0.0229574
Upf2	1.23238e-06	0.373377	0.312	0.237	0.0231748
Tmem206	1.26159e-06	0.38949	0.411	0.335	0.0237242
Plekhm3	1.26928e-06	0.412914	0.332	0.257	0.0238689
Tns4	1.2938e-06	0.730881	0.07	0.04	0.02433
Hpcal1	1.31836e-06	0.32653	0.26	0.196	0.0247918
Rbm28	1.31939e-06	0.316427	0.387	0.307	0.0248112
Serac1	1.36443e-06	1.18476	0.034	0.015	0.0256582
Kcnk13	1.41302e-06	0.268313	0.521	0.429	0.0265719
Atad3a	1.41744e-06	0.394073	0.21	0.151	0.026655
Arpc5	1.42191e-06	0.228174	0.736	0.665	0.0267391
Gm16315	1.42492e-06	2.15151	0.01	0.002	0.0267955
Kitl	1.44133e-06	0.409233	0.182	0.129	0.0271043
3110043O21Rik	1.44737e-06	0.387429	0.204	0.146	0.0272179
Tmem97	1.47115e-06	0.394638	0.177	0.124	0.027665
Mrto4	1.55313e-06	0.291543	0.317	0.239	0.0292065
Sp140	1.5723e-06	0.285508	0.269	0.199	0.0295671
Pgghg	1.58242e-06	0.831199	0.053	0.027	0.0297575
Arl8a	1.58355e-06	0.294794	0.575	0.496	0.0297787
Pole3	1.59485e-06	0.456672	0.119	0.077	0.0299912
Skp2	1.59881e-06	0.555459	0.074	0.042	0.0300657
9330175E14Rik	1.65117e-06	1.27142	0.019	0.006	0.0310503
Hsd17b7	1.65419e-06	0.840135	0.037	0.017	0.031107
Tomm20	1.67394e-06	0.262799	0.698	0.627	0.0314785
Gpx7	1.7166e-06	0.954831	0.031	0.013	0.0322807
Atp13a2	1.76039e-06	0.290576	0.43	0.347	0.0331041
Tmem191c	1.80917e-06	0.773571	0.054	0.028	0.0340215
Atp6v0b	1.81442e-06	0.11742	0.991	0.989	0.0341201
Mcm5	1.8148e-06	0.6716	0.058	0.031	0.0341273
Ankrd52	1.84223e-06	0.499861	0.154	0.105	0.0346431
Rps27	1.85411e-06	0.12348	0.973	0.975	0.0348666
Smcr8	1.85696e-06	0.445238	0.16	0.11	0.0349201
Ndufc1	1.8596e-06	0.283473	0.427	0.35	0.0349698
Etf1	1.90145e-06	0.34265	0.366	0.289	0.0357568
Sptan1	1.93194e-06	0.363205	0.243	0.181	0.0363301
Clec1b	1.97189e-06	0.670977	0.059	0.032	0.0370814
Timeless	1.97407e-06	1.33779	0.02	0.007	0.0371224
Zdhhc12	1.98383e-06	0.346027	0.164	0.112	0.037306
Gm5547	2.04651e-06	0.67869	0.062	0.034	0.0384847
Donson	2.07559e-06	0.429072	0.153	0.104	0.0390314
Gas8	2.07572e-06	0.504679	0.088	0.053	0.039034
Eef1e1	2.13051e-06	0.391873	0.222	0.162	0.0400642
Ppp3cc	2.17776e-06	0.716726	0.045	0.022	0.0409528
Spns1	2.18036e-06	0.298603	0.397	0.314	0.0410017
Plscr1	2.1858e-06	1.01209	0.034	0.015	0.0411039
Blm	2.25852e-06	0.921472	0.046	0.023	0.0424715
Zfp142	2.27754e-06	0.555739	0.12	0.079	0.0428291
Slc36a4	2.29364e-06	0.384949	0.127	0.083	0.043132
Usp50	2.31847e-06	0.58931	0.135	0.09	0.0435988
Gmppb	2.34027e-06	0.389903	0.2	0.143	0.0440088
Pi4ka	2.3793e-06	0.377551	0.149	0.1	0.0447428
Uck2	2.39083e-06	1.6659	0.014	0.004	0.0449595
Eif3k	2.41616e-06	0.206824	0.684	0.6	0.0454359
Fbxl8	2.42263e-06	0.589684	0.079	0.047	0.0455575
Actg1	2.45271e-06	0.214159	0.965	0.969	0.0461232
Gm2814	2.45928e-06	0.670328	0.059	0.032	0.0462467
Timm44	2.50759e-06	0.231176	0.32	0.244	0.0471552
Nop10	2.53004e-06	0.236043	0.464	0.374	0.0475774
Hlx	2.55079e-06	0.361644	0.242	0.181	0.0479676
Cenpc1	2.57626e-06	0.522975	0.116	0.075	0.0484465

## Sheet: WAM2
WAM2	p_val	avg_log2FC	pct.1	pct.2	p_val_adj
Fau	2.62186e-145	1.50718	1	0.999	4.93042e-141
Rps24	6.22098e-144	1.57697	0.993	0.996	1.16985e-139
Tyrobp	3.25441e-141	1.31274	0.997	0.999	6.11991e-137
Rps8	4.07936e-138	1.57394	0.997	0.994	7.67123e-134
Rpl41	1.55867e-137	1.95575	0.99	0.977	2.93108e-133
Rps21	1.9041e-137	1.56186	0.993	0.993	3.58066e-133
Rplp1	1.15173e-135	1.36886	1	0.999	2.16582e-131
Eef1a1	1.86226e-135	1.36814	1	0.999	3.50199e-131
Fth1	5.64238e-132	2.02279	1	1	1.06105e-127
Rpl23	1.85324e-131	1.62833	0.997	0.994	3.48501e-127
Rps12	2.59165e-131	1.66295	0.986	0.994	4.87361e-127
Rpl19	4.85709e-130	1.44963	1	0.991	9.13377e-126
Rps10	1.15337e-129	1.48087	0.993	0.991	2.16891e-125
Lgals3	2.76012e-128	4.74551	0.322	0.038	5.1904e-124
Rps20	3.99783e-128	1.62563	0.986	0.984	7.51792e-124
Rpl39	4.67415e-126	1.61748	0.993	0.982	8.78974e-122
Rpl32	7.81825e-125	1.61982	0.993	0.986	1.47022e-120
Rpl21	5.88863e-124	1.43896	1	0.994	1.10736e-119
Rps16	1.31754e-123	1.49315	0.997	0.988	2.47763e-119
Rps29	5.28443e-122	1.24433	0.993	0.997	9.93737e-118
Rps4x	4.21452e-121	1.4566	0.983	0.992	7.9254e-117
Rpl13	1.40702e-120	1.37878	0.993	0.996	2.6459e-116
Rpl37a	3.18975e-119	1.51113	0.979	0.988	5.99833e-115
Rps27a	3.21086e-119	1.47504	0.993	0.993	6.03802e-115
Rpl35a	1.69284e-118	1.3859	0.993	0.995	3.18338e-114
Rpl9	2.64343e-117	1.41514	0.993	0.985	4.97098e-113
Rplp0	3.73006e-117	1.56527	0.986	0.981	7.01438e-113
Rpsa	4.93495e-117	1.81085	1	0.972	9.28017e-113
Rps5	6.57673e-117	1.54507	0.983	0.975	1.23675e-112
Rps26	1.00879e-115	1.83461	0.969	0.94	1.89704e-111
Rps15a	4.86561e-114	1.46801	0.979	0.982	9.14978e-110
Rplp2	1.72096e-113	1.48513	0.983	0.976	3.23626e-109
Rpl6	2.44652e-112	1.41511	0.979	0.99	4.60068e-108
Rps2	2.93294e-112	1.78852	0.969	0.961	5.51539e-108
Rpl10	4.08393e-111	1.29326	0.99	0.991	7.67984e-107
Rpl11	7.06116e-111	1.37019	0.986	0.985	1.32785e-106
Rps3a1	1.11932e-109	1.39999	0.986	0.991	2.10487e-105
Tpt1	1.20246e-108	1.15739	1	0.997	2.26122e-104
Tmsb4x	2.44587e-108	1.05957	1	1	4.59945e-104
Rpl34	7.80413e-108	1.38882	0.983	0.985	1.46757e-103
Rpl27a	1.92678e-107	1.35645	0.986	0.994	3.62331e-103
Rpl37	3.84676e-107	1.46083	0.969	0.989	7.23383e-103
Rpl30	3.99609e-107	1.33453	0.993	0.994	7.51465e-103
Rps11	9.20125e-107	1.33853	0.993	0.991	1.7303e-102
Rpl36	6.17791e-105	1.56865	0.962	0.949	1.16176e-100
Cst7	6.28669e-103	4.32339	0.488	0.112	1.18221e-98
Rpl22	3.30305e-98	1.54669	0.945	0.921	6.21138e-94
Rps7	1.35921e-97	1.48941	0.965	0.973	2.55599e-93
Rps9	1.73804e-97	1.18362	0.986	0.996	3.26838e-93
Rpl28	3.88176e-97	1.37015	0.972	0.977	7.29965e-93
Rpl8	4.26692e-97	1.34312	0.962	0.973	8.02394e-93
Rps3	8.85721e-97	1.2098	0.983	0.989	1.6656e-92
Rps28	4.19983e-96	1.72999	0.931	0.899	7.89778e-92
Npc2	2.07781e-95	1.22533	0.976	0.983	3.90732e-91
Rpl36a	8.98654e-95	1.67345	0.931	0.865	1.68992e-90
Rpl18a	4.99459e-94	1.17524	0.99	0.992	9.39232e-90
Cd52	2.02918e-93	2.49225	0.907	0.751	3.81587e-89
Rpl38	2.1964e-92	1.66044	0.948	0.932	4.13033e-88
Rpl18	2.78041e-92	1.26317	0.969	0.981	5.22856e-88
Rpl29	3.17941e-92	1.46217	0.945	0.949	5.97889e-88
Rpl10a	3.27535e-90	1.43786	0.976	0.965	6.15929e-86
Ass1	2.96529e-88	4.78226	0.159	0.013	5.57623e-84
Ftl1	6.33105e-86	1.52736	1	0.999	1.19055e-81
Rpl3	8.0039e-85	1.22217	0.972	0.968	1.50513e-80
Rpl17	1.67398e-84	1.22822	0.969	0.985	3.14792e-80
Rpl35	1.75807e-84	1.75902	0.924	0.857	3.30604e-80
Rpl12	6.0832e-84	1.34829	0.955	0.959	1.14395e-79
Fcer1g	1.21599e-83	0.791638	0.997	0.999	2.28667e-79
Rps18	1.45662e-82	1.47772	0.952	0.953	2.73917e-78
Rpl26	2.14087e-82	1.2139	0.955	0.982	4.02591e-78
Rps23	2.39442e-82	1.19499	0.972	0.986	4.50271e-78
Rps14	2.85119e-82	1.12023	0.99	0.987	5.36166e-78
Rpl24	6.77625e-82	1.44333	0.938	0.949	1.27427e-77
Rps13	2.65783e-81	1.21715	0.965	0.983	4.99805e-77
Rps19	2.79074e-80	1.41479	0.945	0.96	5.24799e-76
Gnas	4.56302e-77	1.44548	0.948	0.931	8.58077e-73
Gapdh	9.59827e-77	1.63057	0.976	0.962	1.80496e-72
Rpl7	1.11935e-75	1.21	0.965	0.968	2.10494e-71
Rps25	1.91953e-75	1.28791	0.945	0.956	3.60967e-71
Rps15	3.37237e-75	1.29756	0.941	0.958	6.34175e-71
Rpl15	3.10648e-73	1.24908	0.945	0.964	5.84174e-69
Rpl7a	3.13762e-73	1.20313	0.955	0.953	5.9003e-69
Cox8a	3.63168e-72	1.45787	0.907	0.854	6.82938e-68
Rpl14	1.01521e-71	1.29178	0.945	0.936	1.9091e-67
Serf2	1.12625e-71	1.37309	0.924	0.931	2.11791e-67
Ppia	4.49749e-70	1.00825	0.986	0.993	8.45754e-66
Spp1	2.37842e-69	4.80871	0.249	0.041	4.47262e-65
Uba52	2.47644e-68	1.90986	0.796	0.634	4.65694e-64
Lyz2	9.83095e-68	2.41242	0.917	0.853	1.84871e-63
Anxa2	3.16963e-65	3.98609	0.17	0.02	5.96049e-61
Cxcl14	2.56524e-64	4.94492	0.135	0.013	4.82393e-60
Cox4i1	1.21045e-63	1.19045	0.924	0.924	2.27625e-59
Rps27	6.34615e-62	1.11441	0.955	0.975	1.19339e-57
B2m	2.55776e-61	0.920508	0.993	0.998	4.80987e-57
Rack1	1.64103e-59	1.11761	0.917	0.939	3.08596e-55
Apoe	3.28494e-59	3.32743	0.824	0.619	6.17733e-55
Sh3bgrl3	2.89494e-58	1.24398	0.913	0.937	5.44393e-54
Atp5e	4.83938e-58	1.58786	0.848	0.767	9.10045e-54
Fabp5	6.72395e-58	4.53047	0.246	0.046	1.26444e-53
Rps6	2.29357e-56	1.12742	0.927	0.922	4.31305e-52
Rpl5	3.79857e-56	1.05532	0.952	0.956	7.14322e-52
Eef1b2	7.35383e-55	1.21048	0.882	0.897	1.38289e-50
Gng5	2.69243e-52	1.33748	0.889	0.882	5.06311e-48
Lgals1	1.58713e-50	3.94085	0.242	0.05	2.98459e-46
Rpl23a	6.64808e-48	1.20065	0.896	0.907	1.25017e-43
Gm10076	3.26623e-46	1.66057	0.751	0.624	6.14214e-42
Lpl	6.7064e-46	3.05607	0.343	0.102	1.26114e-41
Cd63	7.26099e-46	1.44816	0.893	0.91	1.36543e-41
Igf1	1.15126e-45	4.34903	0.111	0.012	2.16495e-41
Fxyd5	2.43406e-45	2.81661	0.388	0.131	4.57726e-41
Rpl31	4.81263e-44	1.49365	0.796	0.725	9.05015e-40
Atp5g2	1.87975e-43	1.256	0.841	0.826	3.53487e-39
Timp2	2.42103e-43	1.08839	0.917	0.95	4.55274e-39
Pfdn5	5.31145e-42	0.991631	0.865	0.866	9.98819e-38
Wfdc17	8.31962e-41	4.42622	0.142	0.022	1.5645e-36
Eif3f	8.88298e-41	1.36064	0.824	0.752	1.67044e-36
Rps17	1.10902e-40	1.29507	0.834	0.826	2.08551e-36
Tmsb10	1.33682e-40	2.12345	0.699	0.521	2.51389e-36
Eef2	2.08471e-39	1.00472	0.903	0.908	3.9203e-35
Rpl27	1.70434e-38	1.34126	0.775	0.723	3.20502e-34
Akr1a1	1.88718e-38	1.12682	0.837	0.808	3.54885e-34
Atox1	1.89729e-38	1.4721	0.782	0.739	3.56786e-34
Ssr4	3.78578e-38	1.08669	0.872	0.911	7.11916e-34
mt-Cytb	4.02024e-38	1.14055	0.962	0.988	7.56007e-34
Axl	1.04087e-37	2.18101	0.304	0.091	1.95735e-33
Uqcrh	1.82376e-37	1.3577	0.779	0.732	3.42959e-33
Gabarap	3.03347e-37	1.03374	0.875	0.908	5.70444e-33
H2-D1	4.27007e-37	0.953108	0.952	0.962	8.02986e-33
Anxa5	6.47808e-37	2.56533	0.498	0.257	1.2182e-32
Vim	7.06331e-37	3.44017	0.194	0.042	1.32826e-32
Prdx1	2.77389e-36	1.63227	0.782	0.773	5.2163e-32
Cox6c	4.49806e-36	1.36873	0.758	0.664	8.4586e-32
Gm1673	5.36785e-36	3.84009	0.135	0.022	1.00942e-31
mt-Co1	5.58249e-35	1.08545	0.952	0.986	1.04979e-30
Cd74	1.07728e-34	3.11964	0.467	0.227	2.02582e-30
Myl6	1.1565e-34	1.15753	0.83	0.838	2.17479e-30
Pkm	2.61005e-34	1.80096	0.768	0.705	4.9082e-30
Naca	2.37355e-33	0.924391	0.869	0.91	4.46346e-29
Capg	4.2531e-33	2.66204	0.467	0.241	7.99795e-29
mt-Co3	1.00213e-32	1.00321	0.972	0.993	1.8845e-28
Cyba	9.41702e-32	0.744488	0.976	0.996	1.77087e-27
Ctsd	1.84408e-31	0.744326	1	1	3.46779e-27
mt-Nd4	4.91593e-31	1.04379	0.917	0.966	9.24441e-27
Ctsb	1.12921e-30	0.941521	0.983	0.999	2.12349e-26
Pfn1	1.76861e-30	0.695426	0.958	0.981	3.32588e-26
Pianp	2.0638e-30	4.15752	0.093	0.013	3.88097e-26
2010107E04Rik	2.12551e-30	1.78153	0.63	0.471	3.99702e-26
Rab7b	2.72363e-30	3.49448	0.104	0.016	5.12179e-26
mt-Co2	1.41632e-29	0.938787	0.952	0.985	2.66339e-25
Atp5j2	9.2448e-29	1.27746	0.747	0.678	1.73848e-24
C1qb	3.51423e-28	0.414259	1	1	6.6085e-24
Plp2	4.35713e-28	4.33522	0.045	0.003	8.19358e-24
Lamp1	5.08569e-28	0.649044	0.969	0.993	9.56364e-24
Fabp3	9.16108e-28	3.69818	0.093	0.014	1.72274e-23
Ctsz	1.42108e-27	0.690325	0.986	0.999	2.67235e-23
Rpl4	1.62372e-27	0.935226	0.844	0.849	3.05341e-23
Itgax	1.79378e-27	2.63132	0.208	0.059	3.37321e-23
Syngr1	2.69578e-26	0.993388	0.848	0.89	5.06941e-22
Cox7c	3.04564e-26	1.11977	0.772	0.794	5.72732e-22
Cox6a2	4.42337e-26	2.98903	0.256	0.088	8.31814e-22
Ndufa13	4.55259e-26	1.14378	0.74	0.709	8.56114e-22
Mif	9.19708e-26	2.17245	0.612	0.514	1.72951e-21
Cox6b1	1.32708e-25	1.18014	0.761	0.721	2.49557e-21
Baiap2l2	1.8655e-25	3.46649	0.048	0.004	3.50808e-21
Apoc1	3.1045e-24	4.99638	0.042	0.003	5.83801e-20
Tomm7	5.41867e-24	1.40404	0.626	0.511	1.01898e-19
mt-Atp6	8.18408e-24	0.808184	0.948	0.985	1.53902e-19
Aldoa	1.01742e-23	1.4521	0.772	0.798	1.91325e-19
Ctss	1.53842e-23	0.538446	0.997	1	2.893e-19
Gpx1	1.72092e-23	0.864068	0.81	0.829	3.23619e-19
Arpc1b	7.43835e-23	0.792914	0.869	0.918	1.39878e-18
Cfl1	7.75526e-23	0.666434	0.927	0.971	1.45838e-18
Atp5h	1.17486e-22	1.05502	0.754	0.745	2.20933e-18
Atp5l	1.27329e-22	1.16238	0.706	0.691	2.39443e-18
Slc25a3	2.77058e-22	0.810629	0.806	0.83	5.21007e-18
Ybx1	3.95253e-22	0.90226	0.796	0.832	7.43274e-18
Ms4a7	4.54571e-22	4.58956	0.055	0.006	8.54821e-18
Atp6v1f	5.76085e-22	1.10614	0.747	0.737	1.08333e-17
Cox6a1	1.35638e-21	1.30147	0.668	0.61	2.55067e-17
Npm1	1.13462e-20	1.03892	0.768	0.806	2.13365e-16
Hint1	1.904e-20	1.16208	0.682	0.663	3.58047e-16
Bcl2a1d	5.57531e-20	2.82056	0.166	0.05	1.04844e-15
Cstb	6.01082e-20	2.26491	0.561	0.46	1.13034e-15
Elob	7.48542e-20	1.17873	0.699	0.677	1.40763e-15
Sec61b	1.40658e-19	1.21621	0.654	0.608	2.64508e-15
mt-Nd1	6.89949e-19	0.870419	0.917	0.966	1.29745e-14
Tmem256	7.57307e-19	1.52127	0.557	0.435	1.42412e-14
Bag1	8.09566e-19	1.38954	0.592	0.474	1.52239e-14
Cox7b	1.0928e-18	1.39603	0.595	0.515	2.055e-14
Uqcrq	1.15204e-18	1.25593	0.633	0.597	2.16641e-14
Eif3h	2.24305e-18	1.12754	0.685	0.648	4.21805e-14
Selenow	2.75353e-18	1.88744	0.457	0.303	5.178e-14
Gm11808	4.93125e-18	1.73125	0.381	0.223	9.27322e-14
Cotl1	6.89483e-17	0.799078	0.81	0.869	1.29657e-12
Tspo	6.9084e-17	1.22482	0.592	0.496	1.29912e-12
Cd68	8.69824e-17	0.721581	0.92	0.977	1.6357e-12
Chst2	1.51429e-16	2.16803	0.18	0.063	2.84762e-12
Ifi27l2a	1.63195e-16	2.11217	0.429	0.261	3.06888e-12
Pea15a	1.69748e-16	1.58649	0.509	0.404	3.19211e-12
Cxcl16	2.34893e-16	1.73385	0.498	0.391	4.41717e-12
Atp6v0d2	3.33174e-16	5.70576	0.014	0.001	6.26534e-12
Ndufa4	5.23471e-16	0.960276	0.713	0.722	9.84387e-12
Cops9	5.27116e-16	1.46752	0.564	0.486	9.91241e-12
Trf	9.97816e-16	0.574701	0.903	0.969	1.87639e-11
Cox7a2	1.22672e-15	1.24956	0.63	0.607	2.30685e-11
Crip1	1.36898e-15	2.57404	0.187	0.072	2.57436e-11
Fam20c	2.28224e-15	2.10097	0.194	0.075	4.29175e-11
Ost4	2.49465e-15	1.03975	0.644	0.645	4.69119e-11
Ucp2	3.02597e-15	0.795997	0.796	0.854	5.69033e-11
Uqcr11	5.39081e-15	1.18594	0.623	0.579	1.01374e-10
Itm2b	7.62037e-15	0.322143	1	1	1.43301e-10
Atp5k	7.83482e-15	1.56104	0.488	0.375	1.47334e-10
Oaz1	8.53469e-15	0.670008	0.879	0.932	1.60495e-10
Ndufa1	9.5719e-15	1.60183	0.495	0.401	1.8e-10
Chchd2	1.06816e-14	0.747981	0.803	0.846	2.00868e-10
Hexa	1.22609e-14	0.454695	0.927	0.988	2.30566e-10
Pabpc1	1.72327e-14	0.777203	0.785	0.824	3.24062e-10
Bri3	2.77421e-14	0.810311	0.779	0.841	5.2169e-10
Cox5b	4.13752e-14	1.18722	0.637	0.642	7.78061e-10
Colec12	1.16341e-13	3.76358	0.024	0.002	2.18779e-09
Cd36	1.1955e-13	3.91	0.028	0.003	2.24813e-09
Mmp12	1.38111e-13	3.82263	0.048	0.008	2.59719e-09
Gpx4	1.5898e-13	0.857365	0.751	0.783	2.98962e-09
Cox7a2l	2.51064e-13	0.990964	0.716	0.748	4.72126e-09
Tbca	7.26501e-13	1.31135	0.567	0.523	1.36619e-08
Sdf4	9.09392e-13	0.830706	0.702	0.745	1.71011e-08
Actb	9.18043e-13	0.342711	1	1	1.72638e-08
Rpl36al	1.19214e-12	1.16209	0.595	0.573	2.24182e-08
Sec61g	1.76563e-12	0.946077	0.675	0.665	3.32026e-08
Usmg5	1.83721e-12	1.32894	0.478	0.376	3.45488e-08
Ccl6	1.92092e-12	2.0519	0.585	0.557	3.61228e-08
Rpl22l1	2.16341e-12	1.15454	0.619	0.612	4.06829e-08
Aes	2.34426e-12	1.13769	0.599	0.545	4.40838e-08
S100a1	2.36983e-12	2.52181	0.183	0.079	4.45646e-08
Nop10	2.39858e-12	1.2466	0.484	0.378	4.51053e-08
Apoc4	2.54741e-12	4.55086	0.024	0.002	4.7904e-08
Eif5a	2.6009e-12	0.884129	0.723	0.785	4.89099e-08
Ctla2a	2.61031e-12	3.55898	0.038	0.006	4.9087e-08
Eef1g	2.66803e-12	1.03033	0.602	0.579	5.01723e-08
Cybb	4.06927e-12	2.11938	0.156	0.06	7.65226e-08
Mt1	4.11534e-12	1.09566	0.592	0.534	7.73889e-08
mt-Nd2	4.18931e-12	0.725139	0.869	0.955	7.87799e-08
Eif3k	5.04695e-12	1.12676	0.616	0.606	9.49079e-08
Il1rn	1.08528e-11	3.90663	0.055	0.011	2.04087e-07
AB124611	2.42925e-11	2.77981	0.093	0.028	4.5682e-07
Bst2	2.59338e-11	0.800526	0.692	0.698	4.87685e-07
Bola2	2.60751e-11	1.79007	0.401	0.295	4.90343e-07
Madcam1	3.08579e-11	4.36131	0.017	0.001	5.80283e-07
Ndufa2	3.60835e-11	1.12469	0.609	0.612	6.78551e-07
Gpnmb	3.76234e-11	3.76761	0.028	0.003	7.07508e-07
Cspg4	4.20632e-11	2.41649	0.031	0.004	7.90998e-07
Myof	5.50753e-11	4.55345	0.021	0.002	1.03569e-06
Btf3	5.88456e-11	0.645443	0.789	0.871	1.10659e-06
Atp5d	7.07631e-11	0.904648	0.651	0.692	1.3307e-06
Sem1	7.12933e-11	1.00621	0.647	0.665	1.34067e-06
Ch25h	8.56526e-11	2.31588	0.059	0.013	1.6107e-06
Cd72	9.6362e-11	1.93555	0.225	0.114	1.81209e-06
Arpc3	1.15269e-10	0.565279	0.789	0.879	2.16764e-06
Alcam	1.20111e-10	2.98837	0.055	0.012	2.25868e-06
Tmem258	1.27767e-10	1.11558	0.561	0.523	2.40266e-06
Ndufa7	1.3063e-10	0.98605	0.602	0.604	2.4565e-06
Selenof	1.65403e-10	0.507821	0.803	0.873	3.11041e-06
C1qa	1.70734e-10	0.243024	1	1	3.21066e-06
Uqcrb	1.71385e-10	1.04107	0.657	0.654	3.22289e-06
Glipr1	1.89801e-10	2.08158	0.239	0.13	3.56921e-06
Ifitm3	2.32933e-10	1.31021	0.318	0.189	4.38031e-06
Mrpl52	2.44766e-10	1.00825	0.637	0.68	4.60282e-06
Pld3	2.78073e-10	1.22919	0.592	0.617	5.22916e-06
Actg1	4.31248e-10	0.432276	0.934	0.969	8.10962e-06
Eef1d	6.28647e-10	0.718696	0.709	0.748	1.18217e-05
Ptms	6.79887e-10	0.659569	0.813	0.854	1.27853e-05
Nedd8	8.83875e-10	1.00028	0.609	0.621	1.66213e-05
Rpl13a	9.07905e-10	1.08462	0.543	0.526	1.70732e-05
Snrpg	1.07013e-09	1.22172	0.464	0.378	2.01237e-05
Ubl5	1.14523e-09	0.89894	0.644	0.663	2.15361e-05
Cd9	1.19096e-09	0.531539	0.958	0.996	2.2396e-05
Prdx5	1.46386e-09	0.836194	0.671	0.727	2.7528e-05
Fn1	2.05061e-09	4.23067	0.024	0.003	3.85617e-05
Vat1	3.17304e-09	2.3481	0.138	0.059	5.9669e-05
Atp5g1	3.18352e-09	1.06364	0.602	0.612	5.98661e-05
Ptprf	3.49953e-09	4.31543	0.014	0.001	6.58087e-05
Tpi1	3.80688e-09	1.40196	0.554	0.54	7.15884e-05
Rasgrf1	3.96574e-09	4.19882	0.031	0.005	7.45758e-05
Cdkn2a	4.06515e-09	2.81019	0.062	0.017	7.64451e-05
Mrps21	4.54905e-09	1.23363	0.457	0.385	8.55448e-05
Egln3	4.66122e-09	3.00692	0.052	0.012	8.76543e-05
Gpi1	5.25475e-09	1.15613	0.554	0.578	9.88156e-05
Actr3b	5.33377e-09	2.77297	0.038	0.007	0.000100302
Ndufa3	5.43287e-09	1.1278	0.512	0.48	0.000102165
Cyp4f18	5.95803e-09	2.46389	0.073	0.022	0.000112041
Ndufb11	5.97914e-09	0.870003	0.574	0.548	0.000112438
Atp6v0e	5.98937e-09	0.697344	0.689	0.786	0.00011263
Xdh	5.99264e-09	3.63233	0.035	0.006	0.000112692
Atp5j	6.22631e-09	0.866444	0.644	0.688	0.000117086
Emp3	7.191e-09	1.72065	0.367	0.27	0.000135227
Pebp1	9.64094e-09	0.87381	0.626	0.665	0.000181298
Asns	1.00146e-08	2.37322	0.059	0.016	0.000188324
Tma7	1.22635e-08	0.991935	0.574	0.581	0.000230615
Vkorc1	1.49421e-08	1.10375	0.536	0.501	0.000280986
Ndufb8	1.65459e-08	0.976839	0.564	0.565	0.000311146
Wdr83os	1.97802e-08	0.925178	0.561	0.541	0.000371968
Nme1	2.12964e-08	1.50534	0.422	0.355	0.000400479
Arpc2	2.15691e-08	0.532064	0.848	0.947	0.000405607
Calm3	2.2463e-08	1.3285	0.426	0.354	0.000422417
Dbi	2.2857e-08	1.22909	0.46	0.418	0.000429826
Arhgdib	2.52335e-08	0.700459	0.779	0.861	0.000474516
Arpc5	2.63417e-08	0.819695	0.633	0.671	0.000495357
Slc45a3	3.06152e-08	3.22846	0.021	0.003	0.000575719
Rxrg	4.70957e-08	2.37236	0.121	0.053	0.000885634
Ndufb5	4.81186e-08	1.06181	0.529	0.503	0.00090487
Cox17	6.9367e-08	1.34934	0.426	0.365	0.00130445
Adssl1	7.49424e-08	1.95793	0.211	0.124	0.00140929
Eno1	1.25176e-07	0.941421	0.592	0.626	0.00235393
Trmt112	1.33247e-07	0.754881	0.64	0.663	0.00250572
Mcub	1.4018e-07	3.03316	0.035	0.007	0.00263608
Cox5a	1.69395e-07	0.981389	0.557	0.572	0.00318547
Ctsl	1.81088e-07	0.356597	0.958	0.996	0.00340535
Dok2	1.86434e-07	3.14624	0.028	0.005	0.00350588
Il27ra	2.19226e-07	2.91487	0.024	0.004	0.00412254
Flt1	2.2013e-07	2.03859	0.059	0.018	0.00413955
Lox	2.48901e-07	2.98045	0.055	0.016	0.00468059
Gltp	2.49678e-07	1.08924	0.519	0.516	0.0046952
Rps27rt	2.56333e-07	1.42139	0.287	0.199	0.00482034
Pgk1	2.63893e-07	1.76028	0.394	0.348	0.00496252
Snrpd2	2.69561e-07	1.10186	0.471	0.412	0.00506909
Wdr54	2.73551e-07	3.62932	0.017	0.002	0.00514412
Pdcd1	2.78474e-07	1.56952	0.163	0.083	0.0052367
Creg1	2.97702e-07	0.431118	0.813	0.926	0.00559829
Atpif1	3.10494e-07	0.926492	0.63	0.684	0.00583885
Cd300c2	3.33431e-07	0.358283	0.886	0.958	0.00627017
Ifitm2	3.39718e-07	2.3069	0.083	0.031	0.00638839
Rps27l	3.85591e-07	1.19401	0.498	0.486	0.00725105
Pomp	4.61697e-07	0.667857	0.706	0.808	0.00868222
Fundc2	5.22863e-07	1.62094	0.253	0.168	0.00983244
Nes	5.36486e-07	2.32455	0.073	0.026	0.0100886
Hsbp1	5.6529e-07	0.702521	0.63	0.667	0.0106303
Chchd10	5.83989e-07	2.53621	0.066	0.022	0.0109819
Capns1	6.27249e-07	0.848308	0.581	0.611	0.0117954
Tmem178	8.33974e-07	2.41569	0.014	0.002	0.0156829
Smdt1	8.42407e-07	1.01729	0.526	0.521	0.0158415
Clta	8.53178e-07	0.296769	0.931	0.979	0.016044
Tubb5	1.05807e-06	0.842883	0.664	0.736	0.0198971
Trem2	1.06249e-06	0.26396	0.983	1	0.01998
Dtna	1.0663e-06	3.86922	0.01	0.001	0.0200517
Il3ra	1.08335e-06	1.94424	0.107	0.048	0.0203723
Phpt1	1.28705e-06	1.86971	0.201	0.122	0.024203
Capzb	1.31635e-06	0.45965	0.799	0.876	0.024754
Psme1	1.34343e-06	0.868114	0.685	0.768	0.0252632
Rpl10-ps3	1.35439e-06	1.75932	0.208	0.126	0.0254693
Brk1	1.35865e-06	0.689076	0.699	0.778	0.0255495
Supt16	1.36667e-06	0.140948	0.159	0.325	0.0257002
2410015M20Rik	1.52108e-06	0.98269	0.491	0.464	0.0286038
Crlf2	1.55636e-06	0.748931	0.592	0.609	0.0292673
CAAA01147332.1	2.22347e-06	2.24988	0.038	0.01	0.0418123
Rhoc	2.28356e-06	1.79654	0.277	0.198	0.0429424
Romo1	2.38262e-06	1.11375	0.429	0.389	0.0448052
C1qc	2.39148e-06	0.155979	0.997	1	0.0449718

## Sheet: DEGs
DEGs	p_val	avg_log2FC	pct.1	pct.2	p_val_adj	cluster	gene
Cx3cr1	0	0.365426	0.999	0.992	0	adult	Cx3cr1
Serinc3	0	0.326223	0.999	0.99	0	adult	Serinc3
Cd164	2.73622e-301	0.545135	0.908	0.791	5.14546e-297	adult	Cd164
mt-Nd3	8.42771e-297	0.620973	0.751	0.572	1.58483e-292	adult	mt-Nd3
4833420G17Rik	3.3821e-245	0.53639	0.587	0.367	6.36004e-241	adult	4833420G17Rik
P2ry13	1.57844e-238	0.440733	0.964	0.906	2.96826e-234	adult	P2ry13
Itga6	3.08163e-237	0.545965	0.737	0.567	5.79501e-233	adult	Itga6
P2ry12	1.27186e-184	0.31216	0.998	0.984	2.39173e-180	adult	P2ry12
Marcks	4.42631e-177	0.251921	0.999	0.991	8.32368e-173	adult	Marcks
Mpc1	4.02532e-176	0.436208	0.763	0.644	7.56961e-172	adult	Mpc1
Ecscr	6.84018e-170	0.415849	0.881	0.778	1.2863e-165	adult	Ecscr
mt-Atp6	1.42847e-157	0.312065	0.988	0.98	2.68624e-153	adult	mt-Atp6
mt-Nd2	6.6683e-127	0.334822	0.964	0.94	1.25397e-122	adult	mt-Nd2
Tgfbr1	3.22832e-125	0.291564	0.984	0.96	6.07085e-121	adult	Tgfbr1
Lactb	1.29694e-118	0.379413	0.485	0.334	2.4389e-114	adult	Lactb
Fosb	4.45128e-118	0.603733	0.821	0.722	8.37063e-114	adult	Fosb
Sirpa	3.25631e-116	0.26121	0.983	0.964	6.12348e-112	adult	Sirpa
AY036118	9.38412e-105	0.319667	0.605	0.468	1.76468e-100	adult	AY036118
Maf	7.73128e-102	0.269919	0.973	0.938	1.45387e-97	adult	Maf
Fcrls	3.10624e-101	0.284639	0.986	0.987	5.84129e-97	adult	Fcrls
Lrp1	1.03898e-93	0.29797	0.838	0.783	1.95379e-89	adult	Lrp1
Cmtm6	1.16694e-91	0.25907	0.937	0.894	2.19443e-87	adult	Cmtm6
Pnp	2.4859e-89	0.281133	0.887	0.832	4.67473e-85	adult	Pnp
Ltc4s	1.17953e-85	0.288064	0.946	0.896	2.21811e-81	adult	Ltc4s
Slco2b1	1.76858e-84	0.25336	0.93	0.891	3.32582e-80	adult	Slco2b1
Slc3a2	2.96624e-83	0.265986	0.918	0.88	5.57802e-79	adult	Slc3a2
Rbm3	2.17633e-81	0.294721	0.699	0.614	4.09259e-77	adult	Rbm3
Slc2a5	2.89046e-79	0.265723	0.874	0.804	5.43551e-75	adult	Slc2a5
Eif4a2	1.27498e-70	0.275588	0.796	0.745	2.3976e-66	adult	Eif4a2
Btg2	1.62081e-65	0.344673	0.962	0.926	3.04793e-61	adult	Btg2
Gm20186	4.33523e-65	0.256117	0.159	0.071	8.1524e-61	adult	Gm20186
Ccl9	1.56305e-64	0.367281	0.397	0.291	2.93931e-60	adult	Ccl9
Sall1	5.82924e-63	0.260452	0.804	0.748	1.09619e-58	adult	Sall1
Rgs2	2.48682e-62	0.264204	0.953	0.911	4.67647e-58	adult	Rgs2
Arsb	2.70144e-62	0.288994	0.622	0.546	5.08006e-58	adult	Arsb
Mgll	2.42049e-59	0.279074	0.467	0.369	4.55173e-55	adult	Mgll
Mat2a	7.21158e-59	0.293478	0.816	0.758	1.35614e-54	adult	Mat2a
Prkca	1.95812e-58	0.269901	0.41	0.307	3.68225e-54	adult	Prkca
Phgdh	3.04477e-54	0.250873	0.616	0.543	5.72569e-50	adult	Phgdh
Tagap	5.54118e-52	0.309605	0.399	0.305	1.04202e-47	adult	Tagap
Hsp90aa1	5.55156e-49	0.339692	0.924	0.891	1.04397e-44	adult	Hsp90aa1
Gm13889	3.65889e-47	0.357957	0.198	0.114	6.88054e-43	adult	Gm13889
Hspb1	2.77662e-19	0.38572	0.278	0.218	5.22143e-15	adult	Hspb1
Chka	2.82224e-16	0.306437	0.466	0.426	5.30722e-12	adult	Chka
Apoe	0	2.51033	0.798	0.497	0	aged	Apoe
Cd52	0	1.06591	0.879	0.663	0	aged	Cd52
Ccr6	0	0.806461	0.342	0.017	0	aged	Ccr6
Rnaset2a	0	0.658735	0.802	0.531	0	aged	Rnaset2a
Gm47283	0	0.613602	0.372	0.064	0	aged	Gm47283
Tagap1	0	0.491743	0.253	0.033	0	aged	Tagap1
Ctss	0	0.35454	1	1	0	aged	Ctss
Rpl41	3.087e-302	0.533696	0.988	0.969	5.8051e-298	aged	Rpl41
Ccdc85a	4.50299e-284	0.275868	0.134	0	8.46786e-280	aged	Ccdc85a
Crlf2	4.52202e-281	0.565201	0.758	0.5	8.50367e-277	aged	Crlf2
Rps20	1.99623e-273	0.469877	0.99	0.98	3.75391e-269	aged	Rps20
Rps24	1.91209e-263	0.408123	0.996	0.996	3.59568e-259	aged	Rps24
Naalad2	7.12042e-260	0.513985	0.465	0.207	1.339e-255	aged	Naalad2
Trf	6.44593e-254	0.414567	0.978	0.961	1.21216e-249	aged	Trf
H2-D1	6.24495e-241	0.574798	0.981	0.948	1.17436e-236	aged	H2-D1
Rps2	1.48359e-238	0.469613	0.977	0.949	2.78989e-234	aged	Rps2
Rps28	4.04588e-231	0.502546	0.943	0.869	7.60828e-227	aged	Rps28
Rpl39	1.35003e-227	0.439021	0.988	0.977	2.53873e-223	aged	Rpl39
Wdfy1	3.01432e-219	0.428685	0.452	0.214	5.66843e-215	aged	Wdfy1
Fth1	7.37032e-211	0.478755	1	1	1.38599e-206	aged	Fth1
Rps12	1.25019e-200	0.389458	0.994	0.994	2.35099e-196	aged	Rps12
Eef1a1	3.05777e-199	0.33424	0.999	0.999	5.75013e-195	aged	Eef1a1
Ctsh	8.99252e-194	0.330716	0.989	0.986	1.69104e-189	aged	Ctsh
Rps7	7.75437e-192	0.392681	0.982	0.967	1.45821e-187	aged	Rps7
Uba52	2.58307e-189	0.485725	0.749	0.556	4.85747e-185	aged	Uba52
Rpl23	3.33805e-182	0.387061	0.995	0.993	6.27721e-178	aged	Rpl23
Lyz2	8.49899e-177	0.781108	0.904	0.818	1.59823e-172	aged	Lyz2
Rpl38	4.86321e-174	0.424298	0.956	0.915	9.14526e-170	aged	Rpl38
Rpl37	1.93421e-171	0.355522	0.991	0.986	3.63728e-167	aged	Rpl37
Rpl21	2.56105e-170	0.328659	0.995	0.993	4.81606e-166	aged	Rpl21
Hcar2	4.95631e-166	0.441455	0.228	0.075	9.32035e-162	aged	Hcar2
Rps21	2.00151e-165	0.349781	0.994	0.991	3.76384e-161	aged	Rps21
Rpl32	9.63321e-165	0.37418	0.989	0.984	1.81152e-160	aged	Rpl32
Rpl35a	4.23262e-161	0.316876	0.994	0.995	7.95945e-157	aged	Rpl35a
Ly9	6.48346e-158	0.398311	0.359	0.171	1.21922e-153	aged	Ly9
Rpl9	1.70204e-156	0.328884	0.99	0.982	3.20068e-152	aged	Rpl9
Fyb	1.32976e-153	0.381644	0.947	0.908	2.50062e-149	aged	Fyb
Man2b1	1.13268e-152	0.301498	0.981	0.973	2.13001e-148	aged	Man2b1
Tmsb10	1.3628e-152	0.512618	0.636	0.444	2.56275e-148	aged	Tmsb10
Rpl10	2.27821e-151	0.304846	0.991	0.991	4.28418e-147	aged	Rpl10
Cst7	6.86367e-145	0.645239	0.196	0.064	1.29071e-140	aged	Cst7
Fau	1.19995e-144	0.309645	0.999	0.999	2.25651e-140	aged	Fau
Lgals1	2.14977e-141	0.304186	0.107	0.015	4.04265e-137	aged	Lgals1
Rpl34	2.35001e-140	0.315725	0.988	0.983	4.41919e-136	aged	Rpl34
Rpl29	1.09259e-138	0.348159	0.965	0.938	2.05461e-134	aged	Rpl29
Rps15a	4.52279e-138	0.323426	0.987	0.979	8.5051e-134	aged	Rps15a
Rpl30	5.05583e-136	0.296108	0.995	0.994	9.50749e-132	aged	Rpl30
Rpl36	5.07813e-135	0.360905	0.966	0.937	9.54943e-131	aged	Rpl36
Arhgap15	2.3915e-134	0.271139	0.17	0.05	4.49721e-130	aged	Arhgap15
Pdcd1	2.17554e-131	0.288415	0.148	0.039	4.09109e-127	aged	Pdcd1
Gm26740	3.80811e-124	0.320232	0.36	0.188	7.16115e-120	aged	Gm26740
Rps16	9.6777e-124	0.3002	0.992	0.986	1.81989e-119	aged	Rps16
Axl	6.83772e-122	0.303995	0.159	0.048	1.28583e-117	aged	Axl
Rps26	1.88768e-121	0.380453	0.959	0.928	3.54978e-117	aged	Rps26
Vcam1	1.39172e-116	0.322857	0.159	0.051	2.61713e-112	aged	Vcam1
Fam20c	1.14308e-114	0.329058	0.134	0.037	2.14956e-110	aged	Fam20c
Rpl22	1.21407e-114	0.347293	0.944	0.904	2.28305e-110	aged	Rpl22
B2m	1.24041e-111	0.271548	0.998	0.998	2.33259e-107	aged	B2m
Cybb	9.85528e-110	0.371867	0.112	0.026	1.85329e-105	aged	Cybb
Tmem176a	2.18194e-106	0.357464	0.853	0.746	4.10314e-102	aged	Tmem176a
Rps4x	8.0124e-106	0.284726	0.991	0.992	1.50673e-101	aged	Rps4x
Rpl6	1.50683e-105	0.281356	0.992	0.988	2.8336e-101	aged	Rpl6
Rpl36a	1.14902e-104	0.345723	0.902	0.84	2.16073e-100	aged	Rpl36a
Fxyd5	3.29667e-103	0.350033	0.205	0.086	6.19939e-99	aged	Fxyd5
Tmem176b	4.43618e-102	0.315004	0.946	0.909	8.34223e-98	aged	Tmem176b
Rps3a1	2.34553e-101	0.275498	0.992	0.99	4.41077e-97	aged	Rps3a1
Cd63	2.01051e-97	0.460887	0.933	0.892	3.78076e-93	aged	Cd63
Rps5	3.51144e-96	0.298614	0.983	0.97	6.60327e-92	aged	Rps5
Rpl19	6.40123e-96	0.265952	0.991	0.992	1.20375e-91	aged	Rpl19
Rpsa	1.88619e-95	0.330516	0.98	0.967	3.54698e-91	aged	Rpsa
Anxa5	3.75725e-94	0.36349	0.345	0.201	7.06551e-90	aged	Anxa5
Ifnar2	4.11492e-93	0.298641	0.813	0.699	7.73811e-89	aged	Ifnar2
Rps8	7.40123e-92	0.272023	0.994	0.994	1.3918e-87	aged	Rps8
Rpl10a	7.72191e-92	0.287417	0.975	0.959	1.45211e-87	aged	Rpl10a
Adap2os	1.73867e-91	0.302465	0.526	0.359	3.26956e-87	aged	Adap2os
Rps27a	1.46359e-88	0.261384	0.993	0.993	2.75228e-84	aged	Rps27a
Cd72	4.52081e-88	0.262339	0.176	0.073	8.50139e-84	aged	Cd72
Rps10	8.74112e-88	0.255185	0.991	0.99	1.64377e-83	aged	Rps10
Rplp2	1.80892e-84	0.2647	0.979	0.974	3.40168e-80	aged	Rplp2
Igsf6	7.49144e-84	0.293151	0.473	0.314	1.40877e-79	aged	Igsf6
H2-DMa	1.8196e-78	0.271475	0.855	0.771	3.42177e-74	aged	H2-DMa
H2-K1	3.2858e-78	0.302299	0.959	0.934	6.17895e-74	aged	H2-K1
Rplp0	5.58849e-78	0.261027	0.985	0.978	1.05092e-73	aged	Rplp0
Slc11a1	9.83665e-77	0.291267	0.788	0.679	1.84978e-72	aged	Slc11a1
Capg	2.21659e-76	0.391143	0.318	0.193	4.1683e-72	aged	Capg
Rpl27	1.93603e-75	0.293868	0.784	0.681	3.6407e-71	aged	Rpl27
Rpl24	5.40123e-74	0.266216	0.961	0.94	1.0157e-69	aged	Rpl24
Lag3	2.22013e-73	0.280675	0.881	0.818	4.17496e-69	aged	Lag3
Rpl36al	3.31922e-72	0.289141	0.655	0.514	6.24179e-68	aged	Rpl36al
Cd74	4.61907e-72	0.523844	0.301	0.181	8.68616e-68	aged	Cd74
Lpl	8.08084e-72	0.780952	0.157	0.07	1.5196e-67	aged	Lpl
Cotl1	3.18752e-71	0.255731	0.902	0.844	5.99414e-67	aged	Cotl1
Rpl35	1.62999e-69	0.293553	0.898	0.83	3.06519e-65	aged	Rpl35
Lat2	3.07188e-69	0.27971	0.7	0.576	5.77668e-65	aged	Lat2
Csf2ra	2.91003e-68	0.323894	0.552	0.417	5.47232e-64	aged	Csf2ra
Ifi27l2a	1.93996e-63	0.343279	0.336	0.212	3.6481e-59	aged	Ifi27l2a
Hebp1	2.50468e-63	0.250551	0.489	0.35	4.71005e-59	aged	Hebp1
Cxcl16	1.33745e-56	0.365174	0.462	0.344	2.51507e-52	aged	Cxcl16
Ctsb	6.83324e-55	0.270421	0.998	1	1.28499e-50	aged	Ctsb
Bhlhe41	4.82349e-54	0.284346	0.742	0.63	9.07058e-50	aged	Bhlhe41
Eif3f	1.46786e-53	0.257064	0.802	0.719	2.76032e-49	aged	Eif3f
Gapdh	4.15986e-51	0.276176	0.97	0.956	7.82261e-47	aged	Gapdh
Cd83	1.31173e-38	0.455966	0.579	0.481	2.46671e-34	aged	Cd83
Sat1	1.96845e-36	0.256096	0.967	0.952	3.70168e-32	aged	Sat1
Tlr2	1.02292e-31	0.335178	0.522	0.434	1.92361e-27	aged	Tlr2
Cstb	7.05127e-26	0.27945	0.511	0.426	1.32599e-21	aged	Cstb
Gpr84	6.46828e-14	0.310137	0.592	0.531	1.21636e-09	aged	Gpr84
Gm26522	2.82807e-13	0.289737	0.349	0.295	5.31819e-09	aged	Gm26522
Gm26669	2.37084e-11	0.257957	0.398	0.349	4.45836e-07	aged	Gm26669
