# Supplementary material for: Microglia activation orchestrates CXCL10-mediated CD8+ T cell recruitment to promote aging-related white matter degeneration
Source: Nat Neurosci. 2025 May 22;28(6):1160–73. doi: 10.1038/s41593-025-01955-w (PMC12148934; doi:10.1038/s41593-025-01955-w)
Supplement: Supplementary file 8 — Complete lists of cluster‐enriched markers and differentially expressed genes for scRNA‐seq data of fixed microglia (Fig. 3). [file 41593_2025_1955_MOESM8_ESM.xlsx]

## Sheet: HMG1
HMG1	p_val	avg_log2FC	pct.1	pct.2	p_val_adj
P2ry12	1.47763e-221	0.533869	1	0.979	2.44489e-217
Cd164	1.15029e-166	0.690174	0.976	0.834	1.90328e-162
Slc2a5	5.70902e-129	0.6657	0.943	0.753	9.44614e-125
Fcrls	9.83376e-100	0.448179	0.998	0.951	1.62709e-95
P2ry13	5.08008e-89	0.421138	0.996	0.939	8.40551e-85
Rhob	1.21082e-82	0.39971	0.994	0.94	2.00343e-78
Selplg	4.91026e-78	0.335794	0.998	0.967	8.12451e-74
Sparc	7.40319e-77	0.336422	0.999	0.973	1.22493e-72
Tmem119	1.61003e-74	0.358886	1	0.946	2.66396e-70
Crybb1	2.83618e-73	0.578138	0.875	0.693	4.69274e-69
Upk1b	7.03645e-72	0.686646	0.718	0.51	1.16425e-67
Elmo1	6.46721e-71	0.318301	0.993	0.969	1.07006e-66
Myo18b	1.78371e-70	1.01881	0.411	0.22	2.95133e-66
Gpr34	4.31665e-63	0.356284	0.996	0.964	7.14232e-59
Pnp	7.1771e-61	0.62118	0.736	0.565	1.18752e-56
Fam102b	2.33452e-60	0.433339	0.952	0.835	3.8627e-56
Ecscr	2.0902e-59	0.538354	0.794	0.61	3.45844e-55
Gpr165	8.03006e-58	1.32154	0.299	0.146	1.32865e-53
Cmtm6	1.11177e-57	0.380935	0.962	0.893	1.83953e-53
Numb	1.01767e-53	0.443196	0.874	0.761	1.68384e-49
Pmepa1	1.02101e-53	0.435298	0.918	0.797	1.68936e-49
Qk	3.82164e-53	0.295663	0.997	0.96	6.32328e-49
Dusp7	1.78984e-52	0.455006	0.885	0.737	2.96146e-48
Fscn1	1.18761e-51	0.471561	0.847	0.703	1.96502e-47
Golm1	5.62455e-50	0.3175	0.98	0.919	9.30639e-46
Sall1	1.05138e-47	0.284098	0.993	0.95	1.73961e-43
Rnase4	1.70671e-45	0.347839	0.972	0.908	2.82393e-41
Adgrg1	3.73095e-45	0.335289	0.964	0.876	6.17323e-41
Siglech	4.52195e-45	0.258962	0.999	0.958	7.48202e-41
Vsir	9.16332e-45	0.204387	1	0.99	1.51616e-40
Khdrbs3	1.81452e-44	0.881285	0.412	0.261	3.0023e-40
Slco2b1	1.45249e-43	0.259503	0.994	0.959	2.40329e-39
Abi3	4.2726e-43	0.283068	0.985	0.941	7.06945e-39
Fam110a	3.1633e-42	0.84335	0.409	0.262	5.23399e-38
Ptgs1	1.5947e-41	0.293152	0.976	0.894	2.6386e-37
Nav3	1.66219e-41	0.440748	0.763	0.602	2.75025e-37
Csf1r	2.46075e-41	0.15763	1	0.998	4.07156e-37
Srgap2	2.87283e-41	0.257027	0.988	0.953	4.75339e-37
Maf	8.08358e-41	0.315293	0.971	0.886	1.33751e-36
Sema4b	9.60246e-40	0.801787	0.376	0.235	1.58882e-35
Marcks	1.35899e-39	0.238587	0.997	0.961	2.24858e-35
Bank1	2.36418e-39	0.878992	0.336	0.202	3.91178e-35
Fchsd2	6.25811e-39	0.341654	0.896	0.799	1.03547e-34
Alox5ap	3.61063e-38	0.392009	0.839	0.742	5.97414e-34
Bin2	4.98984e-38	0.28811	0.978	0.918	8.25618e-34
Csmd3	3.38266e-36	0.546586	0.557	0.414	5.59694e-32
Rgs10	4.77125e-35	0.235976	0.998	0.96	7.89451e-31
Chsy1	5.37591e-35	0.560412	0.555	0.424	8.89498e-31
Ltc4s	1.06502e-33	0.37343	0.832	0.71	1.76219e-29
Pecam1	1.78164e-32	0.991368	0.233	0.127	2.94791e-28
Txnip	7.70829e-32	0.295441	0.944	0.861	1.27541e-27
Slc7a8	3.44248e-31	0.350156	0.839	0.75	5.69592e-27
Cep68	6.59113e-31	0.433287	0.677	0.55	1.09057e-26
Stab1	1.59501e-30	0.374074	0.747	0.615	2.6391e-26
Arhgef40	2.52983e-30	0.427768	0.665	0.54	4.18586e-26
Snn	4.18454e-30	0.430587	0.67	0.542	6.92373e-26
Cyfip1	9.14719e-30	0.259691	0.964	0.898	1.51349e-25
Sox4	2.83787e-29	0.628215	0.413	0.289	4.69554e-25
Pde3b	1.10308e-28	0.281591	0.908	0.84	1.82516e-24
Tgfbr1	1.24e-28	0.175359	0.999	0.988	2.0517e-24
Cxxc5	1.54031e-28	0.307095	0.859	0.767	2.5486e-24
Cttnbp2nl	2.16465e-28	0.2809	0.93	0.855	3.58163e-24
Wasf2	3.40487e-28	0.362783	0.769	0.679	5.63369e-24
Arhgap27	6.37848e-27	0.358476	0.726	0.608	1.05538e-22
Ccr5	1.67129e-26	0.257617	0.969	0.89	2.76532e-22
Arhgap5	2.50899e-26	0.308263	0.843	0.745	4.15138e-22
Tm6sf1	5.29426e-26	0.34408	0.707	0.584	8.75988e-22
Cass4	5.82686e-26	0.779879	0.302	0.197	9.64112e-22
Lrba	8.96893e-26	0.482718	0.545	0.431	1.484e-21
Soga1	2.01783e-25	0.259778	0.914	0.831	3.33871e-21
Eef2k	2.49904e-25	0.370483	0.746	0.642	4.13492e-21
Cryl1	3.07352e-25	0.500936	0.551	0.442	5.08544e-21
Etv5	3.74183e-25	0.352194	0.755	0.642	6.19123e-21
Ppp1r18	4.50077e-25	0.358489	0.748	0.642	7.44697e-21
Prkab1	5.12671e-25	0.553222	0.44	0.329	8.48265e-21
Slc5a10	5.13083e-25	0.936005	0.168	0.088	8.48947e-21
Itgam	7.52252e-25	0.214575	0.992	0.947	1.24468e-20
Ckb	1.47229e-24	0.356367	0.699	0.588	2.43605e-20
Eng	2.25727e-24	0.386365	0.639	0.53	3.73488e-20
Picalm	2.43885e-24	0.272565	0.898	0.824	4.03532e-20
Apbb1ip	3.24922e-24	0.204669	0.974	0.927	5.37616e-20
Edem1	4.14566e-24	0.266224	0.915	0.838	6.85941e-20
Inka1	4.60099e-24	0.430389	0.607	0.501	7.6128e-20
Lpar6	6.28709e-24	0.288741	0.891	0.794	1.04026e-19
Cdk5r1	1.26417e-23	0.499523	0.464	0.355	2.0917e-19
Commd8	1.84258e-23	0.31747	0.822	0.736	3.04874e-19
Tmsb4x	2.20645e-23	0.156686	1	0.994	3.65079e-19
Rab3il1	3.22673e-23	0.226311	0.958	0.907	5.33894e-19
Kctd12	5.19761e-23	0.185787	0.996	0.956	8.59997e-19
Grap	6.47164e-23	0.594767	0.405	0.303	1.0708e-18
Gal3st4	8.87271e-23	0.380538	0.618	0.51	1.46808e-18
Prpsap2	9.76422e-23	0.320999	0.718	0.614	1.61559e-18
Tjp1	1.03975e-22	0.356472	0.709	0.617	1.72037e-18
Zfhx3	1.09125e-22	0.280311	0.806	0.718	1.80558e-18
Hexb	1.30484e-22	0.101986	1	0.999	2.15898e-18
Ykt6	1.32924e-22	0.395424	0.596	0.494	2.19936e-18
Ccnd1	1.45409e-22	0.595413	0.332	0.229	2.40594e-18
Susd3	1.62873e-22	0.3274	0.719	0.612	2.69489e-18
Serinc3	1.97186e-22	0.119135	1	0.997	3.26263e-18
Adrb2	2.42374e-22	0.299783	0.788	0.693	4.01032e-18
Cd53	2.74738e-22	0.18734	0.99	0.952	4.54581e-18
St3gal6	3.13657e-22	0.297408	0.825	0.739	5.18977e-18
Lims1	3.56991e-22	0.359741	0.725	0.635	5.90677e-18
Mmp28	3.85358e-22	1.06154	0.126	0.061	6.37614e-18
Ptp4a3	4.86687e-22	0.313433	0.701	0.583	8.05272e-18
Dusp6	5.89806e-22	0.274865	0.91	0.811	9.75893e-18
Ivns1abp	6.92217e-22	0.118783	1	0.996	1.14534e-17
Tmem204	9.64719e-22	0.727705	0.297	0.202	1.59622e-17
Mdfi	1.24592e-21	0.69264	0.273	0.179	2.06149e-17
Akirin2	2.18227e-21	0.287334	0.807	0.716	3.61078e-17
Gna15	2.96583e-21	0.278636	0.831	0.741	4.90725e-17
Gas6	7.82581e-21	0.34623	0.599	0.474	1.29486e-16
Ubc	9.13302e-21	0.245185	0.879	0.809	1.51115e-16
Snx17	1.0053e-20	0.340202	0.729	0.632	1.66336e-16
Slc44a2	1.14331e-20	0.343945	0.678	0.589	1.89172e-16
Sqor	1.20934e-20	0.468816	0.439	0.337	2.00097e-16
Tlr5	2.84434e-20	0.72603	0.244	0.157	4.70625e-16
Tuba1a	2.99043e-20	0.377453	0.647	0.549	4.94797e-16
Fmnl3	3.46573e-20	0.255822	0.885	0.817	5.7344e-16
Limd2	3.49619e-20	0.250729	0.862	0.763	5.7848e-16
Pten	3.69879e-20	0.283309	0.805	0.718	6.12001e-16
Trp53i11	5.09166e-20	0.809041	0.257	0.172	8.42466e-16
Scamp5	7.22001e-20	0.291631	0.69	0.579	1.19462e-15
Rtn4rl1	8.19473e-20	0.288758	0.76	0.675	1.3559e-15
Calm2	9.07897e-20	0.302277	0.788	0.695	1.50221e-15
Ms4a6b	1.04154e-19	0.490947	0.438	0.342	1.72333e-15
Nckap1l	1.44741e-19	0.18453	0.976	0.948	2.39489e-15
Ddx3x	1.6868e-19	0.297143	0.825	0.743	2.79098e-15
Plcl2	2.29883e-19	0.226433	0.844	0.77	3.80364e-15
Slco4a1	3.59941e-19	0.577884	0.328	0.238	5.95558e-15
Nrip1	3.94594e-19	0.335089	0.687	0.6	6.52895e-15
Tmem173	3.96168e-19	0.269244	0.8	0.714	6.555e-15
Mgll	4.09671e-19	0.436231	0.439	0.336	6.77842e-15
Sh2b3	4.97894e-19	0.299717	0.746	0.656	8.23816e-15
Laptm5	7.98756e-19	0.118403	1	0.997	1.32162e-14
Tmem44	2.23205e-18	0.956604	0.165	0.096	3.69315e-14
Ets1	2.38897e-18	0.335624	0.6	0.504	3.95279e-14
Cables1	2.56346e-18	0.352886	0.599	0.5	4.24151e-14
Rgs2	3.24244e-18	0.231645	0.92	0.836	5.36495e-14
Tle3	4.39157e-18	0.382931	0.529	0.434	7.2663e-14
Cebpd	6.15283e-18	0.392676	0.513	0.418	1.01805e-13
Ubash3b	7.73638e-18	0.333488	0.656	0.567	1.28006e-13
Sft2d2	1.01678e-17	0.311619	0.689	0.604	1.68236e-13
Idh2	1.1486e-17	0.395241	0.522	0.431	1.90047e-13
Lpcat3	1.28353e-17	0.326082	0.645	0.554	2.12373e-13
Parvg	1.29276e-17	0.361603	0.637	0.548	2.139e-13
Cdh23	1.37965e-17	0.483685	0.338	0.244	2.28277e-13
Kif21b	1.46562e-17	0.208114	0.852	0.79	2.42502e-13
Rapgef5	1.4795e-17	0.328579	0.648	0.561	2.44799e-13
Ighm	1.64068e-17	0.23195	0.923	0.846	2.71467e-13
Tanc2	1.77805e-17	0.237959	0.854	0.778	2.94197e-13
Inpp5d	3.11072e-17	0.148026	0.991	0.97	5.147e-13
Basp1	3.62575e-17	0.238851	0.832	0.739	5.99916e-13
Bcl9l	9.34794e-17	0.386074	0.497	0.407	1.54671e-12
Scoc	1.00903e-16	0.293539	0.714	0.632	1.66954e-12
Sla	1.14479e-16	0.295876	0.675	0.59	1.89417e-12
Whrn	1.18766e-16	0.249376	0.712	0.617	1.96511e-12
Bin1	1.20042e-16	0.150453	0.993	0.962	1.98622e-12
St3gal5	1.5998e-16	0.292585	0.676	0.589	2.64703e-12
Csnk1e	2.48001e-16	0.192883	0.877	0.823	4.10343e-12
Gtf2h2	3.03682e-16	0.206004	0.877	0.81	5.02472e-12
Cap1	3.13154e-16	0.204021	0.927	0.86	5.18144e-12
Hlf	3.75929e-16	0.654997	0.219	0.143	6.22012e-12
Itga9	4.66151e-16	0.371357	0.489	0.397	7.71294e-12
Gpr155	9.90792e-16	0.295503	0.664	0.585	1.63936e-11
Rcsd1	1.00743e-15	0.289106	0.707	0.631	1.66689e-11
Zfp710	1.3898e-15	0.235439	0.772	0.696	2.29956e-11
Mef2c	1.65047e-15	0.200117	0.885	0.816	2.73087e-11
Tgfbrap1	2.5561e-15	0.326082	0.489	0.399	4.22933e-11
Hhex	2.69339e-15	0.319105	0.656	0.576	4.45648e-11
Ggta1	2.87379e-15	0.354218	0.528	0.443	4.75497e-11
Fez2	3.15216e-15	0.327628	0.629	0.549	5.21557e-11
Gtf2i	3.75646e-15	0.268967	0.726	0.633	6.21544e-11
Mgat1	4.48481e-15	0.263078	0.73	0.662	7.42057e-11
Siglece	4.86402e-15	0.423662	0.455	0.373	8.048e-11
Pag1	5.61119e-15	0.198031	0.903	0.835	9.28427e-11
Erf	5.94225e-15	0.310341	0.616	0.539	9.83205e-11
Scamp2	6.46651e-15	0.203163	0.923	0.857	1.06995e-10
Klf3	1.18201e-14	0.237579	0.725	0.645	1.95576e-10
Gab1	1.26762e-14	0.35852	0.446	0.364	2.0974e-10
Klhdc8b	1.4628e-14	0.524093	0.312	0.233	2.42034e-10
Mylip	1.62881e-14	0.22932	0.766	0.684	2.69502e-10
Rab35	1.79e-14	0.324403	0.575	0.497	2.96174e-10
Cbfa2t3	1.93981e-14	0.540015	0.302	0.224	3.20961e-10
Arsb	2.69291e-14	0.259297	0.72	0.645	4.4557e-10
Cyth4	3.67268e-14	0.124125	0.993	0.982	6.07681e-10
Ubl3	3.92886e-14	0.229246	0.772	0.695	6.50069e-10
Ncoa4	4.55647e-14	0.30312	0.575	0.494	7.53914e-10
Prkce	5.41056e-14	0.457675	0.312	0.233	8.95231e-10
Tuba1b	5.54038e-14	0.351641	0.475	0.403	9.16711e-10
Spi1	6.4435e-14	0.228621	0.817	0.733	1.06614e-09
Chst8	8.1088e-14	0.638285	0.18	0.117	1.34168e-09
Usp2	8.36708e-14	0.275035	0.625	0.548	1.38442e-09
Dip2b	9.22052e-14	0.242047	0.687	0.607	1.52563e-09
Lifr	9.30099e-14	0.270985	0.545	0.457	1.53894e-09
Actr2	1.00077e-13	0.211471	0.871	0.782	1.65587e-09
Il6st	1.5599e-13	0.215729	0.913	0.862	2.58101e-09
Sash3	1.87817e-13	0.358326	0.457	0.378	3.10762e-09
Ldhb	1.97148e-13	0.209826	0.864	0.786	3.26201e-09
Sult1a1	3.85333e-13	0.441248	0.35	0.273	6.37572e-09
Nlrp3	4.06928e-13	0.331878	0.456	0.374	6.73303e-09
Slc40a1	4.72884e-13	0.245369	0.596	0.508	7.82433e-09
Ccdc162	6.26968e-13	1.09386	0.083	0.043	1.03738e-08
Ywhah	7.71285e-13	0.174738	0.961	0.895	1.27617e-08
Iffo1	1.14923e-12	0.215009	0.771	0.703	1.90151e-08
Gprasp2	1.15517e-12	0.523678	0.251	0.183	1.91135e-08
Rap1b	1.44766e-12	0.182075	0.894	0.842	2.3953e-08
Mtss1	1.58969e-12	0.428283	0.338	0.266	2.6303e-08
Tmem63a	1.70295e-12	0.210506	0.786	0.727	2.81769e-08
Rhoh	1.7376e-12	0.304687	0.566	0.492	2.87503e-08
Sesn1	1.8276e-12	0.29799	0.522	0.448	3.02394e-08
Epb41l2	2.08432e-12	0.138961	0.994	0.978	3.44872e-08
Tspan9	2.1148e-12	0.572843	0.208	0.144	3.49915e-08
Eif4g2	2.25966e-12	0.213909	0.752	0.672	3.73883e-08
Sgk1	2.49553e-12	0.225331	0.712	0.634	4.1291e-08
Spred1	2.69026e-12	0.267383	0.58	0.503	4.4513e-08
Ski	2.90534e-12	0.157287	0.943	0.888	4.80718e-08
Smap2	2.937e-12	0.147672	0.971	0.915	4.85956e-08
Ube2h	3.23985e-12	0.294875	0.535	0.464	5.36066e-08
Ptbp1	4.54549e-12	0.261336	0.602	0.524	7.52097e-08
Prex1	5.00546e-12	0.176932	0.857	0.795	8.28203e-08
Atp6v0a2	6.72791e-12	0.199574	0.704	0.62	1.1132e-07
Hcls1	7.86168e-12	0.203062	0.814	0.739	1.30079e-07
B4galt4	8.6493e-12	0.314248	0.532	0.469	1.43111e-07
Rin3	8.77512e-12	0.234714	0.567	0.489	1.45193e-07
Anp32a	8.92542e-12	0.271419	0.618	0.54	1.4768e-07
Fmnl1	9.34822e-12	0.200064	0.806	0.735	1.54676e-07
Gp9	9.80469e-12	0.729092	0.151	0.098	1.62228e-07
Capza2	1.00046e-11	0.189901	0.807	0.746	1.65537e-07
Rasgrp3	1.12482e-11	0.200252	0.78	0.723	1.86112e-07
Slc25a45	1.1878e-11	0.185142	0.727	0.66	1.96533e-07
Dtx4	1.21518e-11	0.198681	0.866	0.799	2.01063e-07
Tab2	1.2265e-11	0.190367	0.775	0.703	2.02937e-07
Adcy8	1.24478e-11	0.994359	0.078	0.041	2.05962e-07
Hpgd	1.48356e-11	0.180725	0.828	0.736	2.4547e-07
Plxdc2	1.53245e-11	0.10249	0.993	0.97	2.53559e-07
Tmem170b	1.55009e-11	0.27475	0.594	0.532	2.56478e-07
Epha2	1.58302e-11	0.47058	0.287	0.221	2.61927e-07
Ints6l	1.83462e-11	0.152106	0.867	0.808	3.03556e-07
Epn1	1.99289e-11	0.207394	0.746	0.689	3.29744e-07
St6galnac4	2.10017e-11	0.223093	0.667	0.595	3.47493e-07
Bbs9	2.14993e-11	0.339648	0.401	0.329	3.55728e-07
Jam2	2.71445e-11	0.28177	0.48	0.402	4.49133e-07
Itpripl1	3.54754e-11	0.255924	0.561	0.492	5.86976e-07
Actn1	4.0301e-11	0.621822	0.243	0.182	6.6682e-07
Sall3	4.64272e-11	0.278174	0.54	0.466	7.68184e-07
Gdi2	5.13993e-11	0.175281	0.866	0.781	8.50453e-07
Ncf1	5.2672e-11	0.150381	0.937	0.888	8.71511e-07
Arid1a	6.01231e-11	0.250249	0.619	0.551	9.94797e-07
Cnot8	6.09482e-11	0.263272	0.575	0.511	1.00845e-06
BC035044	6.14873e-11	0.284495	0.554	0.484	1.01737e-06
Clstn1	6.39692e-11	0.232806	0.586	0.514	1.05843e-06
Adam10	8.08367e-11	0.187916	0.791	0.727	1.33752e-06
Mpi	8.19608e-11	0.362256	0.346	0.278	1.35612e-06
Snx18	9.84373e-11	0.173264	0.902	0.854	1.62874e-06
Plcg1	1.04527e-10	0.280428	0.498	0.426	1.7295e-06
E2f3	1.05921e-10	0.317433	0.417	0.345	1.75257e-06
Adamts16	1.07791e-10	0.416968	0.214	0.153	1.78351e-06
Tmem100	1.35577e-10	0.408045	0.299	0.234	2.24326e-06
Hspb3	1.41718e-10	0.470978	0.264	0.2	2.34486e-06
Inpp4b	1.7107e-10	0.221602	0.661	0.587	2.83052e-06
Zbtb18	1.85503e-10	0.192932	0.761	0.708	3.06933e-06
Plekho1	1.90747e-10	0.163745	0.886	0.831	3.1561e-06
Pik3r1	2.05157e-10	0.194919	0.689	0.616	3.39452e-06
Coro1a	2.21308e-10	0.147089	0.961	0.905	3.66177e-06
Tgm2	2.74211e-10	0.300426	0.426	0.357	4.53709e-06
Pip4p1	2.96134e-10	0.147297	0.866	0.81	4.89983e-06
Pxk	3.13843e-10	0.307728	0.477	0.414	5.19285e-06
Tgfb1	3.34819e-10	0.170917	0.846	0.784	5.53992e-06
Mtus1	3.35387e-10	0.156617	0.851	0.779	5.54932e-06
Ccni	3.43667e-10	0.190992	0.85	0.803	5.68631e-06
Pld1	3.84137e-10	0.300735	0.452	0.387	6.35593e-06
Rasgrp4	4.1969e-10	0.720434	0.101	0.06	6.94419e-06
Klhl9	4.94445e-10	0.229957	0.608	0.548	8.18108e-06
Ulk2	5.01163e-10	0.229838	0.623	0.562	8.29224e-06
Ppp2ca	5.13495e-10	0.217992	0.652	0.58	8.49628e-06
Maml3	5.22385e-10	0.454846	0.288	0.226	8.64339e-06
Cib1	5.38431e-10	0.542286	0.239	0.182	8.90887e-06
Il16	5.61587e-10	0.176174	0.798	0.728	9.29202e-06
Tubgcp5	5.9371e-10	0.249063	0.587	0.525	9.82353e-06
Ighd	6.80456e-10	0.526765	0.202	0.147	1.12588e-05
Pik3cg	7.48484e-10	0.155323	0.874	0.804	1.23844e-05
Mef2a	7.61413e-10	0.135465	0.928	0.88	1.25983e-05
Irf5	7.85508e-10	0.129366	0.928	0.886	1.2997e-05
Crot	8.33312e-10	0.318643	0.382	0.318	1.3788e-05
Jak1	8.40558e-10	0.208098	0.642	0.577	1.39079e-05
Atmin	8.60865e-10	0.370951	0.417	0.36	1.42439e-05
Zmiz1	8.72017e-10	0.176041	0.738	0.667	1.44284e-05
Pdlim4	8.75499e-10	0.286123	0.444	0.38	1.4486e-05
Galnt2	8.86631e-10	0.353873	0.379	0.319	1.46702e-05
Chn2	8.96833e-10	0.251193	0.508	0.439	1.4839e-05
Irf2bpl	9.20575e-10	0.457677	0.335	0.279	1.52318e-05
Mfap3	9.58955e-10	0.263414	0.507	0.446	1.58669e-05
Pip4k2a	1.033e-09	0.221811	0.685	0.631	1.7092e-05
Zfp703	1.15491e-09	0.274609	0.488	0.421	1.91091e-05
Dpysl2	1.21537e-09	0.173315	0.755	0.677	2.01095e-05
Rgs19	1.25173e-09	0.16991	0.766	0.721	2.07112e-05
Fry	1.26766e-09	0.367389	0.299	0.236	2.09747e-05
Rin2	1.30087e-09	0.235261	0.587	0.524	2.15242e-05
Nfia	1.32589e-09	0.231681	0.526	0.459	2.19381e-05
Tspan18	1.39656e-09	0.452664	0.27	0.21	2.31075e-05
Plxna4	1.60853e-09	0.290874	0.469	0.407	2.66147e-05
Chd9	1.76344e-09	0.241982	0.549	0.486	2.9178e-05
Camk2n1	1.81736e-09	0.25233	0.496	0.43	3.00701e-05
Entpd1	2.06267e-09	0.113386	0.979	0.943	3.41289e-05
Hfe	2.19782e-09	0.235455	0.582	0.523	3.63651e-05
Sipa1	2.21985e-09	0.154616	0.835	0.779	3.67297e-05
Arcn1	2.24872e-09	0.230035	0.58	0.515	3.72072e-05
Ralgps1	2.33142e-09	0.305582	0.371	0.31	3.85757e-05
Ldlrad4	2.49268e-09	0.226836	0.59	0.532	4.12439e-05
Gspt1	2.5337e-09	0.319885	0.414	0.356	4.19226e-05
Ikzf1	2.79895e-09	0.14323	0.901	0.852	4.63115e-05
Ralb	2.81351e-09	0.267128	0.506	0.442	4.65524e-05
Gadd45g	3.03848e-09	0.823591	0.091	0.054	5.02747e-05
Hnrnpk	3.07178e-09	0.168928	0.805	0.746	5.08257e-05
Nos1ap	3.08627e-09	0.533648	0.182	0.131	5.10654e-05
Gcn1	3.40208e-09	0.2237	0.588	0.529	5.62908e-05
Trim8	3.8592e-09	0.216822	0.641	0.578	6.38543e-05
Actg1	3.9786e-09	0.179144	0.612	0.542	6.583e-05
Engase	3.98271e-09	0.37147	0.27	0.212	6.5898e-05
Lrp1	4.42753e-09	0.100383	0.987	0.963	7.32578e-05
Abcc3	4.55706e-09	0.162343	0.787	0.728	7.54012e-05
Usp24	4.64755e-09	0.24876	0.573	0.516	7.68983e-05
Nmt1	5.05654e-09	0.204532	0.71	0.663	8.36655e-05
Trio	5.26891e-09	0.165901	0.774	0.72	8.71794e-05
Rac1	5.60907e-09	0.247286	0.519	0.465	9.28076e-05
Med22	5.94581e-09	0.297524	0.451	0.389	9.83793e-05
Nav2	6.47598e-09	0.256355	0.381	0.317	0.000107152
Abl1	6.47716e-09	0.165444	0.739	0.675	0.000107171
Pxn	7.07875e-09	0.293875	0.425	0.371	0.000117125
H3f3b	7.223e-09	0.191945	0.664	0.61	0.000119512
Clta	7.53871e-09	0.137152	0.951	0.902	0.000124736
Tpst2	7.72412e-09	0.175834	0.718	0.661	0.000127803
Map7d1	7.83635e-09	0.22304	0.56	0.496	0.00012966
Gng10	8.21513e-09	0.170598	0.852	0.778	0.000135927
Ptger3	8.50511e-09	0.968691	0.066	0.036	0.000140725
Tspan14	8.9162e-09	0.16356	0.791	0.738	0.000147527
Bid	1.34794e-08	0.332609	0.364	0.307	0.000223031
Peak1	1.54913e-08	0.52499	0.189	0.14	0.00025632
Pwwp2a	1.64028e-08	0.116407	0.812	0.754	0.000271401
Galnt4	1.65742e-08	0.317996	0.365	0.31	0.000274236
Pald1	1.72199e-08	0.142665	0.757	0.692	0.00028492
Fermt3	1.82464e-08	0.156744	0.784	0.738	0.000301905
Rap1a	1.85619e-08	0.162174	0.673	0.611	0.000307125
Kcnk12	1.8574e-08	0.696978	0.133	0.091	0.000307325
Dock10	1.88352e-08	0.137434	0.875	0.82	0.000311647
Trib1	1.90745e-08	0.363615	0.273	0.218	0.000315607
Acads	1.921e-08	0.301073	0.458	0.412	0.000317849
Vps37b	1.94739e-08	0.213853	0.513	0.458	0.000322215
Nfatc2	2.00673e-08	0.22034	0.509	0.454	0.000332033
Rilpl1	2.21721e-08	0.260633	0.461	0.402	0.00036686
Mta2	2.23615e-08	0.208483	0.6	0.54	0.000369994
P2ry10b	2.61225e-08	0.474279	0.188	0.14	0.000432223
Numa1	2.67338e-08	0.174959	0.774	0.712	0.000442338
Lcp2	2.92219e-08	0.140639	0.735	0.673	0.000483505
Zcchc14	3.23969e-08	0.334749	0.294	0.239	0.00053604
Rassf5	3.28389e-08	0.190662	0.566	0.5	0.000543352
Csk	3.29607e-08	0.148137	0.749	0.689	0.000545368
Cd37	3.44819e-08	0.111509	0.925	0.892	0.000570537
Dok3	3.90966e-08	0.436523	0.2	0.15	0.000646892
Gimap6	3.93744e-08	0.523629	0.174	0.129	0.000651489
Ier5	4.29539e-08	0.226113	0.454	0.392	0.000710716
Nrarp	4.45044e-08	0.763972	0.067	0.038	0.00073637
Glul	4.54688e-08	0.143638	0.862	0.789	0.000752326
Ggt5	4.73728e-08	0.305405	0.296	0.241	0.00078383
Ptpn1	5.34422e-08	0.197186	0.592	0.541	0.000884254
Dgkd	5.74397e-08	0.170665	0.703	0.65	0.000950397
Tmem64	5.98395e-08	0.351841	0.363	0.313	0.000990105
Filip1l	6.73949e-08	0.453228	0.203	0.156	0.00111512
Pla2g15	7.4849e-08	0.110397	0.934	0.888	0.00123845
Tnfaip8l2	7.75116e-08	0.161245	0.741	0.69	0.00128251
Ap1g1	8.08263e-08	0.181189	0.573	0.519	0.00133735
Capzb	8.50302e-08	0.147174	0.863	0.788	0.00140691
Hsf2bp	1.05767e-07	0.732597	0.099	0.064	0.00175003
Acss1	1.12502e-07	0.212389	0.535	0.48	0.00186146
Cd2ap	1.21472e-07	0.235335	0.551	0.51	0.00200987
Olfml2b	1.25879e-07	0.453057	0.192	0.145	0.0020828
Rdx	1.28485e-07	0.283675	0.44	0.391	0.00212591
Foxn3	1.47653e-07	0.180185	0.59	0.542	0.00244307
Samsn1	1.51085e-07	0.206627	0.573	0.519	0.00249986
Ddx6	1.61235e-07	0.161866	0.775	0.732	0.00266779
Ncbp3	1.76458e-07	0.330437	0.359	0.31	0.00291968
Grcc10	1.83781e-07	0.148554	0.67	0.609	0.00304084
Ccng2	1.85124e-07	0.180785	0.669	0.622	0.00306306
Nrros	1.90675e-07	0.134139	0.71	0.66	0.0031549
Evi2a	2.07213e-07	0.134736	0.762	0.699	0.00342854
Tgif2	2.27083e-07	0.667154	0.14	0.101	0.00375732
Sort1	2.30387e-07	0.154695	0.74	0.693	0.00381198
Slc35e3	2.32657e-07	0.339804	0.24	0.19	0.00384954
Arrb2	2.53606e-07	0.103721	0.933	0.901	0.00419616
Phf14	2.61099e-07	0.107577	0.76	0.703	0.00432014
Zfp90	2.71126e-07	0.158792	0.634	0.586	0.00448605
Cmtm7	2.75879e-07	0.136813	0.735	0.673	0.00456469
Ndfip1	2.88012e-07	0.138847	0.831	0.775	0.00476545
Ctnnd1	2.96293e-07	0.223122	0.548	0.497	0.00490247
Wdfy2	2.97616e-07	0.165774	0.563	0.502	0.00492435
Tacc1	3.01575e-07	0.163024	0.712	0.653	0.00498986
Gpr183	3.07767e-07	0.181363	0.587	0.531	0.00509231
Snx13	3.24079e-07	0.135116	0.628	0.575	0.00536221
Nfatc1	3.321e-07	0.187483	0.565	0.52	0.00549492
Nop2	3.35692e-07	0.284298	0.319	0.266	0.00555436
Zyx	3.37395e-07	0.209886	0.455	0.398	0.00558254
Mcur1	3.39592e-07	0.236665	0.413	0.358	0.00561888
Hmox2	3.42856e-07	0.192924	0.605	0.556	0.00567289
Dnm2	4.03132e-07	0.146362	0.707	0.656	0.00667023
Stard3	4.07559e-07	0.170215	0.556	0.501	0.00674347
Aamp	4.1105e-07	0.193208	0.576	0.519	0.00680124
Ebf3	4.11881e-07	0.348887	0.234	0.185	0.00681499
Mpc1	4.19441e-07	0.21848	0.587	0.549	0.00694008
Pik3r5	4.22713e-07	0.183853	0.548	0.49	0.00699421
Slc25a37	4.58915e-07	0.225051	0.425	0.374	0.00759321
Hnmt	4.67801e-07	0.360559	0.262	0.214	0.00774024
Sipa1l1	4.74233e-07	0.326719	0.326	0.275	0.00784666
Psmb5	4.91958e-07	0.300274	0.393	0.345	0.00813994
Uso1	4.96469e-07	0.207838	0.419	0.369	0.00821457
Apobec2	5.41536e-07	0.990188	0.053	0.029	0.00896026
Mex3b	5.4918e-07	0.473681	0.175	0.133	0.00908674
Ppp1r3b	5.74726e-07	0.330149	0.29	0.241	0.00950941
Rubcnl	5.85077e-07	0.190365	0.529	0.48	0.00968068
Sema6d	5.95865e-07	0.854799	0.073	0.045	0.00985918
Zfp62	6.34023e-07	0.22547	0.463	0.408	0.0104905
Tax1bp3	6.47787e-07	0.34308	0.333	0.288	0.0107183
Pcbp1	6.57524e-07	0.229229	0.508	0.46	0.0108794
Cggbp1	6.69562e-07	0.179699	0.557	0.508	0.0110786
Mfng	7.18934e-07	0.176947	0.606	0.557	0.0118955
Ankrd44	7.21026e-07	0.167772	0.517	0.461	0.0119301
Zfand3	7.38815e-07	0.174737	0.55	0.503	0.0122244
Stradb	7.4834e-07	0.323252	0.197	0.152	0.012382
Vav1	7.79462e-07	0.112516	0.879	0.847	0.012897
Pex2	7.99327e-07	0.218784	0.519	0.475	0.0132257
Phxr2	8.12589e-07	0.792214	0.063	0.037	0.0134451
Aars	8.14745e-07	0.253593	0.457	0.411	0.0134808
Slc7a7	8.42529e-07	0.179298	0.537	0.483	0.0139405
Fam117b	1.0579e-06	0.172646	0.576	0.527	0.017504
Osgep	1.06151e-06	0.306822	0.329	0.284	0.0175638
Arrb1	1.07295e-06	0.210041	0.568	0.521	0.017753
Rab2a	1.13334e-06	0.179273	0.604	0.551	0.0187523
Fam91a1	1.14526e-06	0.121921	0.887	0.835	0.0189494
Rab8b	1.14994e-06	0.166406	0.67	0.625	0.0190269
Hnrnpu	1.15651e-06	0.163267	0.604	0.559	0.0191357
Accs	1.15818e-06	0.212994	0.384	0.33	0.0191633
Psmc5	1.17091e-06	0.211669	0.421	0.375	0.0193739
Tlr13	1.18846e-06	0.186977	0.545	0.49	0.0196643
Usp21	1.36424e-06	0.230487	0.379	0.332	0.0225726
Fam107b	1.37823e-06	0.465612	0.182	0.141	0.0228042
Gorasp2	1.39203e-06	0.250102	0.413	0.365	0.0230326
Psmc3	1.42641e-06	0.203908	0.509	0.464	0.0236014
Kng2	1.48462e-06	1.00705	0.035	0.017	0.0245645
Gmpr	1.50528e-06	0.334512	0.29	0.243	0.0249063
Pafah1b1	1.5137e-06	0.22376	0.455	0.412	0.0250457
Cirbp	1.59628e-06	0.20822	0.422	0.372	0.0264121
Rtn3	1.65296e-06	0.14249	0.794	0.746	0.0273499
Tnfrsf17	1.76253e-06	0.290708	0.322	0.274	0.0291628
Gimap9	1.76922e-06	0.527414	0.121	0.086	0.0292734
Map4k2	1.77955e-06	0.309515	0.274	0.229	0.0294445
Cd3eap	1.80575e-06	0.457445	0.145	0.107	0.0298779
Tbc1d14	1.82639e-06	0.153048	0.69	0.651	0.0302194
Psmc4	1.89522e-06	0.324257	0.325	0.282	0.0313584
Ccdc85c	1.90907e-06	0.461647	0.194	0.153	0.0315875
Ttc7	1.9318e-06	0.187272	0.553	0.51	0.0319636
Gbp7	1.95474e-06	0.34779	0.205	0.162	0.0323431
Cops4	1.96142e-06	0.185705	0.461	0.406	0.0324536
Vangl1	2.21405e-06	0.803395	0.061	0.036	0.0366336
Ccl9	2.30484e-06	0.308958	0.329	0.279	0.038136
Ppm1l	2.39461e-06	0.445278	0.195	0.154	0.0396211
Slc24a3	2.46789e-06	0.290175	0.249	0.204	0.0408337
Col6a3	2.48892e-06	0.260409	0.379	0.329	0.0411816
Smo	2.49253e-06	0.316589	0.249	0.206	0.0412414
Agmo	2.52257e-06	0.105727	0.695	0.638	0.0417384
Oaf	2.55927e-06	0.393939	0.172	0.131	0.0423456
Epn2	2.69079e-06	0.379092	0.199	0.158	0.0445218
Ccdc12	2.70172e-06	0.200043	0.503	0.457	0.0447027
Fli1	2.81875e-06	0.149689	0.787	0.751	0.046639
Slc43a1	2.81983e-06	1.411	0.024	0.01	0.0466569
Xbp1	2.82558e-06	0.168775	0.74	0.705	0.0467521
Cnot9	2.87104e-06	0.45989	0.188	0.149	0.0475042
Pacc1	2.88437e-06	0.147511	0.563	0.509	0.0477248
Tmed10	2.89565e-06	0.231951	0.475	0.435	0.0479114
Twf2	2.92469e-06	0.166158	0.639	0.588	0.048392
Ptprm	2.9464e-06	0.166396	0.522	0.475	0.0487512

## Sheet: HMG2
HMG2	p_val	avg_log2FC	pct.1	pct.2	p_val_adj
P2ry12	1.56271e-219	0.453389	1	0.978	2.58566e-215
Fcrls	7.75002e-203	0.547303	1	0.947	1.28232e-198
Crybb1	2.17253e-156	0.695899	0.94	0.664	3.59467e-152
Fscn1	1.73807e-141	0.646606	0.932	0.671	2.87581e-137
Cd164	5.021e-140	0.505306	0.987	0.821	8.30775e-136
Cst3	6.21624e-140	0.293766	1	1	1.02854e-135
Tmsb4x	3.78329e-139	0.331809	1	0.994	6.25983e-135
Rhob	6.85036e-133	0.419992	1	0.934	1.13346e-128
Rgs10	3.45253e-128	0.366516	0.999	0.957	5.71255e-124
Slc2a5	1.07613e-126	0.533256	0.969	0.733	1.78056e-122
Marcks	5.92055e-112	0.340514	1	0.957	9.79614e-108
Pmepa1	9.34882e-109	0.516847	0.954	0.779	1.54686e-104
Cap1	2.18432e-99	0.434463	0.983	0.841	3.61418e-95
P2ry13	3.5874e-98	0.343443	0.999	0.934	5.93571e-94
Rnase4	3.3034e-95	0.405664	0.987	0.9	5.46581e-91
Tmem119	3.48759e-91	0.325856	1	0.942	5.77056e-87
Dusp7	3.57094e-88	0.458465	0.936	0.714	5.90848e-84
Fam102b	1.42971e-87	0.414015	0.972	0.822	2.3656e-83
Cfl1	3.0427e-86	0.420205	0.935	0.743	5.03444e-82
Cyfip1	7.67626e-86	0.36426	0.988	0.887	1.27011e-81
Hexb	9.74619e-85	0.153251	1	0.999	1.6126e-80
Maf	1.50975e-82	0.372504	0.992	0.875	2.49803e-78
Pnp	2.86062e-82	0.553763	0.792	0.538	4.73319e-78
Upk1b	2.85321e-80	0.504326	0.762	0.484	4.72092e-76
Gpr34	6.1849e-78	0.329119	0.999	0.961	1.02335e-73
Selplg	6.48059e-77	0.276063	1	0.964	1.07228e-72
Sema4b	7.0727e-77	0.733408	0.428	0.212	1.17025e-72
Ldhb	9.71798e-76	0.421543	0.946	0.76	1.60794e-71
Selenop	5.97456e-73	0.249546	1	0.988	9.8855e-69
Ecscr	7.45632e-73	0.462692	0.831	0.587	1.23372e-68
Khdrbs3	4.0024e-72	0.71749	0.452	0.24	6.62237e-68
Tgm2	8.41443e-72	0.647232	0.554	0.319	1.39225e-67
Laptm5	1.23061e-70	0.181847	1	0.996	2.03617e-66
Actg1	7.44206e-68	0.526152	0.747	0.503	1.23136e-63
Adgrg1	7.8114e-67	0.327109	0.989	0.864	1.29247e-62
Calm2	1.15827e-66	0.417184	0.885	0.663	1.91647e-62
Parvg	1.73494e-66	0.498629	0.756	0.511	2.87063e-62
Limd2	3.00938e-66	0.392327	0.931	0.738	4.97932e-62
Ckb	9.65725e-66	0.449227	0.795	0.555	1.59789e-61
Qk	3.45594e-65	0.269294	0.997	0.957	5.7182e-61
Ptgs1	4.11086e-65	0.301973	0.994	0.883	6.80182e-61
Ywhah	6.11085e-65	0.315025	0.99	0.883	1.0111e-60
Aif1	3.22489e-63	0.282817	0.997	0.926	5.33591e-59
Capzb	4.57092e-63	0.375975	0.932	0.765	7.56305e-59
Cmtm6	3.36806e-62	0.302196	0.986	0.882	5.5728e-58
Bank1	6.90373e-62	0.65482	0.367	0.185	1.14229e-57
Wdr1	2.42823e-61	0.474742	0.769	0.534	4.01775e-57
Tuba1a	4.59317e-60	0.473201	0.744	0.518	7.59987e-56
Tle3	6.63185e-60	0.492555	0.634	0.4	1.09731e-55
Gng10	2.50064e-59	0.369572	0.931	0.752	4.13756e-55
Etv5	2.6246e-58	0.411966	0.842	0.612	4.34266e-54
Ltc4s	5.72718e-58	0.370651	0.893	0.686	9.47619e-54
Rab3il1	1.39163e-57	0.280076	0.989	0.895	2.30258e-53
Tmem204	2.65086e-57	0.664468	0.353	0.181	4.38612e-53
Pfn1	6.79645e-57	0.419261	0.822	0.603	1.12454e-52
Myo18b	1.27088e-56	0.529781	0.395	0.21	2.1028e-52
Rab5c	1.2853e-56	0.440335	0.792	0.562	2.12666e-52
Spi1	5.27631e-56	0.362885	0.908	0.704	8.73019e-52
Pde2a	5.40449e-56	0.495109	0.619	0.399	8.94228e-52
Ubc	5.6852e-56	0.335163	0.946	0.787	9.40673e-52
Rgs2	6.5922e-56	0.314639	0.966	0.819	1.09074e-51
Cryl1	3.77255e-55	0.475147	0.638	0.412	6.24205e-51
Prkab1	1.23903e-53	0.540891	0.513	0.302	2.0501e-49
Basp1	1.61012e-53	0.340461	0.907	0.713	2.6641e-49
Ykt6	6.64466e-53	0.455195	0.69	0.463	1.09942e-48
Golm1	1.01726e-52	0.260515	0.992	0.912	1.68316e-48
Ubl3	3.57303e-52	0.367897	0.874	0.664	5.91194e-48
Csf1r	9.65667e-52	0.151165	1	0.997	1.59779e-47
Sparc	1.39374e-51	0.204377	1	0.971	2.30609e-47
Camk2n1	1.454e-51	0.436083	0.618	0.395	2.40579e-47
Stab1	3.13396e-51	0.329883	0.823	0.586	5.18544e-47
Rtn1	3.26407e-51	0.469466	0.559	0.349	5.40074e-47
Ptbp1	9.45139e-50	0.425309	0.715	0.49	1.56383e-45
Siglece	5.36089e-49	0.434376	0.551	0.342	8.87012e-45
Fam110a	1.00601e-48	0.569346	0.427	0.247	1.66455e-44
Cotl1	1.20434e-48	0.292829	0.968	0.816	1.9927e-44
Isyna1	2.99929e-48	0.494014	0.48	0.288	4.96262e-44
Msn	4.04695e-48	0.282689	0.963	0.824	6.69608e-44
Snx17	1.27607e-47	0.375805	0.819	0.602	2.11139e-43
Glul	4.71855e-47	0.304826	0.932	0.766	7.80732e-43
Wasf2	7.61056e-47	0.360996	0.861	0.649	1.25924e-42
Pecam1	4.19231e-46	0.684004	0.244	0.117	6.9366e-42
Lgals9	8.26551e-46	0.320035	0.884	0.686	1.36761e-41
Bin2	1.57021e-45	0.241605	0.991	0.91	2.59807e-41
Alox5ap	2.78068e-45	0.319363	0.908	0.717	4.60091e-41
Camk1	3.12629e-45	0.296721	0.953	0.815	5.17276e-41
Cables1	3.55212e-45	0.401341	0.683	0.472	5.87734e-41
Smap2	6.75235e-45	0.24376	0.989	0.906	1.11724e-40
Arhgdib	7.17396e-44	0.336585	0.878	0.685	1.187e-39
Ralb	4.9463e-43	0.419669	0.619	0.409	8.18414e-39
Twf2	5.04162e-43	0.373801	0.769	0.551	8.34187e-39
Ccnd1	5.17436e-43	0.509482	0.371	0.212	8.5615e-39
Gas6	7.50353e-43	0.407529	0.657	0.451	1.24153e-38
Hcls1	1.1848e-42	0.3036	0.896	0.713	1.96038e-38
Arpc2	1.20816e-42	0.405228	0.713	0.499	1.99902e-38
Cd53	1.38554e-42	0.206694	0.997	0.948	2.29252e-38
Fez2	2.03411e-42	0.368113	0.725	0.518	3.36563e-38
Eif4g2	4.48801e-42	0.342304	0.842	0.644	7.42587e-38
Rap1b	4.51551e-42	0.271444	0.961	0.821	7.47136e-38
Hpgd	5.19994e-42	0.319717	0.89	0.713	8.60383e-38
Sqor	6.97032e-42	0.49584	0.498	0.314	1.15331e-37
Jund	1.49775e-41	0.372421	0.658	0.455	2.47817e-37
Ptp4a3	1.89061e-41	0.345679	0.769	0.558	3.1282e-37
Ccni	3.42742e-41	0.277571	0.932	0.778	5.67101e-37
Prps2	3.44391e-41	0.547871	0.332	0.186	5.69829e-37
Klk8	4.15864e-41	0.367563	0.651	0.445	6.88089e-37
Grap	6.91618e-41	0.487641	0.459	0.282	1.14435e-36
Lpcat3	1.32668e-40	0.354536	0.73	0.526	2.19513e-36
Myo1b	1.4419e-40	0.560654	0.338	0.192	2.38577e-36
Dusp6	2.7756e-40	0.264393	0.947	0.795	4.59251e-36
Idh2	3.59196e-40	0.368553	0.616	0.401	5.94326e-36
Chsy1	5.77523e-40	0.374198	0.607	0.401	9.5557e-36
Ppp1r18	6.15072e-40	0.333693	0.819	0.617	1.0177e-35
Med22	1.11852e-39	0.442029	0.551	0.359	1.8507e-35
Sh2b3	1.84876e-39	0.321313	0.826	0.629	3.05896e-35
Efhd2	2.44354e-39	0.271238	0.94	0.779	4.04308e-35
Cxxc5	4.04139e-39	0.272637	0.918	0.746	6.68688e-35
Tuba1b	4.49586e-39	0.38291	0.571	0.374	7.43885e-35
Pdlim4	9.66873e-39	0.387176	0.543	0.35	1.59979e-34
Lrba	1.8759e-38	0.369531	0.61	0.406	3.10386e-34
Clta	2.0194e-38	0.235627	0.986	0.889	3.3413e-34
Slc25a5	9.1531e-38	0.412872	0.547	0.358	1.51447e-33
Ywhae	1.13248e-37	0.336415	0.746	0.535	1.87379e-33
Abi3	1.25348e-37	0.187254	0.995	0.935	2.07401e-33
Tgfb1	2.35158e-37	0.255372	0.931	0.758	3.89092e-33
Ncoa4	4.16187e-37	0.37963	0.661	0.466	6.88623e-33
Rac2	4.30256e-37	0.334038	0.749	0.537	7.11901e-33
Cass4	4.58961e-37	0.471417	0.324	0.184	7.59396e-33
Rac1	1.84268e-36	0.410016	0.63	0.433	3.0489e-32
Gdi2	1.11387e-35	0.272846	0.926	0.76	1.84302e-31
Gmpr	1.37144e-35	0.451847	0.369	0.219	2.26918e-31
Ppp1ca	1.57202e-35	0.386803	0.498	0.315	2.60106e-31
Gorasp2	1.71831e-35	0.432925	0.511	0.336	2.84311e-31
Gal3st4	2.11392e-35	0.322108	0.694	0.483	3.49769e-31
Mmp28	2.19647e-35	0.990026	0.132	0.055	3.63428e-31
Calm1	2.74796e-35	0.38288	0.568	0.377	4.54678e-31
Tspan18	3.17264e-35	0.518721	0.327	0.191	5.24946e-31
Dnm2	4.32826e-35	0.298604	0.812	0.626	7.16155e-31
Sox4	4.36152e-35	0.463112	0.435	0.275	7.21658e-31
Tcn2	6.59119e-35	0.233552	0.959	0.845	1.09058e-30
Trp53i11	7.66896e-35	0.502615	0.283	0.159	1.26891e-30
Abcc3	1.38573e-34	0.262746	0.872	0.702	2.29283e-30
Snn	1.45155e-34	0.283573	0.726	0.519	2.40174e-30
Jun	2.08529e-34	0.302071	0.516	0.341	3.45031e-30
Inka1	2.10051e-34	0.333752	0.676	0.476	3.4755e-30
Klhdc8b	2.26992e-34	0.436604	0.359	0.215	3.75582e-30
Gab1	2.58662e-34	0.356745	0.52	0.339	4.27982e-30
Anp32a	3.17927e-34	0.325713	0.718	0.509	5.26042e-30
Rhoa	4.19414e-34	0.332444	0.759	0.559	6.93962e-30
Grcc10	4.3442e-34	0.320385	0.779	0.577	7.18792e-30
Tjp1	4.61441e-34	0.310826	0.788	0.59	7.635e-30
Etfb	4.61548e-34	0.496582	0.351	0.211	7.63678e-30
Cttnbp2nl	5.14279e-34	0.231749	0.965	0.84	8.50926e-30
Ski	9.46319e-34	0.215767	0.975	0.876	1.56578e-29
Hist1h2bc	1.16838e-33	0.389179	0.375	0.229	1.9332e-29
Gtf2i	1.24554e-33	0.282768	0.807	0.605	2.06086e-29
Dpysl2	1.25257e-33	0.312944	0.841	0.649	2.0725e-29
St3gal5	3.54312e-33	0.289532	0.756	0.563	5.86244e-29
Cdk5r1	3.62356e-33	0.343982	0.512	0.335	5.99555e-29
Ucp2	4.37381e-33	0.219185	0.961	0.839	7.23691e-29
Spsb1	4.55057e-33	0.334133	0.585	0.395	7.52938e-29
Edem1	6.09211e-33	0.230063	0.954	0.823	1.008e-28
Clic1	6.27721e-33	0.297097	0.756	0.554	1.03863e-28
Park7	7.28745e-33	0.353869	0.579	0.389	1.20578e-28
Mpc1	1.06715e-32	0.298709	0.712	0.514	1.76571e-28
Scamp2	1.28988e-32	0.228818	0.969	0.841	2.13423e-28
Atox1	1.62487e-32	0.3368	0.604	0.415	2.68851e-28
Slc44a2	1.67456e-32	0.287892	0.762	0.561	2.77073e-28
Atmin	1.83117e-32	0.335762	0.513	0.331	3.02985e-28
Akr1a1	1.95276e-32	0.221771	0.947	0.803	3.23103e-28
Gnb1	2.45504e-32	0.368983	0.642	0.449	4.06212e-28
Dazap2	2.52155e-32	0.388064	0.528	0.355	4.17215e-28
Pxn	2.90254e-32	0.360785	0.523	0.343	4.80254e-28
Ulk2	3.01205e-32	0.326419	0.722	0.532	4.98374e-28
Snx3	3.16174e-32	0.335115	0.591	0.404	5.23142e-28
Hlf	3.33866e-32	0.555392	0.241	0.132	5.52414e-28
Zmiz1	3.48392e-32	0.279638	0.82	0.641	5.76449e-28
Ets1	3.56303e-32	0.289523	0.671	0.479	5.8954e-28
Ccdc85c	4.7045e-32	0.52367	0.249	0.136	7.78406e-28
H3f3a	5.12189e-32	0.33315	0.564	0.376	8.47468e-28
Npl	5.34199e-32	0.452713	0.332	0.197	8.83886e-28
Cyb5a	5.78984e-32	0.320157	0.588	0.4	9.57987e-28
Nxt2	7.82816e-32	0.507535	0.304	0.178	1.29525e-27
Cebpd	9.02136e-32	0.337811	0.58	0.394	1.49267e-27
Sash3	1.00457e-31	0.372298	0.533	0.353	1.66217e-27
Tgfbr1	1.7254e-31	0.137398	1	0.987	2.85484e-27
Lims1	1.86671e-31	0.268802	0.798	0.61	3.08865e-27
Sft2d2	1.91722e-31	0.277611	0.776	0.575	3.17223e-27
Hsd17b4	2.04794e-31	0.306781	0.671	0.47	3.38852e-27
Arl1	2.15463e-31	0.362996	0.451	0.286	3.56505e-27
Slco4a1	2.60763e-31	0.290311	0.369	0.221	4.31458e-27
Ddx3x	3.36471e-31	0.248655	0.883	0.722	5.56725e-27
Ndfip1	3.64619e-31	0.260641	0.905	0.752	6.03299e-27
Jam2	4.43707e-31	0.315247	0.556	0.377	7.34158e-27
Pxdc1	4.79609e-31	0.534416	0.243	0.136	7.93562e-27
Ppp1r7	5.09991e-31	0.448199	0.372	0.232	8.43831e-27
Arhgap5	5.83822e-31	0.249456	0.896	0.725	9.65991e-27
Cd302	7.48262e-31	0.411698	0.419	0.265	1.23807e-26
Rab35	7.99816e-31	0.315815	0.658	0.47	1.32338e-26
Numb	8.77156e-31	0.202461	0.919	0.741	1.45134e-26
Chchd2	8.89111e-31	0.289772	0.681	0.48	1.47112e-26
Rbbp4	9.93181e-31	0.299735	0.658	0.462	1.64332e-26
Tmem100	1.49846e-30	0.45469	0.352	0.216	2.47935e-26
Cdh23	1.86622e-30	0.321017	0.371	0.229	3.08784e-26
Vasp	1.93022e-30	0.25056	0.835	0.638	3.19373e-26
Pip4k2a	2.01886e-30	0.280181	0.793	0.599	3.34041e-26
Psmc2	2.69678e-30	0.374937	0.503	0.333	4.46209e-26
Gprasp2	3.02479e-30	0.423085	0.289	0.168	5.00482e-26
Spg20	3.64832e-30	0.408716	0.413	0.265	6.03651e-26
Myd88	4.60858e-30	0.355959	0.512	0.343	7.62536e-26
Tln1	5.65205e-30	0.242559	0.929	0.79	9.35187e-26
Pten	5.83207e-30	0.237373	0.882	0.692	9.64975e-26
Map1lc3a	6.847e-30	0.390185	0.445	0.288	1.1329e-25
Lcp1	1.02835e-29	0.202564	0.969	0.835	1.7015e-25
Mlph	1.55094e-29	0.295274	0.663	0.476	2.56618e-25
Cops6	1.58655e-29	0.36213	0.47	0.31	2.6251e-25
Dcxr	1.81113e-29	0.414558	0.297	0.176	2.99669e-25
Nid2	1.83789e-29	0.641315	0.16	0.078	3.04097e-25
Eef2k	2.28217e-29	0.260407	0.807	0.619	3.77609e-25
Eif1b	3.09702e-29	0.310906	0.471	0.308	5.12433e-25
Usp2	3.30651e-29	0.263345	0.714	0.519	5.47095e-25
Lasp1	3.81349e-29	0.334461	0.537	0.367	6.3098e-25
Cib1	6.39581e-29	0.486902	0.284	0.166	1.05825e-24
Zfp706	7.87723e-29	0.339405	0.454	0.292	1.30337e-24
Mcrip1	1.08136e-28	0.338625	0.48	0.321	1.78921e-24
Actn1	1.1147e-28	0.512139	0.281	0.168	1.84438e-24
Rnf187	1.32917e-28	0.28256	0.648	0.458	2.19925e-24
Eng	1.6106e-28	0.295865	0.698	0.507	2.66489e-24
Siglech	1.9868e-28	0.16521	0.999	0.955	3.28736e-24
Fam217b	2.01356e-28	0.354815	0.388	0.243	3.33164e-24
Tubb5	2.07216e-28	0.319422	0.64	0.458	3.42859e-24
Mob1a	2.48648e-28	0.254504	0.843	0.675	4.11413e-24
Psma2	2.78443e-28	0.458365	0.309	0.186	4.60711e-24
Tax1bp3	3.08012e-28	0.346351	0.413	0.264	5.09636e-24
Epha2	3.87857e-28	0.339626	0.336	0.204	6.41749e-24
Arpc3	3.94775e-28	0.329565	0.577	0.392	6.53195e-24
Ppp2r1a	4.37764e-28	0.308208	0.583	0.399	7.24324e-24
Tbcb	5.60281e-28	0.342227	0.452	0.3	9.27041e-24
Psma6	5.72404e-28	0.323026	0.541	0.372	9.47099e-24
Ninj1	6.65277e-28	0.358353	0.421	0.274	1.10077e-23
Mdfi	6.766e-28	0.395168	0.285	0.169	1.1195e-23
Tmem64	7.47611e-28	0.324863	0.443	0.289	1.237e-23
Cd276	1.04757e-27	0.610279	0.162	0.081	1.73331e-23
Soga1	1.08327e-27	0.204093	0.946	0.817	1.79238e-23
Brk1	1.25243e-27	0.229648	0.851	0.663	2.07227e-23
Mtss1	1.362e-27	0.314545	0.392	0.247	2.25356e-23
Ywhag	1.48526e-27	0.280536	0.649	0.459	2.45751e-23
Sall1	1.86286e-27	0.168998	1	0.945	3.0823e-23
Tlr5	2.86462e-27	0.364465	0.256	0.148	4.7398e-23
E2f3	2.90555e-27	0.302304	0.486	0.323	4.80753e-23
Tm6sf1	3.63383e-27	0.219596	0.758	0.562	6.01254e-23
Coro1a	3.67806e-27	0.193014	0.981	0.895	6.08572e-23
Sla	3.7007e-27	0.277276	0.74	0.567	6.12319e-23
Hsbp1	3.72984e-27	0.287518	0.655	0.473	6.1714e-23
Fchsd2	4.39873e-27	0.166795	0.925	0.785	7.27813e-23
Gspt1	4.83455e-27	0.288743	0.497	0.33	7.99924e-23
Psmc3	4.92114e-27	0.288219	0.614	0.434	8.14252e-23
Iscu	5.50452e-27	0.379899	0.376	0.24	9.10778e-23
Gng2	5.5517e-27	0.255512	0.569	0.385	9.18585e-23
Tfg	5.70003e-27	0.291038	0.51	0.339	9.43127e-23
Ppp2ca	6.00258e-27	0.278312	0.741	0.552	9.93187e-23
Rilpl1	6.5429e-27	0.315989	0.541	0.377	1.08259e-22
Necap2	7.46355e-27	0.321729	0.556	0.385	1.23492e-22
Morf4l1	7.92185e-27	0.234431	0.842	0.662	1.31075e-22
Prpsap2	1.19867e-26	0.242428	0.778	0.591	1.98332e-22
Mlf2	1.4726e-26	0.27422	0.625	0.44	2.43657e-22
Hnrnpa0	1.83481e-26	0.377465	0.418	0.276	3.03587e-22
Ggta1	2.05002e-26	0.273008	0.597	0.42	3.39197e-22
Ncs1	2.15734e-26	0.664884	0.147	0.073	3.56954e-22
Bcl9l	2.17123e-26	0.268036	0.556	0.385	3.59251e-22
Gimap6	2.29279e-26	0.507074	0.21	0.116	3.79365e-22
Nrip1	2.31345e-26	0.263426	0.758	0.575	3.82783e-22
Commd8	2.95162e-26	0.232359	0.875	0.717	4.88375e-22
Rassf5	3.38948e-26	0.285783	0.659	0.472	5.60824e-22
Prkca	3.52429e-26	0.401952	0.254	0.148	5.83129e-22
Aars	3.62228e-26	0.310735	0.548	0.384	5.99343e-22
Spred1	3.75517e-26	0.295296	0.661	0.476	6.2133e-22
Cdk2ap2	4.21008e-26	0.322	0.372	0.237	6.966e-22
Rcc2	5.22654e-26	0.414402	0.366	0.234	8.64784e-22
Ubash3b	5.96785e-26	0.262441	0.722	0.543	9.8744e-22
Ak1	6.2251e-26	0.339225	0.414	0.275	1.03001e-21
Raly	6.35608e-26	0.289371	0.596	0.416	1.05168e-21
Pacsin2	6.44383e-26	0.257949	0.737	0.549	1.0662e-21
Osgep	6.70261e-26	0.356553	0.402	0.262	1.10901e-21
Cnbp	7.69597e-26	0.344455	0.53	0.363	1.27338e-21
Pak2	7.83897e-26	0.268475	0.753	0.559	1.29704e-21
Arhgap27	8.36498e-26	0.236293	0.771	0.588	1.38407e-21
Trim8	8.70366e-26	0.25819	0.734	0.55	1.44011e-21
Asb2	9.00815e-26	0.272706	0.484	0.322	1.49049e-21
Irf2bpl	1.01463e-25	0.353547	0.399	0.258	1.67881e-21
Eif4ebp2	1.1314e-25	0.283314	0.549	0.379	1.87201e-21
Gna12	1.20071e-25	0.200336	0.946	0.818	1.9867e-21
Litaf	1.23566e-25	0.278114	0.565	0.395	2.04453e-21
Actr3	1.2398e-25	0.36197	0.464	0.31	2.05138e-21
Mgll	1.27589e-25	0.258197	0.481	0.318	2.11108e-21
Hhex	1.62504e-25	0.263773	0.728	0.552	2.68879e-21
Slc40a1	1.67393e-25	0.258294	0.672	0.483	2.76969e-21
Phgdh	1.75399e-25	0.455459	0.263	0.156	2.90215e-21
Ergic1	2.06464e-25	0.284335	0.452	0.298	3.41616e-21
Khk	2.17418e-25	0.320547	0.396	0.259	3.5974e-21
Ube2v1	2.37353e-25	0.275182	0.54	0.373	3.92724e-21
Arf4	2.38652e-25	0.275948	0.621	0.445	3.94874e-21
Sh3bgrl3	2.61292e-25	0.235472	0.804	0.608	4.32334e-21
Med30	2.64562e-25	0.39584	0.32	0.2	4.37744e-21
Pacs1	2.6708e-25	0.371602	0.361	0.231	4.4191e-21
Fam3a	2.83698e-25	0.326134	0.39	0.251	4.69406e-21
Capza2	3.06869e-25	0.2188	0.881	0.722	5.07745e-21
Snrpd3	3.25448e-25	0.316486	0.39	0.252	5.38486e-21
Gosr2	4.94959e-25	0.310642	0.502	0.343	8.1896e-21
Cdc42	4.95257e-25	0.220739	0.902	0.749	8.19453e-21
Pcbp1	5.00318e-25	0.295941	0.605	0.432	8.27826e-21
Fcgrt	8.38952e-25	0.260838	0.49	0.331	1.38813e-20
Akirin2	1.18941e-24	0.21941	0.869	0.694	1.968e-20
Saraf	1.21973e-24	0.22342	0.869	0.704	2.01816e-20
Atp5b	1.24705e-24	0.304857	0.548	0.377	2.06337e-20
Scn1b	1.25344e-24	0.263342	0.746	0.575	2.07394e-20
Cltc	1.27783e-24	0.213948	0.881	0.708	2.11429e-20
Dusp27	1.31709e-24	0.725489	0.127	0.061	2.17926e-20
Abl1	1.36585e-24	0.212411	0.826	0.648	2.25994e-20
Sec13	1.57289e-24	0.291357	0.467	0.316	2.60251e-20
Rinl	1.59e-24	0.417202	0.273	0.165	2.63081e-20
Mpc2	1.77313e-24	0.309134	0.35	0.223	2.93382e-20
Gnai2	1.87912e-24	0.223	0.878	0.727	3.1092e-20
Usp22	1.97487e-24	0.281845	0.513	0.352	3.26762e-20
Tpcn1	2.49521e-24	0.244797	0.694	0.504	4.12857e-20
Gpr165	2.54729e-24	0.365273	0.249	0.148	4.21475e-20
Slc35c2	2.59336e-24	0.294727	0.474	0.319	4.29097e-20
Jup	2.6573e-24	0.349602	0.442	0.302	4.39677e-20
Mtus1	3.18431e-24	0.20918	0.912	0.759	5.26876e-20
Mat2b	4.20551e-24	0.360607	0.369	0.241	6.95843e-20
Chmp1b	4.63455e-24	0.26751	0.548	0.381	7.66832e-20
Chmp2b	4.78024e-24	0.413863	0.313	0.197	7.90938e-20
Clstn1	5.0678e-24	0.253906	0.665	0.489	8.38518e-20
Entpd1	5.43109e-24	0.153751	0.995	0.936	8.98629e-20
Tspan3	5.64021e-24	0.261666	0.664	0.494	9.33229e-20
Fam49b	5.91054e-24	0.173234	0.979	0.892	9.77958e-20
Cwc15	5.95346e-24	0.295287	0.503	0.35	9.85059e-20
Hnrnpab	6.17029e-24	0.318539	0.38	0.245	1.02094e-19
Nudc	6.2077e-24	0.31778	0.449	0.303	1.02713e-19
Ywhab	6.30911e-24	0.288458	0.612	0.443	1.04391e-19
Api5	6.49461e-24	0.268351	0.507	0.346	1.0746e-19
Myl12b	6.75723e-24	0.274402	0.662	0.483	1.11805e-19
Hsf2bp	6.99509e-24	0.65617	0.119	0.057	1.15741e-19
Picalm	7.24225e-24	0.195682	0.937	0.808	1.1983e-19
Sdcbp	8.32139e-24	0.196585	0.883	0.719	1.37686e-19
St3gal6	8.45304e-24	0.196534	0.884	0.717	1.39864e-19
Tnfaip8l2	8.63602e-24	0.233681	0.829	0.664	1.42892e-19
Ube2g1	9.337e-24	0.302962	0.407	0.269	1.5449e-19
Tppp	9.40601e-24	0.340366	0.323	0.202	1.55632e-19
Rad23a	9.67687e-24	0.375801	0.398	0.267	1.60114e-19
Rin2	9.9909e-24	0.247438	0.676	0.496	1.65309e-19
Alox5	1.22577e-23	0.391842	0.281	0.174	2.02815e-19
Ms4a6b	1.37441e-23	0.280023	0.475	0.325	2.2741e-19
Mxd4	1.44894e-23	0.289779	0.424	0.284	2.39742e-19
Sult1a1	1.59168e-23	0.326524	0.388	0.258	2.63359e-19
Ndufs8	1.78738e-23	0.29939	0.474	0.33	2.95741e-19
Cox6b1	1.8595e-23	0.375907	0.317	0.2	3.07672e-19
Arpc4	1.88838e-23	0.282742	0.594	0.421	3.12451e-19
Ids	1.88901e-23	0.256892	0.676	0.501	3.12555e-19
Apbb1ip	2.35322e-23	0.155917	0.991	0.92	3.89363e-19
Fcrl1	2.47628e-23	0.331648	0.342	0.219	4.09725e-19
As3mt	2.51154e-23	0.360357	0.321	0.203	4.15559e-19
Tnfaip1	2.60983e-23	0.395021	0.236	0.14	4.31823e-19
Nars	2.64015e-23	0.333171	0.38	0.247	4.3684e-19
Ccdc162	2.71374e-23	0.927756	0.089	0.038	4.49015e-19
Adprh	3.0405e-23	0.243665	0.668	0.487	5.0308e-19
Ubqln1	3.33682e-23	0.282005	0.583	0.419	5.52109e-19
Med28	4.1619e-23	0.24761	0.548	0.391	6.88629e-19
Arf5	4.24568e-23	0.294914	0.484	0.332	7.0249e-19
Actr2	4.29106e-23	0.202977	0.913	0.765	7.09998e-19
Cltb	4.50175e-23	0.316819	0.349	0.227	7.44859e-19
Vcp	5.26472e-23	0.24237	0.738	0.553	8.71101e-19
Dbnl	5.31722e-23	0.250676	0.719	0.539	8.79787e-19
Ppp1r14b	5.70253e-23	0.296784	0.397	0.261	9.4354e-19
Csnk1e	5.70299e-23	0.171667	0.933	0.805	9.43617e-19
Abhd17c	6.29327e-23	0.268674	0.634	0.458	1.04128e-18
Vps35	6.33651e-23	0.249294	0.536	0.369	1.04844e-18
Klhl7	7.36978e-23	0.292905	0.455	0.311	1.2194e-18
Fnta	7.64347e-23	0.252181	0.474	0.322	1.26469e-18
Tlr13	9.11467e-23	0.228876	0.639	0.462	1.50811e-18
Prdx5	9.77531e-23	0.281188	0.607	0.435	1.61742e-18
Plscr3	9.9524e-23	0.278365	0.522	0.365	1.64672e-18
Ppp1r3b	1.02347e-22	0.32138	0.345	0.224	1.69344e-18
Srp9	1.02465e-22	0.261495	0.471	0.326	1.69538e-18
Zfand3	1.10441e-22	0.251662	0.651	0.474	1.82736e-18
Mapk3	1.13046e-22	0.261822	0.684	0.509	1.87046e-18
Anp32e	1.16041e-22	0.313734	0.399	0.267	1.92002e-18
Trim28	1.35575e-22	0.447019	0.238	0.142	2.24322e-18
Mtch1	1.4612e-22	0.220233	0.71	0.536	2.4177e-18
H3f3b	1.58744e-22	0.22473	0.768	0.579	2.62658e-18
Slc25a11	1.60757e-22	0.215924	0.566	0.394	2.65989e-18
Scoc	1.66185e-22	0.213767	0.792	0.606	2.7497e-18
Tspan14	1.6839e-22	0.209923	0.877	0.712	2.78618e-18
Smo	1.85788e-22	0.330934	0.302	0.189	3.07405e-18
Rbm42	1.94142e-22	0.287335	0.567	0.404	3.21227e-18
Psmd8	2.1783e-22	0.332238	0.327	0.209	3.60421e-18
Numa1	2.2575e-22	0.212316	0.855	0.687	3.73526e-18
Arpc5	2.54122e-22	0.214421	0.754	0.584	4.20469e-18
Gna15	2.56956e-22	0.202168	0.887	0.72	4.25159e-18
Ufc1	2.58386e-22	0.256345	0.408	0.273	4.27525e-18
Fkbp8	3.31376e-22	0.247631	0.595	0.425	5.48294e-18
Msrb2	4.0442e-22	0.269929	0.369	0.24	6.69154e-18
Pafah1b2	4.15826e-22	0.300874	0.459	0.315	6.88026e-18
Bid	5.25331e-22	0.308642	0.423	0.288	8.69213e-18
Anapc11	6.97553e-22	0.260963	0.46	0.317	1.15417e-17
Mid1ip1	7.03057e-22	0.258359	0.504	0.351	1.16328e-17
Gpx1	7.06217e-22	0.209942	0.826	0.657	1.16851e-17
Fhl3	7.38559e-22	0.310094	0.372	0.247	1.22202e-17
Mzt2	7.52012e-22	0.307084	0.365	0.242	1.24428e-17
Adh5	7.59242e-22	0.276552	0.45	0.305	1.25624e-17
Ostf1	8.54645e-22	0.255439	0.627	0.453	1.4141e-17
Wbp2	8.66027e-22	0.247303	0.639	0.462	1.43293e-17
Ccng2	8.90571e-22	0.211607	0.769	0.593	1.47354e-17
Nek6	9.42687e-22	0.212244	0.698	0.518	1.55977e-17
Arf1	9.48865e-22	0.258947	0.68	0.505	1.56999e-17
Col6a3	9.57892e-22	0.236612	0.446	0.309	1.58493e-17
Snx6	1.05691e-21	0.258032	0.548	0.39	1.74876e-17
Psmc5	1.09799e-21	0.257159	0.504	0.35	1.81673e-17
Ruvbl2	1.15432e-21	0.402796	0.274	0.172	1.90994e-17
Klf3	1.17774e-21	0.213188	0.8	0.62	1.94868e-17
Psmb5	1.21345e-21	0.254911	0.473	0.321	2.00777e-17
Tprgl	1.21947e-21	0.29248	0.379	0.251	2.01774e-17
Eif3g	1.2834e-21	0.231308	0.522	0.366	2.12351e-17
Vsir	1.32378e-21	0.104486	1	0.989	2.19032e-17
Zfhx3	1.40788e-21	0.202124	0.863	0.697	2.32948e-17
Hfe	1.4257e-21	0.214526	0.673	0.495	2.35896e-17
Klhl9	1.44851e-21	0.227746	0.696	0.521	2.39671e-17
Rtf2	1.56718e-21	0.310051	0.446	0.31	2.59305e-17
Elob	1.653e-21	0.271975	0.493	0.347	2.73505e-17
Cdc42se1	1.77224e-21	0.213083	0.601	0.422	2.93235e-17
Flot1	1.80234e-21	0.298268	0.406	0.272	2.98215e-17
Hnrnpul1	1.83131e-21	0.191997	0.893	0.742	3.03009e-17
Maml3	1.86002e-21	0.322484	0.327	0.212	3.07758e-17
Vapa	1.8867e-21	0.396819	0.276	0.174	3.12173e-17
Dip2b	1.99625e-21	0.220576	0.759	0.582	3.303e-17
Cat	2.06964e-21	0.265985	0.49	0.341	3.42442e-17
Mdh1	2.08055e-21	0.303995	0.465	0.324	3.44247e-17
Gclm	2.60859e-21	0.380144	0.214	0.127	4.31618e-17
Tmem44	2.80497e-21	0.409813	0.166	0.091	4.6411e-17
Mrfap1	2.88421e-21	0.257418	0.573	0.413	4.77222e-17
Vma21	2.9939e-21	0.311381	0.299	0.19	4.95372e-17
Txnip	3.13631e-21	0.180011	0.962	0.85	5.18934e-17
Rab12	3.27513e-21	0.241857	0.474	0.327	5.41904e-17
Akr1b3	3.46734e-21	0.280747	0.39	0.261	5.73706e-17
Rab7	3.63865e-21	0.241353	0.597	0.424	6.02051e-17
Emd	3.98921e-21	0.334335	0.335	0.219	6.60055e-17
Stradb	4.15872e-21	0.357698	0.231	0.14	6.88101e-17
Csk	4.26843e-21	0.215294	0.832	0.664	7.06255e-17
Myl12a	4.44166e-21	0.372996	0.288	0.183	7.34917e-17
Ube2a	4.46493e-21	0.264785	0.42	0.284	7.38767e-17
Dcaf12	4.48366e-21	0.235876	0.555	0.394	7.41866e-17
Rnf44	4.619e-21	0.234571	0.629	0.46	7.6426e-17
Yif1b	4.67402e-21	0.301399	0.355	0.234	7.73363e-17
Uba1	4.73542e-21	0.238154	0.644	0.476	7.83523e-17
Slc7a8	5.34027e-21	0.195124	0.896	0.729	8.83601e-17
Pcna	5.43072e-21	0.264761	0.391	0.263	8.98567e-17
Sdhc	5.58635e-21	0.250398	0.509	0.355	9.24318e-17
Srm	5.5969e-21	0.47985	0.24	0.149	9.26063e-17
Mex3b	5.61856e-21	0.34168	0.209	0.122	9.29646e-17
Cbx3	6.0189e-21	0.275428	0.384	0.252	9.95888e-17
Csnk2b	6.1059e-21	0.373377	0.297	0.188	1.01028e-16
Itgam	6.13247e-21	0.136656	0.997	0.942	1.01468e-16
Ubtd1	8.0545e-21	0.255072	0.43	0.291	1.3327e-16
Dstn	8.46713e-21	0.277161	0.457	0.316	1.40097e-16
Ap1b1	9.76206e-21	0.232764	0.626	0.454	1.61523e-16
Dok3	1.00126e-20	0.389599	0.23	0.139	1.65669e-16
Egln1	1.00779e-20	0.248227	0.409	0.278	1.66749e-16
Nucks1	1.07786e-20	0.378816	0.266	0.167	1.78343e-16
Vamp3	1.1753e-20	0.237889	0.625	0.453	1.94466e-16
Mical3	1.18866e-20	0.252952	0.305	0.195	1.96676e-16
Bub3	1.20199e-20	0.264422	0.395	0.268	1.98881e-16
Nedd8	1.2027e-20	0.250436	0.515	0.366	1.98998e-16
Dync1i2	1.21284e-20	0.244263	0.515	0.359	2.00676e-16
Ppm1l	1.28392e-20	0.370475	0.234	0.142	2.12437e-16
Rab1b	1.31402e-20	0.263104	0.58	0.42	2.17418e-16
Pdia3	1.43943e-20	0.188478	0.866	0.705	2.38169e-16
Maf1	1.47719e-20	0.245546	0.476	0.329	2.44417e-16
Snta1	1.50017e-20	0.250265	0.477	0.331	2.48218e-16
Rybp	1.53203e-20	0.376617	0.217	0.13	2.53489e-16
Ppp2cb	1.74942e-20	0.295453	0.465	0.325	2.8946e-16
Vhl	1.75875e-20	0.228378	0.515	0.359	2.91002e-16
Pdlim5	1.78411e-20	0.260598	0.331	0.213	2.95198e-16
Prdx2	2.11624e-20	0.247962	0.422	0.287	3.50153e-16
Gngt2	2.31633e-20	0.200185	0.739	0.566	3.8326e-16
Akt1	2.34454e-20	0.189076	0.838	0.667	3.87927e-16
Sf3a2	2.38138e-20	0.280429	0.427	0.293	3.94023e-16
Tkt	3.37838e-20	0.223596	0.598	0.433	5.58986e-16
Mapre1	3.50531e-20	0.225164	0.645	0.472	5.79988e-16
Acads	4.20438e-20	0.234087	0.545	0.386	6.95657e-16
Gimap1	4.8668e-20	0.346516	0.231	0.141	8.05261e-16
Apex1	4.88871e-20	0.344221	0.255	0.158	8.08886e-16
Zmat1	4.90737e-20	0.379625	0.174	0.099	8.11974e-16
Cbfa2t3	5.46417e-20	0.280377	0.325	0.213	9.04102e-16
Erf	5.47613e-20	0.217135	0.683	0.516	9.06081e-16
Samsn1	5.68968e-20	0.20392	0.665	0.491	9.41414e-16
Gimap9	5.80674e-20	0.570711	0.143	0.078	9.60783e-16
Nckap5l	5.94696e-20	0.310167	0.281	0.178	9.83984e-16
R3hdm4	6.19209e-20	0.271096	0.478	0.337	1.02454e-15
Nrm	6.30561e-20	0.291635	0.308	0.198	1.04333e-15
Grb2	6.71871e-20	0.205227	0.755	0.573	1.11168e-15
Rab5b	6.81972e-20	0.239447	0.47	0.327	1.12839e-15
Rab10	6.84351e-20	0.283163	0.409	0.279	1.13233e-15
Mef2c	6.96926e-20	0.165263	0.926	0.8	1.15313e-15
Sf3b6	7.18326e-20	0.296747	0.408	0.281	1.18854e-15
Gstp1	7.92462e-20	0.41277	0.214	0.129	1.31121e-15
Gpd1l	8.12916e-20	0.271785	0.333	0.22	1.34505e-15
Gclc	8.25977e-20	0.21728	0.404	0.273	1.36666e-15
Aip	8.58289e-20	0.26289	0.465	0.324	1.42012e-15
Stk26	8.76969e-20	0.837848	0.082	0.037	1.45103e-15
Cask	9.08258e-20	0.308464	0.443	0.32	1.5028e-15
Tmem65	9.236e-20	0.232886	0.466	0.326	1.52819e-15
Chmp4b	9.92195e-20	0.300134	0.385	0.259	1.64169e-15
Fermt3	1.12644e-19	0.200163	0.876	0.711	1.86381e-15
Uqcrc1	1.17002e-19	0.198955	0.688	0.511	1.93591e-15
Swi5	1.20683e-19	0.365206	0.263	0.167	1.99683e-15
Mtpn	1.27632e-19	0.340425	0.325	0.213	2.11181e-15
Eif4e	1.33148e-19	0.219234	0.524	0.372	2.20307e-15
Zdhhc5	1.50583e-19	0.234829	0.47	0.329	2.49155e-15
Pdcd5	1.55967e-19	0.346773	0.211	0.127	2.58064e-15
C5ar1	1.655e-19	0.156106	0.443	0.309	2.73836e-15
Pld1	1.66604e-19	0.241737	0.512	0.367	2.75663e-15
Inpp5d	1.76665e-19	0.115212	0.997	0.967	2.9231e-15
Rraga	1.78826e-19	0.272081	0.371	0.249	2.95885e-15
Pnrc1	2.05329e-19	0.199043	0.748	0.575	3.39737e-15
Zbtb38	2.09232e-19	0.308986	0.325	0.214	3.46195e-15
Glo1	2.23228e-19	0.350523	0.265	0.168	3.69353e-15
Lyn	2.34935e-19	0.143192	0.982	0.906	3.88723e-15
Bckdk	2.63335e-19	0.248842	0.339	0.225	4.35714e-15
Arl6ip1	2.84964e-19	0.223045	0.58	0.417	4.71502e-15
Paip2	2.91948e-19	0.216036	0.641	0.475	4.83057e-15
Gabarapl2	2.92237e-19	0.199287	0.569	0.406	4.83536e-15
Psenen	2.98568e-19	0.204283	0.731	0.555	4.94011e-15
Psmb10	3.06272e-19	0.270762	0.412	0.283	5.06758e-15
Psmb2	3.20504e-19	0.248984	0.387	0.263	5.30306e-15
Cuta	3.47503e-19	0.235499	0.51	0.362	5.74978e-15
Hmox2	3.53839e-19	0.197494	0.7	0.528	5.85462e-15
Papss1	3.66599e-19	0.22812	0.438	0.299	6.06575e-15
Ing1	3.73123e-19	0.248276	0.32	0.21	6.1737e-15
Tmem30a	4.07735e-19	0.222633	0.692	0.521	6.74638e-15
Rab8a	4.23377e-19	0.248037	0.458	0.324	7.00519e-15
Ahsa1	4.33424e-19	0.249592	0.507	0.362	7.17144e-15
Aldoa	4.38867e-19	0.186183	0.706	0.526	7.2615e-15
Cab39	4.43305e-19	0.210952	0.643	0.475	7.33493e-15
Bzw2	4.47768e-19	0.57848	0.147	0.083	7.40878e-15
Manf	4.6746e-19	0.169023	0.664	0.487	7.73459e-15
Syf2	4.77796e-19	0.235948	0.555	0.402	7.90562e-15
Gnb2	4.90982e-19	0.218077	0.66	0.491	8.12379e-15
Camk2b	5.20867e-19	0.516728	0.103	0.051	8.61827e-15
Prex1	5.36756e-19	0.168346	0.92	0.775	8.88116e-15
Lrrc39	5.74995e-19	0.449675	0.16	0.091	9.51388e-15
Ddx6	5.78346e-19	0.196291	0.864	0.706	9.56931e-15
Morc2a	6.07365e-19	0.265277	0.355	0.238	1.00495e-14
Ten1	6.08142e-19	0.336543	0.238	0.149	1.00623e-14
Suclg1	6.11744e-19	0.456653	0.19	0.113	1.01219e-14
Uqcrc2	6.153e-19	0.231732	0.502	0.356	1.01808e-14
Glod4	6.18118e-19	0.288856	0.317	0.211	1.02274e-14
Snrpb	6.30035e-19	0.326928	0.33	0.221	1.04246e-14
Ap1s1	6.32082e-19	0.266002	0.328	0.219	1.04584e-14
Trf	6.44535e-19	0.12189	0.994	0.945	1.06645e-14
Capns1	6.82953e-19	0.281058	0.48	0.339	1.13001e-14
Zfp385a	6.84965e-19	0.221441	0.726	0.564	1.13334e-14
Asb8	6.93193e-19	0.330494	0.241	0.151	1.14696e-14
Rab1a	7.01271e-19	0.181789	0.872	0.709	1.16032e-14
Rheb	7.03063e-19	0.254686	0.487	0.344	1.16329e-14
Ddah2	7.4224e-19	0.390191	0.229	0.143	1.22811e-14
Gbp7	7.46904e-19	0.306712	0.24	0.15	1.23583e-14
Magoh	7.50029e-19	0.283381	0.293	0.19	1.241e-14
Ube2z	8.16967e-19	0.225874	0.496	0.35	1.35175e-14
Scp2	8.26343e-19	0.270467	0.297	0.192	1.36727e-14
Smad3	8.36752e-19	0.204789	0.542	0.387	1.38449e-14
Rtn4rl1	8.5183e-19	0.183127	0.829	0.652	1.40944e-14
Usp21	9.42243e-19	0.209884	0.448	0.311	1.55904e-14
Tmed7	1.08042e-18	0.201984	0.845	0.688	1.78766e-14
Gp9	1.11237e-18	0.413952	0.161	0.092	1.84052e-14
Paip1	1.17903e-18	0.206604	0.53	0.378	1.95083e-14
Rpn1	1.25316e-18	0.197355	0.724	0.544	2.07348e-14
Dap	1.26258e-18	0.350716	0.278	0.182	2.08907e-14
Tollip	1.28651e-18	0.259858	0.332	0.22	2.12866e-14
Scamp5	1.40176e-18	0.182484	0.734	0.559	2.31935e-14
Sgk1	1.43791e-18	0.171635	0.768	0.614	2.37917e-14
Urod	1.52298e-18	0.388855	0.215	0.132	2.51992e-14
Lypd6	1.61014e-18	0.698878	0.079	0.036	2.66414e-14
Gabarap	1.68463e-18	0.208895	0.674	0.503	2.78738e-14
Eif4a3	1.69271e-18	0.371748	0.241	0.152	2.80075e-14
Smap1	1.74121e-18	0.265383	0.301	0.198	2.88101e-14
Pdcd6	1.74354e-18	0.266452	0.344	0.232	2.88486e-14
Trappc1	1.78277e-18	0.26283	0.317	0.21	2.94976e-14
Ube2h	1.79897e-18	0.184094	0.609	0.44	2.97658e-14
Tagln2	1.87004e-18	0.306729	0.274	0.18	3.09418e-14
Rcsd1	2.035e-18	0.157633	0.774	0.609	3.3671e-14
Kpna3	2.30417e-18	0.212684	0.486	0.338	3.81247e-14
Ywhaz	2.40927e-18	0.363379	0.275	0.178	3.98637e-14
Sh3bp5	2.41757e-18	0.497957	0.154	0.088	4.00012e-14
Rab11a	2.72758e-18	0.271244	0.446	0.315	4.51306e-14
Acat1	2.77569e-18	0.260716	0.384	0.262	4.59266e-14
Tmed2	3.11018e-18	0.21749	0.669	0.513	5.1461e-14
Rasgrp4	3.11795e-18	0.482826	0.109	0.055	5.15896e-14
Txnl1	3.22999e-18	0.242476	0.445	0.31	5.34433e-14
Arhgef40	3.48955e-18	0.153	0.693	0.524	5.77381e-14
Ptma	3.8095e-18	0.27956	0.364	0.246	6.30319e-14
Rgs19	3.89238e-18	0.176169	0.857	0.694	6.44034e-14
Arhgdia	4.38049e-18	0.191507	0.808	0.636	7.24796e-14
Cct6a	4.72133e-18	0.2845	0.337	0.227	7.8119e-14
Spr	4.74241e-18	0.322223	0.246	0.158	7.8468e-14
Atp6v1f	4.87981e-18	0.175711	0.652	0.479	8.07414e-14
Ostc	4.98616e-18	0.219536	0.467	0.326	8.2501e-14
Ncf1	5.01996e-18	0.153965	0.968	0.877	8.30603e-14
Ogfod1	5.07815e-18	0.350718	0.202	0.123	8.40231e-14
Abhd4	5.18324e-18	0.20905	0.424	0.294	8.57619e-14
Drap1	5.25298e-18	0.183766	0.673	0.501	8.69158e-14
Pqbp1	5.37393e-18	0.269112	0.361	0.247	8.8917e-14
Chn2	5.47652e-18	0.179001	0.574	0.417	9.06144e-14
Higd2a	5.6015e-18	0.204557	0.474	0.335	9.26825e-14
Tspan13	5.9275e-18	0.231862	0.552	0.401	9.80764e-14
Prxl2b	6.05776e-18	0.308116	0.235	0.148	1.00232e-13
Mlec	6.12441e-18	0.17283	0.918	0.783	1.01335e-13
Dr1	6.12783e-18	0.272056	0.319	0.212	1.01391e-13
Map2k1	6.66484e-18	0.205445	0.516	0.366	1.10276e-13
Sypl	6.9606e-18	0.187934	0.724	0.554	1.1517e-13
Sik2	7.12126e-18	0.188357	0.523	0.375	1.17828e-13
Tbc1d13	7.21282e-18	0.226609	0.374	0.254	1.19343e-13
Psma1	7.2242e-18	0.231664	0.546	0.4	1.19532e-13
Stard8	7.53945e-18	0.243229	0.317	0.212	1.24748e-13
Cdc37	8.3005e-18	0.196463	0.516	0.37	1.3734e-13
Taldo1	8.33156e-18	0.220109	0.585	0.426	1.37854e-13
Commd7	8.41916e-18	0.209816	0.495	0.351	1.39303e-13
Fam32a	8.70734e-18	0.189814	0.514	0.367	1.44072e-13
Rela	8.73811e-18	0.192486	0.657	0.485	1.44581e-13
Yaf2	8.92181e-18	0.272082	0.265	0.171	1.4762e-13
Tmem243	9.21863e-18	0.206388	0.569	0.417	1.52532e-13
Rab2a	9.35421e-18	0.190084	0.692	0.525	1.54775e-13
Maged1	9.46287e-18	0.208499	0.46	0.326	1.56573e-13
Scamp1	9.54507e-18	0.170565	0.413	0.281	1.57933e-13
Tubb2b	9.7933e-18	0.277768	0.359	0.25	1.6204e-13
Ccdc90b	1.01864e-17	0.278264	0.298	0.198	1.68545e-13
Slc25a39	1.02183e-17	0.226839	0.406	0.28	1.69073e-13
Thrsp	1.17266e-17	0.18705	0.371	0.253	1.94028e-13
Ccl9	1.17371e-17	0.188211	0.378	0.263	1.94203e-13
Pitpna	1.1796e-17	0.197638	0.595	0.442	1.95177e-13
Itga9	1.18705e-17	0.185854	0.532	0.379	1.96409e-13
BC035044	1.2253e-17	0.203354	0.62	0.462	2.02739e-13
Mymk	1.30922e-17	0.394384	0.141	0.079	2.16624e-13
P2ry10b	1.333e-17	0.267301	0.212	0.131	2.20559e-13
Ndufa8	1.33508e-17	0.202305	0.465	0.328	2.20903e-13
Ttc9	1.37212e-17	0.335581	0.2	0.123	2.27031e-13
Ogfrl1	1.40502e-17	0.190904	0.624	0.46	2.32474e-13
Bmi1	1.47463e-17	0.208981	0.383	0.262	2.43992e-13
Mtfr1l	1.55381e-17	0.304652	0.272	0.177	2.57094e-13
Pxk	1.60179e-17	0.175623	0.548	0.391	2.65033e-13
Ctnnd1	1.63507e-17	0.202687	0.631	0.472	2.70539e-13
Prkaca	1.63582e-17	0.221147	0.399	0.275	2.70663e-13
Zfp35	1.76268e-17	0.322428	0.173	0.102	2.91652e-13
Atp5f1	1.77469e-17	0.225504	0.463	0.328	2.9364e-13
Tsn	1.79414e-17	0.247381	0.426	0.299	2.96858e-13
Med11	2.02562e-17	0.276226	0.298	0.198	3.35159e-13
Psmd3	2.09178e-17	0.262851	0.333	0.224	3.46107e-13
Mras	2.12892e-17	0.229727	0.287	0.188	3.52251e-13
Adcy8	2.16986e-17	0.611189	0.081	0.038	3.59024e-13
Ndufb10	2.19775e-17	0.223849	0.513	0.37	3.63639e-13
Vamp8	2.64673e-17	0.176622	0.788	0.627	4.37927e-13
Afap1l1	2.71003e-17	0.340751	0.197	0.121	4.48402e-13
Klhl36	2.75976e-17	0.225706	0.281	0.182	4.5663e-13
Aamp	2.77021e-17	0.189079	0.656	0.494	4.58358e-13
Olfml2b	2.82548e-17	0.301266	0.217	0.135	4.67505e-13
Sptssa	2.94658e-17	0.209175	0.394	0.271	4.87541e-13
Utp11	2.9702e-17	0.18606	0.416	0.286	4.91449e-13
Slc35a4	3.02667e-17	0.196502	0.386	0.266	5.00793e-13
Smndc1	3.3183e-17	0.219077	0.38	0.261	5.49046e-13
Akirin1	3.3614e-17	0.22206	0.494	0.355	5.56177e-13
Atp5o	3.40856e-17	0.221147	0.391	0.27	5.6398e-13
Ddx21	3.58326e-17	0.187611	0.433	0.304	5.92887e-13
Mfng	3.59819e-17	0.17575	0.7	0.529	5.95356e-13
Acy1	3.77206e-17	0.442433	0.141	0.08	6.24125e-13
Ptpn1	4.07139e-17	0.18487	0.683	0.514	6.73653e-13
Tomm22	4.13882e-17	0.231981	0.392	0.271	6.84809e-13
Sf3b4	4.16276e-17	0.235961	0.328	0.221	6.8877e-13
Cdkn2aipnl	4.24038e-17	0.291937	0.312	0.21	7.01613e-13
Cep68	4.37142e-17	0.162371	0.705	0.534	7.23295e-13
Serpinf1	4.64993e-17	0.8923	0.06	0.025	7.69378e-13
Ppia	4.95394e-17	0.257191	0.416	0.292	8.1968e-13
Sec11c	5.55246e-17	0.178919	0.74	0.574	9.1871e-13
Glrx3	5.61439e-17	0.262264	0.278	0.183	9.28958e-13
Comt	5.62516e-17	0.167455	0.893	0.758	9.30738e-13
Vps28	5.63482e-17	0.210896	0.596	0.444	9.32337e-13
St6galnac4	5.85219e-17	0.165102	0.746	0.57	9.68304e-13
Ssu72	5.96969e-17	0.185929	0.481	0.34	9.87745e-13
Nrarp	6.03428e-17	0.753464	0.074	0.034	9.98432e-13
Blmh	6.15118e-17	0.235327	0.341	0.232	1.01777e-12
Ctbp1	6.22692e-17	0.196722	0.535	0.384	1.03031e-12
Polr2e	6.48522e-17	0.197036	0.462	0.328	1.07305e-12
Slc39a12	6.55036e-17	0.404566	0.159	0.093	1.08382e-12
Nosip	6.59887e-17	0.259411	0.288	0.19	1.09185e-12
Map7d1	7.3569e-17	0.190405	0.633	0.472	1.21727e-12
Pfkl	7.38776e-17	0.16056	0.552	0.403	1.22238e-12
Was	7.39583e-17	0.178904	0.699	0.539	1.22371e-12
Snu13	7.5412e-17	0.250561	0.427	0.302	1.24777e-12
Cnot8	7.60662e-17	0.179788	0.652	0.487	1.25859e-12
Prpf8	7.8422e-17	0.180951	0.681	0.512	1.29757e-12
Psmd5	8.05004e-17	0.26469	0.224	0.141	1.33196e-12
Mta2	8.26589e-17	0.173307	0.679	0.515	1.36767e-12
Poldip3	8.30308e-17	0.204382	0.554	0.403	1.37383e-12
Tmed3	8.41082e-17	0.215549	0.597	0.444	1.39165e-12
Yipf4	8.48095e-17	0.243488	0.445	0.313	1.40326e-12
Commd6	8.71353e-17	0.196754	0.335	0.227	1.44174e-12
Fam107b	9.19637e-17	0.338854	0.21	0.131	1.52163e-12
Fis1	9.26962e-17	0.217284	0.566	0.419	1.53375e-12
Bhlhb9	9.41468e-17	0.335878	0.208	0.131	1.55775e-12
Stk40	9.57677e-17	0.261712	0.339	0.233	1.58457e-12
Arpc5l	9.80185e-17	0.228583	0.407	0.287	1.62181e-12
Ssbp4	9.87406e-17	0.172719	0.526	0.383	1.63376e-12
Ctnnbip1	9.89185e-17	0.407591	0.176	0.106	1.63671e-12
Timm13	1.04216e-16	0.252414	0.37	0.259	1.72436e-12
Sh3glb1	1.04752e-16	0.146915	0.952	0.828	1.73323e-12
Gpsm3	1.09268e-16	0.169349	0.646	0.485	1.80796e-12
Rbbp9	1.11006e-16	0.307338	0.216	0.136	1.8367e-12
Unc119b	1.12827e-16	0.445773	0.165	0.098	1.86683e-12
Pecr	1.13534e-16	0.2497	0.319	0.216	1.87854e-12
Prpf19	1.15843e-16	0.258801	0.436	0.309	1.91674e-12
Serp1	1.17658e-16	0.398294	0.192	0.118	1.94676e-12
Actr1a	1.18278e-16	0.181941	0.616	0.453	1.95703e-12
Pdcl	1.18657e-16	0.281754	0.244	0.158	1.9633e-12
2002-09-01	1.19144e-16	0.197446	0.603	0.445	1.97135e-12
Kars	1.22229e-16	0.240009	0.321	0.218	2.0224e-12
Gtf3c6	1.28903e-16	0.315099	0.248	0.161	2.13283e-12
Cops8	1.30524e-16	0.25689	0.341	0.234	2.15965e-12
Slc46a1	1.31287e-16	0.202977	0.568	0.422	2.17228e-12
Zfp362	1.32158e-16	0.254061	0.294	0.196	2.18669e-12
Tmem60	1.325e-16	0.195227	0.239	0.153	2.19235e-12
Zmat2	1.38532e-16	0.188847	0.424	0.299	2.29215e-12
Hnmt	1.49835e-16	0.260702	0.299	0.201	2.47918e-12
Pi4k2a	1.50142e-16	0.202672	0.408	0.284	2.48424e-12
Ube2s	1.53217e-16	0.474087	0.145	0.084	2.53514e-12
Nfatc3	1.56157e-16	0.208052	0.391	0.272	2.58378e-12
Fcer1g	1.589e-16	0.109619	1	0.973	2.62916e-12
Lmo4	1.60669e-16	0.245358	0.329	0.222	2.65844e-12
Rnf167	1.61814e-16	0.168982	0.722	0.556	2.67738e-12
Mmd	1.69379e-16	0.275244	0.251	0.164	2.80255e-12
Flnb	1.71623e-16	0.24985	0.29	0.194	2.83968e-12
Ubqln2	1.7482e-16	0.226754	0.411	0.288	2.89258e-12
Adgrl2	1.89228e-16	0.480381	0.158	0.094	3.13097e-12
Ppp2r1b	1.93888e-16	0.253472	0.296	0.197	3.20808e-12
Nubp2	1.97591e-16	0.219482	0.263	0.171	3.26935e-12
Rdx	2.00301e-16	0.216614	0.511	0.369	3.31417e-12
Sort1	2.0429e-16	0.173936	0.834	0.666	3.38018e-12
Eif3l	2.19047e-16	0.188505	0.509	0.367	3.62435e-12
Nol7	2.20148e-16	0.23297	0.345	0.237	3.64258e-12
Strap	2.21531e-16	0.365212	0.197	0.123	3.66546e-12
Adi1	2.21536e-16	0.256853	0.315	0.214	3.66554e-12
Cetn3	2.33273e-16	0.217331	0.364	0.252	3.85973e-12
Cct8	2.46718e-16	0.211561	0.341	0.231	4.08219e-12
Pnrc2	2.49803e-16	0.166189	0.566	0.407	4.13324e-12
Bmyc	2.49871e-16	0.180819	0.563	0.415	4.13437e-12
Jpt2	2.63062e-16	0.318118	0.212	0.134	4.35263e-12
Plekha2	2.70627e-16	0.191077	0.495	0.355	4.4778e-12
Rcan3	2.77468e-16	0.209615	0.279	0.184	4.59098e-12
Skp1a	2.97193e-16	0.200859	0.351	0.238	4.91735e-12
Mxi1	3.02357e-16	0.192147	0.459	0.326	5.00281e-12
Stk24	3.16942e-16	0.211222	0.461	0.329	5.24413e-12
Garnl3	3.18561e-16	0.353034	0.172	0.104	5.27091e-12
Micos10	3.20015e-16	0.19714	0.345	0.235	5.29497e-12
Tfe3	3.26772e-16	0.186379	0.705	0.541	5.40676e-12
Gmfg	3.27842e-16	0.258794	0.342	0.237	5.42448e-12
Metap2	3.34047e-16	0.163447	0.505	0.359	5.52715e-12
Ube2g2	3.36965e-16	0.247758	0.347	0.239	5.57542e-12
Reep3	3.37231e-16	0.187004	0.715	0.554	5.57983e-12
Rab8b	3.88619e-16	0.17458	0.76	0.599	6.43008e-12
Bak1	3.93527e-16	0.20644	0.336	0.228	6.5113e-12
Rab5if	3.97305e-16	0.191368	0.483	0.349	6.5738e-12
Sdha	3.98276e-16	0.16956	0.754	0.587	6.58987e-12
Fam192a	4.09818e-16	0.219063	0.307	0.206	6.78084e-12
Ppp3r1	4.1485e-16	0.180543	0.576	0.43	6.86411e-12
Wbp4	4.19756e-16	0.221453	0.309	0.209	6.94527e-12
Jam3	4.22989e-16	0.356429	0.17	0.103	6.99877e-12
Ctdsp1	4.65713e-16	0.178372	0.523	0.379	7.70568e-12
Ptov1	4.73106e-16	0.192196	0.521	0.381	7.82802e-12
Spry1	4.77448e-16	0.270083	0.196	0.122	7.89985e-12
Sec23b	5.04672e-16	0.239233	0.335	0.23	8.3503e-12
Zfp266	5.10094e-16	0.252746	0.307	0.208	8.44001e-12
Rgl1	5.2103e-16	0.19796	0.454	0.323	8.62097e-12
Pycard	5.2223e-16	0.139686	0.95	0.852	8.64082e-12
Add3	5.23146e-16	0.250684	0.372	0.26	8.65597e-12
Kdm2b	5.49143e-16	0.188739	0.421	0.292	9.08611e-12
Apba1	5.71587e-16	0.206232	0.289	0.192	9.45748e-12
Nmt1	5.77448e-16	0.151808	0.81	0.634	9.55446e-12
Cct7	5.8282e-16	0.235482	0.335	0.228	9.64334e-12
Sesn1	5.88958e-16	0.168464	0.586	0.426	9.74491e-12
Stk17b	5.95001e-16	0.204438	0.334	0.227	9.84488e-12
Rab11b	6.1455e-16	0.207464	0.382	0.263	1.01683e-11
Xrcc5	6.24938e-16	0.294002	0.219	0.139	1.03402e-11
Eif3c	6.37833e-16	0.234351	0.388	0.272	1.05536e-11
Hexim1	6.40528e-16	0.23193	0.352	0.246	1.05982e-11
Bbs9	6.63399e-16	0.178386	0.441	0.313	1.09766e-11
Tusc2	6.69764e-16	0.300647	0.206	0.129	1.10819e-11
Mindy2	6.75627e-16	0.216853	0.528	0.392	1.11789e-11
Cdk5rap3	6.88685e-16	0.192575	0.347	0.236	1.1395e-11
Il6st	6.92875e-16	0.12173	0.948	0.85	1.14643e-11
Ormdl3	7.16271e-16	0.253053	0.192	0.117	1.18514e-11
Kpnb1	7.24577e-16	0.241696	0.337	0.23	1.19889e-11
Fkbp7	7.32431e-16	0.275148	0.213	0.135	1.21188e-11
Mcur1	7.51943e-16	0.216484	0.47	0.34	1.24417e-11
Fam220a.1	8.0836e-16	0.312199	0.195	0.121	1.33751e-11
Rrm2b	8.41454e-16	0.335591	0.189	0.118	1.39227e-11
Srp19	8.70116e-16	0.243357	0.297	0.201	1.43969e-11
Arvcf	8.71799e-16	0.198618	0.377	0.261	1.44248e-11
Hprt	8.91053e-16	0.164678	0.548	0.4	1.47434e-11
Ptges3	8.92309e-16	0.215906	0.413	0.291	1.47642e-11
Fubp3	8.99937e-16	0.248896	0.276	0.184	1.48904e-11
Naxe	9.05836e-16	0.179977	0.488	0.348	1.4988e-11
Arcn1	9.09697e-16	0.193325	0.646	0.493	1.50518e-11
Cyren	9.85234e-16	0.2834	0.196	0.122	1.63017e-11
Vps72	1.00438e-15	0.2152	0.292	0.196	1.66185e-11
Hspbp1	1.00723e-15	0.414297	0.178	0.111	1.66656e-11
Gins4	1.0494e-15	0.306832	0.22	0.141	1.73633e-11
Rapgef5	1.06115e-15	0.151651	0.698	0.542	1.75579e-11
Lbh	1.07406e-15	0.257283	0.228	0.147	1.77715e-11
Prr14	1.16085e-15	0.163183	0.349	0.238	1.92074e-11
Klhl3	1.19211e-15	0.451495	0.129	0.074	1.97246e-11
2007-09-01	1.19413e-15	0.178065	0.668	0.506	1.9758e-11
Ppm1g	1.21185e-15	0.181194	0.466	0.332	2.00512e-11
Ier5	1.27586e-15	0.172284	0.512	0.373	2.11104e-11
Fli1	1.28128e-15	0.141023	0.888	0.722	2.12e-11
Tubb4b	1.29408e-15	0.26681	0.267	0.178	2.14118e-11
Dad1	1.30502e-15	0.208496	0.514	0.38	2.15928e-11
Dda1	1.34527e-15	0.212157	0.251	0.164	2.22589e-11
Mars	1.36542e-15	0.182485	0.415	0.292	2.25923e-11
Btf3	1.40224e-15	0.190503	0.519	0.377	2.32015e-11
Fam91a1	1.45677e-15	0.144229	0.936	0.819	2.41037e-11
Mpi	1.4594e-15	0.174574	0.378	0.265	2.41473e-11
Idh3a	1.54193e-15	0.25139	0.264	0.176	2.55129e-11
Cope	1.5465e-15	0.186314	0.573	0.423	2.55883e-11
Commd1	1.67421e-15	0.212115	0.289	0.195	2.77015e-11
Reep5	1.75235e-15	0.16029	0.816	0.649	2.89944e-11
Tom1l1	1.9149e-15	0.287416	0.259	0.172	3.16839e-11
Lin7c	1.93632e-15	0.180541	0.403	0.284	3.20384e-11
Rab39	1.97583e-15	0.167721	0.46	0.327	3.26921e-11
Nlk	1.99425e-15	0.171418	0.321	0.219	3.29969e-11
Pithd1	2.10454e-15	0.245511	0.26	0.174	3.48217e-11
Rtn3	2.13735e-15	0.150083	0.874	0.722	3.53646e-11
Foxn3	2.2495e-15	0.162081	0.683	0.515	3.72203e-11
Grpel1	2.27213e-15	0.236021	0.311	0.215	3.75947e-11
Hadha	2.44817e-15	0.221039	0.373	0.26	4.05074e-11
Cbfb	2.45827e-15	0.197053	0.631	0.481	4.06745e-11
Peak1	2.47968e-15	0.247322	0.207	0.132	4.10287e-11
Pfdn2	2.55008e-15	0.172397	0.355	0.245	4.21936e-11
Tma7	2.60177e-15	0.158649	0.478	0.343	4.30489e-11
Gosr1	2.64597e-15	0.21458	0.299	0.2	4.37802e-11
Eif5a	2.78718e-15	0.203716	0.365	0.253	4.61167e-11
Fbxo28	2.80982e-15	0.238298	0.24	0.157	4.64912e-11
Fadd	2.82274e-15	0.236143	0.248	0.163	4.67051e-11
Atp5j2	2.84644e-15	0.209028	0.415	0.293	4.70971e-11
Ranbp1	2.86643e-15	0.235706	0.31	0.21	4.7428e-11
Srp14	2.96432e-15	0.193086	0.285	0.192	4.90477e-11
Vps37b	2.99788e-15	0.183229	0.586	0.435	4.96029e-11
Ndufa2	3.18171e-15	0.1713	0.505	0.365	5.26446e-11
Zfp703	3.24518e-15	0.165349	0.545	0.402	5.36947e-11
Ino80c	3.43988e-15	0.229931	0.238	0.156	5.69162e-11
Bin1	3.6074e-15	0.104275	0.995	0.959	5.96881e-11
Abhd17a	3.72631e-15	0.208112	0.354	0.245	6.16555e-11
Usf1	3.72878e-15	0.176574	0.646	0.489	6.16963e-11
Chst8	3.79373e-15	0.315198	0.18	0.112	6.2771e-11
Pip4k2b	3.83895e-15	0.199585	0.396	0.281	6.35193e-11
Pfdn6	3.85575e-15	0.302516	0.243	0.162	6.37973e-11
Gadd45gip1	3.8823e-15	0.250221	0.316	0.219	6.42365e-11
Map2k3	4.09337e-15	0.220811	0.284	0.192	6.77289e-11
Ptger3	4.16961e-15	0.914802	0.07	0.033	6.89904e-11
Arsb	4.25033e-15	0.155322	0.773	0.626	7.0326e-11
Anapc13	4.28196e-15	0.221997	0.37	0.261	7.08492e-11
Bcas2	4.52977e-15	0.225451	0.384	0.272	7.49496e-11
Polr2j	4.5937e-15	0.255752	0.206	0.132	7.60074e-11
Midn	4.69383e-15	0.175702	0.434	0.31	7.76641e-11
Zfpm1	4.84907e-15	0.314436	0.198	0.125	8.02327e-11
Copz1	4.8949e-15	0.153249	0.446	0.318	8.0991e-11
Ccdc115	5.10297e-15	0.248163	0.259	0.173	8.44337e-11
Ndufa4	5.49658e-15	0.271846	0.297	0.2	9.09464e-11
Polr3f	5.5397e-15	0.251319	0.214	0.138	9.16598e-11
Smarcd2	5.65108e-15	0.231972	0.339	0.236	9.35028e-11
Ap2s1	5.66875e-15	0.219356	0.32	0.221	9.37951e-11
Xpo5	5.75354e-15	0.225448	0.247	0.162	9.5198e-11
Ncbp3	5.81789e-15	0.187155	0.413	0.293	9.62629e-11
Edem2	5.83441e-15	0.152758	0.811	0.643	9.65361e-11
Arl8b	5.84514e-15	0.177491	0.747	0.58	9.67137e-11
Ino80b	5.88732e-15	0.238142	0.285	0.195	9.74116e-11
Cnrip1	5.94347e-15	0.362408	0.172	0.108	9.83407e-11
Trib1	6.05174e-15	0.181076	0.304	0.207	1.00132e-10
Selenot	6.11083e-15	0.15895	0.723	0.562	1.0111e-10
Cox5a	6.11767e-15	0.270178	0.25	0.165	1.01223e-10
Tcea1	6.2937e-15	0.189971	0.45	0.325	1.04136e-10
Cebpzos	6.32626e-15	0.160206	0.569	0.427	1.04674e-10
Bet1	6.42464e-15	0.212547	0.294	0.201	1.06302e-10
Ube2e3	6.57786e-15	0.204516	0.35	0.244	1.08837e-10
Angptl7	6.69344e-15	0.568874	0.12	0.068	1.1075e-10
Rxra	6.78525e-15	0.174449	0.461	0.33	1.12269e-10
Fam117b	7.04543e-15	0.175148	0.664	0.501	1.16574e-10
Sar1b	7.08338e-15	0.164996	0.491	0.355	1.17202e-10
Cpne3	7.19007e-15	0.161865	0.441	0.315	1.18967e-10
Lamtor2	7.19472e-15	0.195574	0.398	0.283	1.19044e-10
Akr1b10	7.20949e-15	0.166914	0.632	0.474	1.19288e-10
Wbp11	7.60885e-15	0.292209	0.225	0.147	1.25896e-10
Mettl9	7.84301e-15	0.217802	0.339	0.237	1.2977e-10
Arf6	8.20716e-15	0.18816	0.476	0.347	1.35796e-10
Spred2	8.2496e-15	0.296581	0.192	0.121	1.36498e-10
Dbt	8.80848e-15	0.31454	0.18	0.112	1.45745e-10
Phb2	8.89327e-15	0.226319	0.264	0.175	1.47148e-10
Tbrg1	8.8976e-15	0.29645	0.223	0.146	1.4722e-10
Ppp1r10	9.0275e-15	0.202523	0.274	0.183	1.49369e-10
Tsen34	9.07478e-15	0.185525	0.353	0.243	1.50151e-10
Aarsd1	9.15155e-15	0.281541	0.203	0.131	1.51421e-10
Nop2	9.44375e-15	0.157495	0.362	0.251	1.56256e-10
Ube2r2	9.46231e-15	0.188824	0.482	0.349	1.56563e-10
Oaz1	9.80979e-15	0.168713	0.402	0.28	1.62313e-10
Cct3	1.03047e-14	0.197468	0.353	0.247	1.70501e-10
Imp4	1.03256e-14	0.217839	0.318	0.218	1.70848e-10
Sppl3	1.05274e-14	0.194258	0.583	0.433	1.74187e-10
Srek1ip1	1.05669e-14	0.276174	0.258	0.173	1.7484e-10
Srp68	1.08863e-14	0.170024	0.439	0.31	1.80125e-10
Rnaseh2c	1.09768e-14	0.212995	0.268	0.18	1.81621e-10
Hars	1.12049e-14	0.299279	0.235	0.155	1.85395e-10
Eif4h	1.13206e-14	0.203751	0.413	0.292	1.87311e-10
Psmc4	1.15618e-14	0.213303	0.377	0.265	1.91301e-10
Ssr2	1.18125e-14	0.208687	0.414	0.298	1.9545e-10
Snx5	1.18134e-14	0.157478	0.846	0.681	1.95465e-10
Tbl1x	1.22101e-14	0.223945	0.325	0.226	2.02028e-10
Tubg1	1.24045e-14	0.301873	0.171	0.105	2.05244e-10
Rnf185	1.26995e-14	0.263218	0.222	0.144	2.10126e-10
Prdx3	1.2849e-14	0.224455	0.322	0.225	2.12599e-10
Tpd52l2	1.31244e-14	0.164202	0.426	0.3	2.17157e-10
Ugp2	1.34938e-14	0.241623	0.296	0.203	2.23269e-10
Mid1	1.35856e-14	0.675602	0.073	0.035	2.24787e-10
Galnt10	1.36184e-14	0.15068	0.441	0.316	2.2533e-10
Zyx	1.37456e-14	0.183633	0.512	0.379	2.27435e-10
Lpcat2	1.38906e-14	0.112305	0.99	0.921	2.29833e-10
Arhgap31	1.39478e-14	0.169257	0.37	0.259	2.30781e-10
Lifr	1.40803e-14	0.143322	0.585	0.44	2.32973e-10
Pepd	1.41641e-14	0.211554	0.499	0.371	2.34359e-10
Coa3	1.41769e-14	0.325721	0.217	0.142	2.34571e-10
Decr1	1.45741e-14	0.321918	0.215	0.141	2.41142e-10
Tceal1	1.46005e-14	0.47311	0.118	0.067	2.4158e-10
Psmf1	1.46404e-14	0.275104	0.255	0.171	2.4224e-10
Gpr155	1.58805e-14	0.129028	0.727	0.563	2.62758e-10
Gatad2a	1.61484e-14	0.241465	0.314	0.217	2.67191e-10
Pold2	1.62309e-14	0.382725	0.143	0.086	2.68557e-10
Pdrg1	1.65186e-14	0.25572	0.26	0.175	2.73316e-10
Snw1	1.66055e-14	0.179119	0.427	0.307	2.74755e-10
Ccdc50	1.67372e-14	0.144578	0.589	0.429	2.76934e-10
Galnt4	1.68291e-14	0.129243	0.415	0.293	2.78454e-10
Zfp148	1.68952e-14	0.27131	0.222	0.145	2.79548e-10
Galnt2	1.70601e-14	0.155735	0.426	0.302	2.82277e-10
Slc5a10	1.7535e-14	0.256798	0.146	0.088	2.90134e-10
Jpt1	1.76617e-14	0.163092	0.618	0.472	2.9223e-10
Itpripl1	1.8265e-14	0.139718	0.633	0.469	3.02213e-10
Casp3	1.85331e-14	0.19966	0.289	0.197	3.06648e-10
Slc7a5	2.09439e-14	0.136733	0.32	0.22	3.46538e-10
Aldh2	2.15208e-14	0.195201	0.366	0.259	3.56082e-10
Cggbp1	2.1976e-14	0.159691	0.634	0.485	3.63615e-10
Serpine2	2.19779e-14	0.123177	0.927	0.801	3.63647e-10
Otub1	2.24126e-14	0.196734	0.43	0.312	3.70839e-10
Gpalpp1	2.42292e-14	0.183041	0.239	0.157	4.00897e-10
Ndufc1	2.42545e-14	0.2503	0.22	0.143	4.01315e-10
Tram1	2.47785e-14	0.15228	0.892	0.755	4.09985e-10
Ubxn1	2.53314e-14	0.241079	0.374	0.266	4.19134e-10
Prkacb	2.54165e-14	0.172934	0.438	0.314	4.20542e-10
Foxj2	2.54621e-14	0.172033	0.406	0.288	4.21296e-10
Bag5	2.56587e-14	0.224457	0.257	0.172	4.24549e-10
Sephs2	2.57838e-14	0.224356	0.27	0.183	4.2662e-10
Pih1d1	2.59758e-14	0.331299	0.19	0.122	4.29796e-10
Pum2	2.69782e-14	0.155393	0.784	0.624	4.46381e-10
Eef2	2.70057e-14	0.162309	0.624	0.464	4.46837e-10
Tmem230	2.77631e-14	0.169206	0.426	0.303	4.59368e-10
Uqcc2	2.81091e-14	0.235976	0.271	0.185	4.65093e-10
Fkbp5	2.86136e-14	0.178196	0.484	0.354	4.7344e-10
Snx18	2.95916e-14	0.132993	0.956	0.837	4.89623e-10
Tmem144	3.01395e-14	0.14439	0.291	0.196	4.98688e-10
Tmem106c	3.03621e-14	0.244879	0.28	0.191	5.02371e-10
Krtcap2	3.04293e-14	0.233846	0.227	0.148	5.03483e-10
Dnajc18	3.05956e-14	0.191006	0.298	0.203	5.06235e-10
Bicd2	3.14353e-14	0.167979	0.672	0.512	5.20129e-10
Cops4	3.18385e-14	0.187297	0.52	0.387	5.268e-10
Edf1	3.22594e-14	0.153967	0.454	0.323	5.33764e-10
Csnk1g2	3.23831e-14	0.125487	0.459	0.327	5.3581e-10
Pno1	3.24022e-14	0.336469	0.167	0.105	5.36126e-10
Usp6nl	3.30689e-14	0.216653	0.208	0.134	5.47159e-10
Canx	3.35424e-14	0.180396	0.795	0.627	5.54992e-10
Mapkap1	3.3565e-14	0.214666	0.237	0.156	5.55367e-10
Ralbp1	3.57292e-14	0.19455	0.37	0.264	5.91175e-10
Higd1a	3.60086e-14	0.288165	0.266	0.182	5.95799e-10
Smad1	3.65075e-14	0.181202	0.309	0.211	6.04052e-10
Samm50	3.71685e-14	0.186344	0.431	0.31	6.1499e-10
Abcf2	3.80086e-14	0.195237	0.259	0.174	6.28891e-10
Cdca4	3.81016e-14	0.178672	0.285	0.195	6.30429e-10
Ube2d2a	3.83864e-14	0.135878	0.809	0.66	6.35142e-10
Cryz	3.92818e-14	0.541033	0.113	0.065	6.49956e-10
Atp6v0d1	4.0368e-14	0.148643	0.61	0.454	6.67929e-10
Lsm6	4.1253e-14	0.219191	0.252	0.169	6.82572e-10
Ndufs7	4.14089e-14	0.145625	0.43	0.305	6.85152e-10
Zcchc14	4.18034e-14	0.182376	0.327	0.226	6.91678e-10
Sccpdh	4.25636e-14	0.232368	0.217	0.142	7.04258e-10
Tmem258	4.29745e-14	0.175868	0.409	0.294	7.11056e-10
Chp1	4.29954e-14	0.209395	0.27	0.182	7.11402e-10
Tmem160	4.4849e-14	0.241518	0.274	0.187	7.42072e-10
Nras	4.57686e-14	0.15415	0.413	0.296	7.57286e-10
Ngrn	4.58081e-14	0.239523	0.221	0.145	7.57941e-10
Gps1	4.6396e-14	0.113941	0.469	0.336	7.67668e-10
Lrrc59	4.64812e-14	0.176862	0.361	0.256	7.69078e-10
Plcg1	4.75165e-14	0.126536	0.552	0.407	7.86208e-10
Bsdc1	4.80269e-14	0.174735	0.365	0.257	7.94652e-10
Psme3	4.83466e-14	0.167164	0.436	0.314	7.99943e-10
Rangap1	4.97484e-14	0.348521	0.168	0.105	8.23137e-10
Golt1b	4.99823e-14	0.18516	0.326	0.225	8.27006e-10
Bnip3l	5.02628e-14	0.172223	0.398	0.282	8.31648e-10
C1d	5.03716e-14	0.172415	0.318	0.22	8.33448e-10
Ndufb1-ps	5.05079e-14	0.236708	0.284	0.194	8.35703e-10
Fech	5.05722e-14	0.197613	0.339	0.238	8.36767e-10
Fam45a	5.05897e-14	0.183705	0.356	0.251	8.37057e-10
Hadhb	5.14508e-14	0.136022	0.476	0.345	8.51305e-10
Zfyve21	5.46114e-14	0.177452	0.275	0.187	9.036e-10
Chmp5	5.5712e-14	0.165832	0.413	0.297	9.21811e-10
Nudt3	5.63084e-14	0.123178	0.565	0.421	9.31678e-10
Sumo2	5.65768e-14	0.194773	0.32	0.22	9.3612e-10
Zfp277	5.69416e-14	0.190704	0.256	0.172	9.42155e-10
Igf1r	5.75598e-14	0.164471	0.296	0.203	9.52384e-10
Dnajc8	6.06169e-14	0.188379	0.465	0.337	1.00297e-09
Snx4	6.12243e-14	0.217063	0.255	0.17	1.01302e-09
Enoph1	6.14114e-14	0.239297	0.24	0.159	1.01611e-09
Tmem263	6.34893e-14	0.32199	0.15	0.092	1.05049e-09
Crat	6.36004e-14	0.162475	0.372	0.263	1.05233e-09
Psmd11	6.4784e-14	0.154693	0.473	0.343	1.07192e-09
Ubl5	6.5374e-14	0.211489	0.324	0.225	1.08168e-09
Lpin1	6.71301e-14	0.144585	0.409	0.291	1.11073e-09
Got2	6.77958e-14	0.236277	0.305	0.212	1.12175e-09
Psma7	6.87518e-14	0.256163	0.258	0.174	1.13757e-09
Gtf3c4	7.11843e-14	0.199387	0.308	0.214	1.17782e-09
Pomp	7.32339e-14	0.171957	0.48	0.353	1.21173e-09
Pde6d	7.4189e-14	0.240114	0.178	0.113	1.22753e-09
Oaf	7.55535e-14	0.269077	0.192	0.123	1.25011e-09
Csnk1a1	7.5843e-14	0.177878	0.495	0.364	1.2549e-09
Mapk1	7.79634e-14	0.165734	0.611	0.461	1.28998e-09
Nos1ap	7.8227e-14	0.148464	0.196	0.124	1.29434e-09
Aldh4a1	8.06744e-14	0.326234	0.139	0.083	1.33484e-09
Fen1	8.13885e-14	0.597959	0.102	0.057	1.34665e-09
Eif1	8.40294e-14	0.162041	0.513	0.374	1.39035e-09
Psma4	8.53168e-14	0.171674	0.548	0.4	1.41165e-09
Ypel5	8.5681e-14	0.157708	0.437	0.31	1.41768e-09
Trp53	8.85906e-14	0.153442	0.577	0.432	1.46582e-09
Rhoq	9.00867e-14	0.139404	0.773	0.613	1.49057e-09
Gtf2e1	9.02014e-14	0.366084	0.142	0.086	1.49247e-09
Lsm2	9.731e-14	0.289772	0.192	0.124	1.61009e-09
Polr2f	9.86925e-14	0.211716	0.217	0.143	1.63297e-09
Maea	9.93209e-14	0.183079	0.497	0.364	1.64336e-09
Wdr45b	9.98549e-14	0.215075	0.325	0.229	1.6522e-09
Casp7	1.00024e-13	0.304278	0.164	0.102	1.655e-09
Pycr2	1.01445e-13	0.174828	0.303	0.209	1.67851e-09
Klhl5	1.02542e-13	0.186508	0.359	0.254	1.69666e-09
Rnasel	1.03382e-13	0.272588	0.185	0.119	1.71056e-09
Rap2c	1.0415e-13	0.174221	0.396	0.283	1.72326e-09
Gnpda2	1.04576e-13	0.255657	0.243	0.164	1.73031e-09
Tmbim6	1.06824e-13	0.159033	0.871	0.726	1.76752e-09
Cand1	1.07533e-13	0.145835	0.416	0.298	1.77924e-09
Eif1ad	1.07967e-13	0.263795	0.217	0.143	1.78642e-09
Herpud2	1.12115e-13	0.164004	0.356	0.249	1.85505e-09
Sephs1	1.14159e-13	0.285011	0.203	0.133	1.88888e-09
Sqstm1	1.1524e-13	0.139877	0.438	0.315	1.90675e-09
Hspa14	1.1645e-13	0.22032	0.219	0.143	1.92679e-09
Blvra	1.17641e-13	0.190172	0.298	0.206	1.94648e-09
Pdia4	1.23096e-13	0.149584	0.544	0.407	2.03674e-09
Eif2s2	1.29793e-13	0.227979	0.25	0.167	2.14756e-09
Nr2f6	1.33605e-13	0.315388	0.155	0.095	2.21062e-09
Ctso	1.44367e-13	0.155817	0.59	0.44	2.38869e-09
Zrsr1	1.47502e-13	0.25435	0.197	0.129	2.44056e-09
Ankrd40	1.50423e-13	0.184968	0.422	0.305	2.4889e-09
Mex3c	1.51942e-13	0.164404	0.373	0.264	2.51403e-09
Tnfrsf17	1.53174e-13	0.109197	0.367	0.259	2.53442e-09
Trmt112	1.55401e-13	0.159199	0.563	0.421	2.57127e-09
Acadm	1.62217e-13	0.234156	0.275	0.188	2.68404e-09
Snrpb2	1.62359e-13	0.175151	0.385	0.274	2.68639e-09
Maged2	1.6296e-13	0.255497	0.209	0.138	2.69634e-09
Rnf5	1.63618e-13	0.195031	0.327	0.23	2.70722e-09
Gprasp1	1.64955e-13	0.124427	0.419	0.3	2.72934e-09
Atp6v1g1	1.65124e-13	0.127263	0.809	0.658	2.73215e-09
Dynlrb1	1.68608e-13	0.168611	0.559	0.422	2.78978e-09
Dcaf8	1.696e-13	0.173555	0.467	0.342	2.8062e-09
Siah1a	1.69985e-13	0.167628	0.239	0.158	2.81257e-09
Zfp24	1.70479e-13	0.223353	0.292	0.202	2.82075e-09
Prelid3b	1.7117e-13	0.217788	0.198	0.128	2.83218e-09
Zfp637	1.72331e-13	0.230821	0.186	0.119	2.85138e-09
Commd3	1.72575e-13	0.158573	0.412	0.293	2.85543e-09
Rubcn	1.72589e-13	0.189305	0.29	0.201	2.85565e-09
Stk4	1.72927e-13	0.164	0.349	0.245	2.86125e-09
Ccdc97	1.75861e-13	0.130576	0.512	0.37	2.90979e-09
Sipa1l3	1.76796e-13	0.297643	0.175	0.111	2.92527e-09
Rhobtb2	1.78829e-13	0.317925	0.159	0.099	2.95891e-09
Prelid1	1.80032e-13	0.207769	0.31	0.217	2.97882e-09
Cnih1	1.8133e-13	0.151737	0.351	0.248	3.00029e-09
Ift20	1.82545e-13	0.256061	0.243	0.165	3.02039e-09
Cct5	1.83557e-13	0.319699	0.173	0.11	3.03714e-09
Ublcp1	1.87037e-13	0.231894	0.186	0.119	3.09471e-09
Ighd	1.87322e-13	0.240628	0.212	0.14	3.09942e-09
Psmb1	1.89988e-13	0.20999	0.317	0.22	3.14354e-09
Hgsnat	1.90719e-13	0.177721	0.332	0.231	3.15563e-09
Ccny	1.93189e-13	0.16992	0.476	0.348	3.1965e-09
Tmem141	1.93569e-13	0.185486	0.286	0.197	3.20278e-09
Tgif2	1.94423e-13	0.315363	0.153	0.095	3.21693e-09
Aurkaip1	1.95392e-13	0.19744	0.298	0.206	3.23296e-09
Itm2c	1.99581e-13	0.109448	0.985	0.921	3.30227e-09
Dapp1	2.00065e-13	0.133157	0.64	0.484	3.31027e-09
Calm3	2.06639e-13	0.144519	0.439	0.319	3.41905e-09
Rfxap	2.13444e-13	0.268113	0.211	0.139	3.53164e-09
Khsrp	2.2699e-13	0.16093	0.571	0.431	3.75577e-09
Dyrk2	2.44676e-13	0.143731	0.445	0.325	4.04841e-09
Agpat3	2.53293e-13	0.140332	0.544	0.403	4.19099e-09
Camkk1	2.56362e-13	0.397267	0.114	0.066	4.24177e-09
Rad21	2.58009e-13	0.172754	0.406	0.289	4.26902e-09
Nudt4	2.62612e-13	0.268924	0.255	0.174	4.34517e-09
Pgp	2.63945e-13	0.236935	0.207	0.137	4.36723e-09
Yipf5	2.66273e-13	0.153318	0.353	0.247	4.40575e-09
Dnaja3	2.71955e-13	0.154304	0.331	0.233	4.49977e-09
Stat5b	2.76513e-13	0.167153	0.347	0.245	4.57519e-09
Nploc4	2.76565e-13	0.16717	0.337	0.237	4.57604e-09
Sub1	2.79128e-13	0.234671	0.32	0.226	4.61845e-09
Denr	2.79897e-13	0.163071	0.427	0.312	4.63118e-09
Mmgt1	2.88308e-13	0.31378	0.158	0.099	4.77034e-09
Ddit4	2.98388e-13	0.393171	0.125	0.075	4.93713e-09
Frg1	3.03429e-13	0.192444	0.372	0.266	5.02054e-09
Hsp90ab1	3.03793e-13	0.119731	0.45	0.325	5.02656e-09
Asna1	3.10103e-13	0.192037	0.327	0.231	5.13097e-09
Psmd13	3.14976e-13	0.176214	0.339	0.24	5.21159e-09
Rab18	3.1634e-13	0.171756	0.612	0.47	5.23416e-09
Elmsan1	3.2015e-13	0.176083	0.29	0.198	5.29721e-09
Ccdc124	3.24368e-13	0.195863	0.295	0.204	5.36699e-09
Psmb7	3.25209e-13	0.170628	0.347	0.244	5.38091e-09
Naxd	3.26723e-13	0.18154	0.335	0.235	5.40596e-09
Atf2	3.27588e-13	0.186947	0.418	0.305	5.42027e-09
Zc3h7b	3.28292e-13	0.175501	0.283	0.196	5.43193e-09
Nacc1	3.38972e-13	0.123294	0.36	0.254	5.60864e-09
Ftsj1	3.39635e-13	0.403783	0.133	0.08	5.6196e-09
Nenf	3.45162e-13	0.189073	0.308	0.218	5.71105e-09
Qprt	3.45463e-13	0.887447	0.053	0.024	5.71603e-09
Ncaph	3.45659e-13	0.376219	0.104	0.059	5.71927e-09
Larp4	3.59129e-13	0.172776	0.347	0.245	5.94216e-09
Anapc16	3.59603e-13	0.190749	0.327	0.231	5.94999e-09
Vbp1	3.62502e-13	0.148057	0.358	0.253	5.99796e-09
Ube2v2	3.71421e-13	0.223809	0.259	0.177	6.14552e-09
Eaf1	3.75836e-13	0.212042	0.263	0.179	6.21858e-09
Gpd1	3.9336e-13	0.417572	0.118	0.069	6.50854e-09
Copb2	4.11993e-13	0.176369	0.401	0.29	6.81684e-09
Appbp2	4.2145e-13	0.125069	0.421	0.301	6.97331e-09
Ssbp3	4.22726e-13	0.234188	0.17	0.108	6.99442e-09
Slc10a3	4.38474e-13	0.219437	0.265	0.182	7.25498e-09
Rbbp7	4.4127e-13	0.176163	0.378	0.273	7.30125e-09
Tm2d2	4.54264e-13	0.144683	0.4	0.287	7.51625e-09
Cog7	4.57499e-13	0.159614	0.223	0.148	7.56979e-09
Tmco1	4.59846e-13	0.143477	0.597	0.444	7.60862e-09
Zc3h12b	4.64534e-13	0.597913	0.068	0.034	7.68619e-09
Gtf2ird1	4.70257e-13	0.277192	0.173	0.111	7.78087e-09
Cbx1	4.96317e-13	0.259883	0.211	0.14	8.21207e-09
Tbca	4.98082e-13	0.15109	0.452	0.327	8.24127e-09
Oaz2	5.09849e-13	0.287316	0.189	0.122	8.43597e-09
Stag2	5.15048e-13	0.147431	0.571	0.433	8.52199e-09
Smad7	5.17058e-13	0.154659	0.594	0.45	8.55524e-09
Fbxw8	5.21796e-13	0.145137	0.415	0.3	8.63363e-09
Rab27a	5.22154e-13	0.17408	0.354	0.252	8.63956e-09
Rnasek	5.22856e-13	0.172031	0.712	0.554	8.65118e-09
Dpy19l3	5.47328e-13	0.306938	0.153	0.095	9.05608e-09
Tspan9	5.61856e-13	0.207339	0.21	0.139	9.29646e-09
Ngdn	5.69966e-13	0.226568	0.257	0.175	9.43066e-09
Dtd2	5.73409e-13	0.526285	0.096	0.054	9.48762e-09
Rab31	5.76212e-13	0.115808	0.761	0.606	9.53401e-09
Nudt16l1	5.76777e-13	0.137628	0.504	0.372	9.54336e-09
Exosc10	5.85612e-13	0.116143	0.383	0.272	9.68953e-09
Slc24a3	6.02144e-13	0.15138	0.28	0.193	9.96307e-09
Sumo1	6.13924e-13	0.128398	0.377	0.268	1.0158e-08
Mgrn1	6.30741e-13	0.158606	0.65	0.504	1.04362e-08
Ciao2a	6.31055e-13	0.115436	0.384	0.274	1.04414e-08
Hes1	6.35797e-13	0.390916	0.112	0.065	1.05199e-08
Efnb1	6.36808e-13	0.251608	0.191	0.124	1.05366e-08
Hk1	6.45503e-13	0.25975	0.218	0.146	1.06805e-08
Prmt1	6.52323e-13	0.300087	0.181	0.116	1.07933e-08
Slc39a8	6.85303e-13	0.307164	0.148	0.092	1.1339e-08
Trmt6	6.94183e-13	0.151184	0.235	0.158	1.14859e-08
Lpxn	6.97283e-13	0.13442	0.559	0.416	1.15372e-08
Bloc1s4	7.2358e-13	0.278692	0.137	0.083	1.19724e-08
Atraid	7.56891e-13	0.136388	0.664	0.516	1.25235e-08
Psmd7	7.64086e-13	0.13206	0.433	0.315	1.26426e-08
Rnf19b	7.67799e-13	0.117296	0.611	0.468	1.2704e-08
Fry	7.69485e-13	0.107407	0.323	0.225	1.27319e-08
Cd151	7.89833e-13	0.156908	0.372	0.267	1.30686e-08
Tmem167b	8.09155e-13	0.167981	0.278	0.191	1.33883e-08
Abhd14a	8.41371e-13	0.377058	0.111	0.064	1.39213e-08
Ets2	8.56701e-13	0.324475	0.171	0.11	1.4175e-08
Spty2d1	8.66394e-13	0.136832	0.369	0.263	1.43354e-08
Ehd4	8.99926e-13	0.13726	0.747	0.587	1.48902e-08
Casp9	9.02814e-13	0.206522	0.225	0.15	1.4938e-08
Suox	9.0492e-13	0.42326	0.101	0.057	1.49728e-08
BC031181	9.1184e-13	0.149804	0.373	0.267	1.50873e-08
Gorasp1	9.23726e-13	0.305416	0.169	0.108	1.5284e-08
Hnrnpl	9.39631e-13	0.166231	0.523	0.386	1.55471e-08
Slc35b4	9.6842e-13	0.137024	0.373	0.265	1.60235e-08
Ier3ip1	9.95163e-13	0.151421	0.478	0.349	1.6466e-08
Ndufa13	9.97053e-13	0.142071	0.624	0.474	1.64972e-08
Lypla2	1.03876e-12	0.185495	0.267	0.184	1.71874e-08
Tars	1.06857e-12	0.125321	0.356	0.252	1.76805e-08
Itfg1	1.07149e-12	0.14129	0.595	0.447	1.77289e-08
Polr2b	1.08129e-12	0.150454	0.294	0.205	1.7891e-08
Pdcl3	1.08485e-12	0.167118	0.323	0.229	1.79499e-08
Arhgap1	1.09374e-12	0.181452	0.324	0.229	1.8097e-08
Arl2	1.13477e-12	0.253742	0.215	0.144	1.8776e-08
Arap3	1.13637e-12	0.100203	0.63	0.479	1.88024e-08
Sdhb	1.19244e-12	0.139191	0.566	0.423	1.97301e-08
Hnrnpk	1.19873e-12	0.12393	0.874	0.725	1.98342e-08
Rhoh	1.20147e-12	0.124801	0.62	0.473	1.98795e-08
Rab6b	1.20367e-12	0.137251	0.611	0.472	1.99159e-08
Cd34	1.21806e-12	0.111224	0.796	0.666	2.0154e-08
Hcfc1r1	1.21827e-12	0.142659	0.289	0.202	2.01574e-08
Kdelr2	1.2254e-12	0.150482	0.448	0.328	2.02754e-08
Trappc3	1.2288e-12	0.192406	0.306	0.214	2.03317e-08
Smarcb1	1.23907e-12	0.201211	0.267	0.184	2.05017e-08
Nup50	1.2497e-12	0.263908	0.218	0.148	2.06775e-08
Arf2	1.25936e-12	0.204491	0.349	0.253	2.08374e-08
Acvr1	1.26652e-12	0.125903	0.414	0.298	2.09559e-08
Ube2j1	1.27184e-12	0.153815	0.413	0.299	2.10439e-08
Tmem106b	1.34449e-12	0.141868	0.603	0.459	2.2246e-08
Ndufa11	1.35624e-12	0.164082	0.209	0.139	2.24404e-08
Plod1	1.36744e-12	0.134278	0.569	0.43	2.26256e-08
Capza1	1.39095e-12	0.128559	0.56	0.412	2.30146e-08
Zbed3	1.44459e-12	0.240097	0.174	0.112	2.39022e-08
Ythdf2	1.44998e-12	0.337295	0.13	0.079	2.39914e-08
Rbm38	1.45384e-12	0.182876	0.219	0.146	2.40552e-08
Nabp2	1.4635e-12	0.297878	0.202	0.135	2.42151e-08
Vps36	1.50441e-12	0.162479	0.231	0.156	2.4892e-08
Slc25a1	1.57335e-12	0.194287	0.267	0.184	2.60326e-08
Hccs	1.60952e-12	0.255457	0.183	0.119	2.66311e-08
Tacc1	1.68962e-12	0.148326	0.791	0.629	2.79565e-08
Pnpla2	1.70075e-12	0.143723	0.457	0.334	2.81406e-08
Gatd1	1.7041e-12	0.214393	0.26	0.18	2.81961e-08
Zmat5	1.71376e-12	0.366903	0.169	0.109	2.83559e-08
Ptp4a2	1.72285e-12	0.149118	0.509	0.372	2.85063e-08
Rtca	1.75361e-12	0.270935	0.183	0.12	2.90152e-08
Jak1	1.79635e-12	0.136454	0.717	0.554	2.97224e-08
Tnfrsf21	1.81462e-12	0.149567	0.824	0.693	3.00247e-08
Ubl7	1.81918e-12	0.165801	0.347	0.249	3.01002e-08
Farsa	1.86391e-12	0.183779	0.261	0.179	3.08402e-08
Ksr1	1.86747e-12	0.197549	0.16	0.101	3.08991e-08
Hspa13	1.92531e-12	0.155775	0.308	0.215	3.18562e-08
Ckap4	1.99308e-12	0.166313	0.295	0.207	3.29775e-08
Hspa5	2.00828e-12	0.117792	0.712	0.553	3.3229e-08
Ipmk	2.06683e-12	0.17938	0.23	0.155	3.41978e-08
Mcfd2	2.08983e-12	0.169979	0.599	0.458	3.45783e-08
Plxna4	2.1409e-12	0.126813	0.525	0.389	3.54233e-08
Mydgf	2.15051e-12	0.138314	0.552	0.413	3.55824e-08
Tef	2.17017e-12	0.106938	0.398	0.286	3.59077e-08
C1qbp	2.17353e-12	0.306219	0.184	0.121	3.59633e-08
Tk2	2.18691e-12	0.100804	0.562	0.413	3.61846e-08
Cd2ap	2.20509e-12	0.120588	0.642	0.483	3.64855e-08
Ankrd13a	2.20654e-12	0.132589	0.657	0.498	3.65093e-08
Smarce1	2.20995e-12	0.150866	0.349	0.25	3.65658e-08
Triap1	2.2109e-12	0.246733	0.206	0.137	3.65815e-08
Tmem14c	2.21167e-12	0.143407	0.451	0.331	3.65942e-08
Smim7	2.21516e-12	0.138483	0.361	0.259	3.6652e-08
Eef1d	2.2487e-12	0.150276	0.263	0.18	3.72069e-08
Ube2e1	2.2988e-12	0.133028	0.372	0.267	3.80359e-08
Nsmce4a	2.32716e-12	0.166732	0.377	0.274	3.85053e-08
Casp6	2.40142e-12	0.211478	0.214	0.145	3.97339e-08
Bap1	2.402e-12	0.141932	0.255	0.172	3.97435e-08
Ndfip2	2.40224e-12	0.126667	0.313	0.218	3.97475e-08
Pank3	2.44801e-12	0.15468	0.393	0.285	4.05047e-08
Cpsf3	2.44804e-12	0.139522	0.552	0.414	4.05052e-08
Zfp69	2.45733e-12	0.140373	0.149	0.093	4.0659e-08
Tes	2.51798e-12	0.264305	0.198	0.132	4.16626e-08
Ttc7	2.52083e-12	0.139191	0.635	0.486	4.17097e-08
Tmem173	2.58176e-12	0.113407	0.849	0.696	4.27178e-08
Sirt2	2.60268e-12	0.113051	0.669	0.508	4.30639e-08
Bpnt1	2.66121e-12	0.293525	0.19	0.126	4.40324e-08
Bscl2	2.66539e-12	0.152189	0.464	0.346	4.41016e-08
Irf2bp1	2.70195e-12	0.125592	0.352	0.25	4.47064e-08
Nop10	2.71776e-12	0.183577	0.271	0.189	4.49681e-08
Foxo1	2.72542e-12	0.152393	0.259	0.179	4.50949e-08
Ppp4c	2.72591e-12	0.110022	0.51	0.373	4.5103e-08
Akt2	2.87069e-12	0.188458	0.306	0.216	4.74984e-08
Ndufb7	2.88964e-12	0.183924	0.354	0.255	4.78119e-08
Hspa9	2.92746e-12	0.22882	0.199	0.131	4.84378e-08
Dpy30	2.93393e-12	0.209551	0.275	0.193	4.85448e-08
Zfyve19	2.95271e-12	0.184868	0.284	0.198	4.88556e-08
Spag7	3.03409e-12	0.161919	0.346	0.248	5.02021e-08
Tmbim4	3.05589e-12	0.118685	0.473	0.346	5.05627e-08
Mbd3	3.05843e-12	0.16526	0.584	0.453	5.06048e-08
Polr2d	3.07355e-12	0.304842	0.129	0.078	5.0855e-08
Acsf2	3.12374e-12	0.173916	0.262	0.18	5.16854e-08
Pik3r5	3.1367e-12	0.138591	0.612	0.469	5.18998e-08
Rac3	3.15414e-12	0.376597	0.12	0.073	5.21884e-08
Sarnp	3.16203e-12	0.136446	0.308	0.217	5.23189e-08
B4galt4	3.20747e-12	0.107505	0.595	0.448	5.30709e-08
Med29	3.22757e-12	0.224441	0.201	0.134	5.34033e-08
Tspyl1	3.24479e-12	0.124821	0.355	0.253	5.36884e-08
Arsg	3.28347e-12	0.163237	0.408	0.304	5.43284e-08
Lefty1	3.35669e-12	0.447136	0.123	0.075	5.55398e-08
Micu1	3.36524e-12	0.198026	0.234	0.159	5.56813e-08
Wac	3.51962e-12	0.142421	0.498	0.374	5.82356e-08
Irf2bp2	3.53115e-12	0.114902	0.94	0.829	5.84264e-08
Trp53bp2	3.55271e-12	0.219067	0.197	0.13	5.87832e-08
Isoc2b	3.59146e-12	0.290897	0.139	0.086	5.94243e-08
Psmd10	3.63478e-12	0.281792	0.184	0.121	6.01411e-08
Lsm7	3.65219e-12	0.170423	0.273	0.191	6.04292e-08
Ccnd3	3.67683e-12	0.181864	0.264	0.184	6.08368e-08
Golga2	3.70032e-12	0.192079	0.379	0.278	6.12255e-08
Sfr1	3.70479e-12	0.120866	0.374	0.267	6.12995e-08
Pik3cg	3.72124e-12	0.110129	0.911	0.789	6.15716e-08
Rab5a	3.754e-12	0.134942	0.616	0.473	6.21137e-08
Prkce	3.87525e-12	0.105368	0.321	0.225	6.41199e-08
Hsdl1	3.89807e-12	0.234459	0.17	0.109	6.44975e-08
Dcps	4.0027e-12	0.297994	0.144	0.09	6.62286e-08
Tm9sf3	4.22737e-12	0.136265	0.837	0.687	6.99461e-08
Fam160b1	4.30415e-12	0.115714	0.356	0.253	7.12164e-08
Acadvl	4.40052e-12	0.229294	0.243	0.168	7.28111e-08
Atp5e	4.42646e-12	0.179217	0.342	0.246	7.32403e-08
Yipf6	4.4312e-12	0.187421	0.256	0.176	7.33187e-08
Dcaf7	4.43133e-12	0.155411	0.47	0.35	7.33208e-08
Mtmr9	4.4423e-12	0.144557	0.313	0.221	7.35023e-08
Rap1gds1	4.4432e-12	0.145176	0.857	0.717	7.35172e-08
Rmnd5b	4.54448e-12	0.229173	0.21	0.141	7.51929e-08
Ebf3	4.54633e-12	0.152472	0.256	0.176	7.52237e-08
Yars	4.58362e-12	0.21672	0.277	0.194	7.58406e-08
Suclg2	4.62294e-12	0.176233	0.281	0.197	7.64912e-08
Nans	4.6922e-12	0.216976	0.231	0.159	7.76372e-08
Klhdc2	4.7805e-12	0.137625	0.352	0.251	7.90981e-08
Rab32	4.78227e-12	0.139962	0.527	0.402	7.91275e-08
Ctdnep1	4.79692e-12	0.140207	0.308	0.216	7.93698e-08
Phc2	4.91387e-12	0.113826	0.593	0.452	8.13049e-08
Sra1	4.92989e-12	0.157498	0.338	0.243	8.15699e-08
2009-09-01	5.2536e-12	0.492854	0.098	0.057	8.6926e-08
Lilra5	5.29275e-12	0.159636	0.239	0.165	8.75738e-08
Evi5	5.61978e-12	0.12465	0.253	0.172	9.29848e-08
Atp5a1	5.63763e-12	0.188768	0.293	0.205	9.32802e-08
Dctn2	5.65752e-12	0.145369	0.611	0.472	9.36094e-08
Ipo5	5.75897e-12	0.133755	0.399	0.291	9.52879e-08
Impa1	5.81978e-12	0.160445	0.316	0.225	9.6294e-08
Eif4enif1	5.83404e-12	0.2419	0.189	0.125	9.653e-08
Hp1bp3	5.87499e-12	0.143855	0.691	0.541	9.72077e-08
Bola1	5.87536e-12	0.233673	0.144	0.09	9.72136e-08
Ppp6c	6.11496e-12	0.154514	0.407	0.298	1.01178e-07
Puf60	6.13432e-12	0.146706	0.643	0.499	1.01498e-07
Tcf7l2	6.14062e-12	0.111474	0.275	0.19	1.01603e-07
Tmem170b	6.25674e-12	0.104481	0.662	0.51	1.03524e-07
Sdhd	6.47854e-12	0.138045	0.316	0.223	1.07194e-07
Serf2	6.48045e-12	0.139523	0.548	0.409	1.07226e-07
Naa38	6.54432e-12	0.166121	0.278	0.195	1.08282e-07
P4hb	6.62788e-12	0.130353	0.633	0.478	1.09665e-07
Grk6	6.6672e-12	0.13097	0.245	0.168	1.10315e-07
Gng12	6.72361e-12	0.187662	0.29	0.208	1.11249e-07
Exosc9	6.72552e-12	0.188532	0.23	0.157	1.1128e-07
Ssna1	6.96707e-12	0.177311	0.295	0.209	1.15277e-07
Twf1	7.12023e-12	0.137097	0.407	0.298	1.17811e-07
Slc29a1	7.2774e-12	0.125399	0.487	0.361	1.20412e-07
Gmppb	7.2923e-12	0.308142	0.141	0.089	1.20658e-07
Med9	7.34026e-12	0.280737	0.159	0.102	1.21452e-07
Selenof	7.46729e-12	0.122356	0.397	0.284	1.23554e-07
Tmed10	7.55352e-12	0.141627	0.554	0.412	1.24981e-07
Dnajc9	7.56094e-12	0.366186	0.121	0.074	1.25103e-07
Rabac1	7.73335e-12	0.133139	0.84	0.683	1.27956e-07
Zfp523	8.00878e-12	0.174486	0.181	0.118	1.32513e-07
Ndrg3	8.15072e-12	0.173554	0.322	0.231	1.34862e-07
Lsm8	8.16164e-12	0.116913	0.286	0.2	1.35042e-07
Ctc1	8.34215e-12	0.115747	0.655	0.497	1.38029e-07
Arf3	8.37239e-12	0.135105	0.59	0.448	1.3853e-07
Clcn5	8.49724e-12	0.1806	0.199	0.133	1.40595e-07
Ckap5	8.61744e-12	0.114084	0.343	0.245	1.42584e-07
Bud31	8.76738e-12	0.154434	0.37	0.268	1.45065e-07
Stx6	8.92507e-12	0.156945	0.351	0.253	1.47674e-07
Lix1l	9.01049e-12	0.39213	0.121	0.074	1.49088e-07
Snrpa	9.29987e-12	0.127171	0.437	0.32	1.53876e-07
Rnf13	9.39413e-12	0.124212	0.922	0.799	1.55435e-07
Emc6	9.73923e-12	0.214113	0.243	0.169	1.61145e-07
Jade1	9.7491e-12	0.251591	0.177	0.116	1.61309e-07
Zfp553	1.00787e-11	0.252119	0.177	0.116	1.66762e-07
Fads1	1.00832e-11	0.113644	0.349	0.251	1.66837e-07
Mgat4b	1.03862e-11	0.104311	0.374	0.27	1.7185e-07
Nhsl2	1.04689e-11	0.31541	0.111	0.066	1.73219e-07
Arid1b	1.04886e-11	0.138811	0.461	0.344	1.73545e-07
Crls1	1.05155e-11	0.222291	0.209	0.142	1.7399e-07
Trappc4	1.06485e-11	0.135263	0.369	0.267	1.7619e-07
Micos13	1.08278e-11	0.183882	0.274	0.193	1.79156e-07
Usf2	1.12766e-11	0.112472	0.789	0.642	1.86583e-07
Slc35a5	1.14491e-11	0.153364	0.499	0.372	1.89437e-07
Rbsn	1.15427e-11	0.246999	0.192	0.129	1.90985e-07
Ube2n	1.15975e-11	0.17516	0.281	0.196	1.91892e-07
Tomm7	1.22918e-11	0.151089	0.262	0.181	2.0338e-07
Ube2d3	1.27217e-11	0.106837	0.446	0.324	2.10494e-07
Tpgs1	1.32337e-11	0.138075	0.273	0.191	2.18965e-07
Cog6	1.32827e-11	0.201138	0.179	0.117	2.19776e-07
Cd3eap	1.35091e-11	0.227029	0.157	0.101	2.23522e-07
E2f4	1.36193e-11	0.106707	0.468	0.343	2.25344e-07
Inafm2	1.36697e-11	0.272942	0.136	0.085	2.26178e-07
Tmod3	1.40877e-11	0.110124	0.483	0.358	2.33095e-07
Plagl2	1.41861e-11	0.122528	0.356	0.257	2.34723e-07
Pik3r1	1.42031e-11	0.124417	0.754	0.595	2.35004e-07
Fkbp4	1.44847e-11	0.218701	0.218	0.148	2.39665e-07
Hnrnph2	1.45872e-11	0.135179	0.512	0.382	2.4136e-07
Pgam1	1.47053e-11	0.16884	0.248	0.171	2.43314e-07
Ap3m1	1.49267e-11	0.173922	0.238	0.164	2.46977e-07
Manea	1.49381e-11	0.171389	0.256	0.178	2.47166e-07
Arpp19	1.49696e-11	0.2576	0.195	0.132	2.47687e-07
Limk1	1.51238e-11	0.109614	0.43	0.313	2.50238e-07
Sipa1l1	1.54594e-11	0.15181	0.362	0.263	2.55791e-07
Glud1	1.55621e-11	0.121783	0.665	0.513	2.5749e-07
Dnajb9	1.61583e-11	0.149936	0.424	0.313	2.67355e-07
Trim35	1.62175e-11	0.114453	0.462	0.338	2.68335e-07
Pnpo	1.62499e-11	0.146938	0.317	0.228	2.6887e-07
Pccb	1.6321e-11	0.187104	0.264	0.185	2.70048e-07
Cnn2	1.67003e-11	0.289726	0.127	0.078	2.76323e-07
Vcl	1.68686e-11	0.443274	0.112	0.068	2.79108e-07
Kpna1	1.80087e-11	0.103553	0.316	0.223	2.97972e-07
Ei24	1.82006e-11	0.183837	0.26	0.181	3.01148e-07
Rhog	1.82988e-11	0.108989	0.779	0.621	3.02773e-07
Shkbp1	1.83136e-11	0.141221	0.323	0.232	3.03017e-07
Ptgr2	1.86845e-11	0.126212	0.416	0.305	3.09154e-07
Fbxw11	1.90332e-11	0.122456	0.536	0.403	3.14923e-07
B4galt1	1.92152e-11	0.124376	0.835	0.683	3.17934e-07
Nfkb1	2.01052e-11	0.122327	0.696	0.55	3.32661e-07
Parp3	2.02932e-11	0.272482	0.123	0.075	3.35771e-07
Etv1	2.11e-11	0.210679	0.225	0.155	3.4912e-07
Nifk	2.13657e-11	0.202261	0.209	0.142	3.53516e-07
Abcg2	2.16918e-11	0.145925	0.285	0.202	3.58912e-07
Scand1	2.19682e-11	0.161224	0.252	0.175	3.63485e-07
Dnaja2	2.20805e-11	0.110027	0.494	0.366	3.65344e-07
Cirbp	2.21458e-11	0.113339	0.475	0.355	3.66425e-07
Snf8	2.27536e-11	0.148348	0.355	0.256	3.76481e-07
Tm7sf3	2.31345e-11	0.125825	0.299	0.212	3.82783e-07
Sumo3	2.35176e-11	0.110027	0.373	0.27	3.89122e-07
Jdp2	2.38935e-11	0.227987	0.131	0.081	3.95342e-07
Ncf4	2.41384e-11	0.116893	0.458	0.343	3.99395e-07
Vps4a	2.42134e-11	0.136629	0.255	0.176	4.00634e-07
Rap2a	2.43798e-11	0.17608	0.334	0.242	4.03388e-07
Slc16a7	2.479e-11	0.119818	0.295	0.209	4.10175e-07
Mkrn1	2.49346e-11	0.167166	0.22	0.149	4.12568e-07
Tex261	2.4937e-11	0.101015	0.566	0.423	4.12608e-07
Hdhd2	2.4938e-11	0.214467	0.227	0.156	4.12624e-07
Gsg1	2.58627e-11	0.260936	0.151	0.097	4.27925e-07
Tnni2	2.63426e-11	0.444644	0.113	0.068	4.35864e-07
Rnf11	2.72561e-11	0.13456	0.318	0.226	4.50979e-07
Ttll12	2.72997e-11	0.438467	0.103	0.062	4.517e-07
Psmb6	2.7607e-11	0.163953	0.31	0.222	4.56786e-07
Itpr3	2.77026e-11	0.190381	0.128	0.079	4.58368e-07
Ccar2	2.79485e-11	0.102631	0.273	0.191	4.62436e-07
Taco1	2.79583e-11	0.226755	0.173	0.114	4.62598e-07
Dctpp1	2.80223e-11	0.356911	0.137	0.087	4.63657e-07
Ubxn6	2.80835e-11	0.186054	0.281	0.199	4.6467e-07
Orai3	2.86379e-11	0.100815	0.416	0.302	4.73842e-07
Cdk4	2.97131e-11	0.170662	0.205	0.139	4.91633e-07
Isy1	3.09909e-11	0.131311	0.21	0.142	5.12775e-07
Rnf220	3.12428e-11	0.112349	0.416	0.306	5.16944e-07
Zbtb33	3.13503e-11	0.163108	0.236	0.163	5.18721e-07
Swap70	3.16651e-11	0.143709	0.38	0.28	5.23931e-07
Cd82	3.19325e-11	0.111112	0.872	0.721	5.28355e-07
Lrrc61	3.23758e-11	0.201593	0.207	0.141	5.3569e-07
Gatd3a	3.25416e-11	0.15664	0.236	0.163	5.38434e-07
Dnajb5	3.40442e-11	0.241402	0.182	0.122	5.63295e-07
Timm50	3.4273e-11	0.24252	0.199	0.136	5.67081e-07
Stx12	3.54745e-11	0.127613	0.422	0.307	5.86961e-07
Slc26a2	3.72053e-11	0.137493	0.344	0.25	6.15599e-07
Hax1	3.8106e-11	0.187945	0.264	0.187	6.30502e-07
Ciao1	3.85856e-11	0.149627	0.271	0.191	6.38438e-07
Hdgf	3.9386e-11	0.319168	0.141	0.09	6.51681e-07
Rab33b	3.96728e-11	0.149357	0.246	0.17	6.56425e-07
Nat9	4.06097e-11	0.224658	0.198	0.134	6.71927e-07
Lcp2	4.1254e-11	0.119184	0.804	0.651	6.82589e-07
Mien1	4.16598e-11	0.275261	0.185	0.126	6.89302e-07
Git1	4.24712e-11	0.124371	0.322	0.233	7.02729e-07
Bloc1s5	4.344e-11	0.301	0.153	0.1	7.18759e-07
Urgcp	4.3791e-11	0.115574	0.307	0.218	7.24566e-07
Vdac3	4.48687e-11	0.268279	0.178	0.118	7.42398e-07
Ndufa1	4.54321e-11	0.11742	0.336	0.244	7.5172e-07
Mfap3	4.74591e-11	0.101334	0.563	0.427	7.85258e-07
Chchd1	4.77205e-11	0.176631	0.218	0.15	7.89584e-07
Smdt1	4.90472e-11	0.113631	0.463	0.348	8.11535e-07
Sap30bp	4.91906e-11	0.166459	0.257	0.18	8.13907e-07
St13	4.94754e-11	0.172294	0.368	0.267	8.1862e-07
Tomm6	4.98644e-11	0.153592	0.234	0.162	8.25057e-07
Vdac2	5.04799e-11	0.141661	0.546	0.409	8.35241e-07
Sall3	5.0495e-11	0.107472	0.581	0.45	8.35491e-07
Rbm7	5.11419e-11	0.117607	0.55	0.419	8.46194e-07
Psmd2	5.13165e-11	0.104162	0.312	0.221	8.49083e-07
Prkcq	5.16517e-11	0.787668	0.047	0.022	8.54629e-07
Lrrc57	5.25375e-11	0.24164	0.172	0.114	8.69286e-07
Mllt1	5.28981e-11	0.156076	0.194	0.13	8.75253e-07
Cnot9	5.45889e-11	0.197201	0.206	0.141	9.03228e-07
G3bp2	5.85147e-11	0.11482	0.578	0.441	9.68185e-07
Pygo2	5.85564e-11	0.149817	0.294	0.208	9.68874e-07
Hes6	5.89524e-11	0.219465	0.188	0.127	9.75426e-07
Timm22	5.90685e-11	0.182975	0.219	0.152	9.77348e-07
Borcs6	5.91188e-11	0.179462	0.267	0.188	9.7818e-07
Cnpy3	6.03069e-11	0.114079	0.548	0.409	9.97839e-07
Cndp2	6.15558e-11	0.131003	0.466	0.354	1.0185e-06
Wars	6.17054e-11	0.206018	0.294	0.213	1.02098e-06
Tceal8	6.19048e-11	0.198199	0.188	0.128	1.02428e-06
Eif4a1	6.27832e-11	0.103427	0.625	0.473	1.03881e-06
Rrm1	6.38501e-11	0.356506	0.132	0.084	1.05646e-06
Akip1	6.59829e-11	0.174109	0.176	0.117	1.09175e-06
Cox4i1	6.65994e-11	0.135284	0.366	0.268	1.10195e-06
Gamt	6.74313e-11	0.315494	0.117	0.073	1.11572e-06
Rcan1	6.77018e-11	0.206186	0.166	0.11	1.12019e-06
Ddb1	7.00551e-11	0.170957	0.235	0.162	1.15913e-06
Engase	7.04578e-11	0.168275	0.285	0.204	1.1658e-06
Crnkl1	7.0468e-11	0.107818	0.232	0.16	1.16596e-06
Tiprl	7.06881e-11	0.123686	0.448	0.335	1.16961e-06
Prorsd1	7.08699e-11	0.105526	0.265	0.186	1.17261e-06
Hyou1	7.16545e-11	0.113577	0.465	0.348	1.1856e-06
Dele1	7.17339e-11	0.113574	0.346	0.251	1.18691e-06
Azin1	7.46729e-11	0.107916	0.416	0.307	1.23554e-06
Alkbh5	7.46881e-11	0.112407	0.444	0.331	1.23579e-06
Ech1	7.49465e-11	0.121693	0.442	0.331	1.24007e-06
Tmem42	7.50155e-11	0.3441	0.12	0.074	1.24121e-06
Dab2	7.58888e-11	0.214061	0.125	0.078	1.25566e-06
Apobec2	7.62338e-11	0.620117	0.055	0.027	1.26136e-06
Klhl11	7.74003e-11	0.140693	0.23	0.159	1.28067e-06
Polr2g	8.14882e-11	0.15669	0.268	0.19	1.3483e-06
Nol6	8.61879e-11	0.204236	0.208	0.143	1.42607e-06
Pex14	8.80823e-11	0.142862	0.321	0.231	1.45741e-06
Ube2d1	8.91121e-11	0.171593	0.278	0.198	1.47445e-06
Hnrnpf	8.99756e-11	0.114455	0.536	0.404	1.48874e-06
Naf1	9.00522e-11	0.220797	0.183	0.124	1.49e-06
Ppp1r8	9.24558e-11	0.156857	0.253	0.178	1.52977e-06
Ctnnd2	9.26581e-11	0.445356	0.097	0.058	1.53312e-06
Thap11	9.28421e-11	0.249879	0.218	0.152	1.53616e-06
Hsd17b10	9.28656e-11	0.153864	0.197	0.133	1.53655e-06
Pgls	9.46833e-11	0.173682	0.349	0.258	1.56663e-06
Rap1a	9.81817e-11	0.11198	0.736	0.591	1.62451e-06
Gcn1	9.86857e-11	0.11003	0.655	0.508	1.63285e-06
Blvrb	9.95777e-11	0.142892	0.257	0.182	1.64761e-06
Mgat2	9.99575e-11	0.112921	0.516	0.392	1.6539e-06
Tmx2	1.01491e-10	0.103003	0.418	0.31	1.67927e-06
Txndc17	1.01912e-10	0.110752	0.37	0.274	1.68623e-06
Rbm22	1.02447e-10	0.138042	0.337	0.245	1.69509e-06
Ap2b1	1.03572e-10	0.120173	0.568	0.427	1.7137e-06
Xbp1	1.04098e-10	0.117186	0.826	0.68	1.7224e-06
Nfyb	1.05388e-10	0.213004	0.194	0.133	1.74376e-06
Csnk1d	1.07994e-10	0.131411	0.568	0.434	1.78687e-06
Asb6	1.0839e-10	0.150397	0.198	0.134	1.79342e-06
Hacd3	1.08465e-10	0.10192	0.413	0.302	1.79466e-06
Abcd3	1.09425e-10	0.111305	0.334	0.242	1.81055e-06
Susd3	1.10829e-10	0.104445	0.744	0.598	1.83377e-06
Foxred1	1.12927e-10	0.129879	0.27	0.191	1.86849e-06
Kbtbd4	1.14626e-10	0.251262	0.146	0.094	1.8966e-06
Actr10	1.17083e-10	0.159705	0.253	0.177	1.93726e-06
Zbtb22	1.21116e-10	0.103145	0.271	0.191	2.00399e-06
Ccnc	1.24785e-10	0.164052	0.216	0.15	2.0647e-06
Vps26b	1.26408e-10	0.134862	0.381	0.28	2.09155e-06
Ndufb9	1.28421e-10	0.118785	0.409	0.303	2.12486e-06
Vps26a	1.29952e-10	0.10588	0.579	0.442	2.15018e-06
Ssr1	1.30779e-10	0.113599	0.726	0.572	2.16387e-06
Snapin	1.31285e-10	0.11406	0.381	0.281	2.17224e-06
Pabpc4	1.32458e-10	0.14286	0.19	0.129	2.19166e-06
Bend6	1.35507e-10	0.12137	0.187	0.126	2.24209e-06
Ccdc71	1.35927e-10	0.112048	0.309	0.223	2.24904e-06
Ppie	1.36858e-10	0.150931	0.174	0.116	2.26446e-06
Gabpa	1.37938e-10	0.123826	0.318	0.229	2.28232e-06
Dffa	1.39538e-10	0.197368	0.132	0.084	2.3088e-06
Tfip11	1.39966e-10	0.119604	0.33	0.237	2.31587e-06
Grhpr	1.42258e-10	0.363274	0.115	0.071	2.35379e-06
Mettl14	1.42272e-10	0.204522	0.183	0.124	2.35403e-06
Uqcrq	1.52362e-10	0.212414	0.193	0.131	2.52099e-06
Uqcr11	1.53745e-10	0.110265	0.333	0.24	2.54387e-06
Acsl5	1.55661e-10	0.102194	0.572	0.434	2.57557e-06
Bloc1s3	1.56423e-10	0.413763	0.091	0.053	2.58817e-06
Kctd12b	1.57124e-10	0.619201	0.063	0.033	2.59978e-06
Slc25a12	1.5741e-10	0.12001	0.238	0.165	2.60451e-06
Phf13	1.57451e-10	0.204162	0.183	0.124	2.60518e-06
Nin	1.58929e-10	0.153196	0.214	0.148	2.62964e-06
Unc13d	1.6147e-10	0.16061	0.204	0.139	2.67168e-06
Arl4c	1.62305e-10	0.107158	0.539	0.409	2.68549e-06
Elavl1	1.65348e-10	0.138585	0.563	0.431	2.73585e-06
Fkbp9	1.68832e-10	0.14174	0.268	0.191	2.79349e-06
Snx20	1.69209e-10	0.110109	0.593	0.454	2.79974e-06
Bckdha	1.7004e-10	0.178437	0.211	0.146	2.81348e-06
Trappc13	1.70144e-10	0.162781	0.231	0.162	2.81521e-06
Sertad2	1.72715e-10	0.139928	0.231	0.161	2.85774e-06
Uba5	1.75504e-10	0.138286	0.323	0.235	2.90389e-06
Rpp25l	1.84023e-10	0.202134	0.174	0.117	3.04485e-06
Stat3	1.8714e-10	0.114291	0.491	0.366	3.09642e-06
Hsp90aa1	1.88946e-10	0.126874	0.306	0.218	3.1263e-06
Yipf1	1.94626e-10	0.108214	0.296	0.212	3.22028e-06
Tmem134	1.94809e-10	0.12487	0.266	0.189	3.22332e-06
Smu1	1.94884e-10	0.118808	0.419	0.311	3.22455e-06
Sod1	1.95089e-10	0.124557	0.361	0.264	3.22795e-06
Cnot11	2.00061e-10	0.16109	0.238	0.166	3.31022e-06
Marcksl1	2.02863e-10	0.103705	0.138	0.089	3.35656e-06
Cops3	2.05588e-10	0.12056	0.274	0.193	3.40166e-06
Copa	2.06931e-10	0.127254	0.727	0.581	3.42387e-06
Vps4b	2.12877e-10	0.18479	0.218	0.152	3.52226e-06
Rnf139	2.13331e-10	0.140574	0.492	0.373	3.52978e-06
Tsg101	2.13983e-10	0.121254	0.389	0.288	3.54056e-06
Fam89a	2.18579e-10	0.447905	0.071	0.039	3.61661e-06
Txn1	2.2108e-10	0.133682	0.186	0.126	3.65799e-06
Naca	2.21496e-10	0.107625	0.561	0.426	3.66488e-06
Ccdc12	2.22299e-10	0.104854	0.569	0.437	3.67816e-06
Psmd6	2.23739e-10	0.101636	0.468	0.354	3.70199e-06
Lsm12	2.26255e-10	0.101775	0.337	0.244	3.74361e-06
D6Wsu163e	2.26721e-10	0.126205	0.342	0.249	3.75132e-06
Tgfa	2.26831e-10	0.137697	0.564	0.434	3.75315e-06
Fam50a	2.28452e-10	0.153543	0.337	0.248	3.77997e-06
Champ1	2.3362e-10	0.143678	0.274	0.196	3.86547e-06
Chchd7	2.34581e-10	0.157062	0.211	0.146	3.88138e-06
Tor4a	2.36395e-10	0.115659	0.527	0.396	3.91139e-06
Prrc1	2.36663e-10	0.147082	0.361	0.267	3.91582e-06
Abcb4	2.39665e-10	0.115829	0.219	0.151	3.9655e-06
Sfxn1	2.40362e-10	0.196717	0.18	0.122	3.97703e-06
Cmtm8	2.43824e-10	0.302438	0.161	0.108	4.03431e-06
Pdia6	2.4591e-10	0.130161	0.729	0.582	4.06883e-06
Rbm45	2.46566e-10	0.150083	0.243	0.171	4.07968e-06
Tmem109	2.5036e-10	0.113573	0.452	0.334	4.14246e-06
Prkx	2.51352e-10	0.150951	0.231	0.162	4.15887e-06
Fbxo8	2.52697e-10	0.132056	0.207	0.143	4.18113e-06
Smim11	2.54274e-10	0.175162	0.183	0.124	4.20722e-06
S100a13	2.5801e-10	0.26225	0.181	0.124	4.26903e-06
Rex1bd	2.61967e-10	0.287653	0.165	0.111	4.3345e-06
Tyw3	2.62275e-10	0.181513	0.153	0.101	4.33959e-06
Ergic3	2.6312e-10	0.123147	0.61	0.458	4.35358e-06
Cmpk1	2.63722e-10	0.11113	0.364	0.266	4.36354e-06
Tle5	2.73665e-10	0.137388	0.307	0.223	4.52807e-06
Taf10	2.73967e-10	0.206334	0.155	0.102	4.53305e-06
Atp5mpl	2.7543e-10	0.153834	0.247	0.176	4.55727e-06
Smpdl3b	2.77533e-10	0.272743	0.101	0.061	4.59206e-06
Ppm1f	2.86336e-10	0.145027	0.307	0.224	4.73771e-06
Ethe1	2.86809e-10	0.306246	0.135	0.088	4.74555e-06
Eif2ak1	2.90541e-10	0.10712	0.322	0.233	4.80729e-06
Alg10b	2.94616e-10	0.111651	0.259	0.183	4.87472e-06
Lactb	2.98778e-10	0.142052	0.325	0.237	4.94358e-06
Galm	2.99793e-10	0.225603	0.122	0.077	4.96038e-06
Ubr7	2.99923e-10	0.147538	0.184	0.124	4.96253e-06
Pald1	3.00654e-10	0.114179	0.81	0.674	4.97463e-06
Gng5	3.02163e-10	0.131116	0.294	0.21	4.99959e-06
Ndufs1	3.06123e-10	0.141975	0.238	0.167	5.06511e-06
Znhit1	3.07526e-10	0.168349	0.203	0.14	5.08833e-06
Trpc4ap	3.10629e-10	0.127383	0.808	0.667	5.13966e-06
Nbl1	3.24687e-10	0.444921	0.08	0.046	5.37226e-06
Ptpa	3.34721e-10	0.115188	0.48	0.363	5.5383e-06
Thtpa	3.38985e-10	0.247182	0.176	0.12	5.60884e-06
Rapgef1	3.41242e-10	0.117637	0.669	0.528	5.64619e-06
Mtx2	3.48046e-10	0.108876	0.229	0.16	5.75877e-06
G3bp1	3.52341e-10	0.129337	0.242	0.17	5.82984e-06
Oplah	3.57291e-10	0.408057	0.074	0.041	5.91173e-06
Rab14	3.59557e-10	0.117743	0.922	0.809	5.94923e-06
Gfer	3.67722e-10	0.164102	0.227	0.16	6.08433e-06
Zfp212	3.73647e-10	0.180872	0.16	0.106	6.18236e-06
P2rx1	3.75482e-10	0.380896	0.081	0.047	6.21272e-06
Tmem223	3.8012e-10	0.131745	0.259	0.185	6.28947e-06
Actr1b	3.8291e-10	0.117663	0.389	0.287	6.33562e-06
Insig2	3.86372e-10	0.110513	0.282	0.2	6.39291e-06
Get4	3.90015e-10	0.114242	0.252	0.178	6.45319e-06
Fundc1	3.90348e-10	0.139224	0.431	0.327	6.4587e-06
Wwp2	3.96287e-10	0.103591	0.315	0.229	6.55697e-06
Heatr1	4.0404e-10	0.102097	0.305	0.219	6.68525e-06
Cct4	4.04811e-10	0.10657	0.335	0.243	6.698e-06
Tmem167	4.07918e-10	0.107144	0.367	0.273	6.7494e-06
Tfrc	4.12958e-10	0.535001	0.063	0.033	6.8328e-06
Amfr	4.16783e-10	0.126776	0.57	0.441	6.89609e-06
Ccnq	4.26854e-10	0.120091	0.192	0.131	7.06273e-06
Syap1	4.33841e-10	0.112095	0.28	0.2	7.17834e-06
Eif2s3x	4.3444e-10	0.241727	0.135	0.087	7.18824e-06
BC005624	4.38141e-10	0.129524	0.324	0.236	7.24949e-06
Psmg3	4.42559e-10	0.188928	0.184	0.125	7.32258e-06
Hadh	4.49173e-10	0.230129	0.207	0.144	7.43202e-06
Klhl25	4.59742e-10	0.113375	0.293	0.212	7.60688e-06
Ubap1	4.66524e-10	0.12771	0.344	0.25	7.7191e-06
Dcaf5	4.67819e-10	0.147127	0.221	0.155	7.74054e-06
Chmp3	4.69677e-10	0.11355	0.597	0.459	7.77128e-06
Hint1	4.69817e-10	0.174948	0.276	0.2	7.7736e-06
Gtf2b	4.9662e-10	0.166079	0.271	0.195	8.21707e-06
Arfip1	4.97916e-10	0.106556	0.292	0.208	8.23852e-06
Fads6	5.01668e-10	0.327235	0.094	0.056	8.3006e-06
Mtap	5.02239e-10	0.118033	0.258	0.184	8.31004e-06
Mpdu1	5.05062e-10	0.124697	0.405	0.302	8.35676e-06
Sod2	5.15822e-10	0.153589	0.231	0.163	8.53479e-06
Cmklr1	5.25212e-10	0.106987	0.742	0.601	8.69016e-06
Cbr4	5.45759e-10	0.209475	0.164	0.11	9.03014e-06
Sh3kbp1	5.54425e-10	0.117339	0.437	0.328	9.17352e-06
Tomm40l	5.56101e-10	0.115772	0.233	0.164	9.20125e-06
Pgrmc2	5.58602e-10	0.111331	0.423	0.316	9.24263e-06
Emc10	5.80137e-10	0.107121	0.488	0.371	9.59894e-06
Plrg1	5.88791e-10	0.178706	0.235	0.166	9.74213e-06
Chmp1a	5.90552e-10	0.103274	0.36	0.265	9.77128e-06
Mthfd1	5.91999e-10	0.200573	0.178	0.122	9.79521e-06
Rbx1	5.97665e-10	0.172768	0.228	0.161	9.88897e-06
Spg21	6.05625e-10	0.116867	0.384	0.285	1.00207e-05
Ap2a2	6.12315e-10	0.100747	0.357	0.26	1.01314e-05
Pik3c2a	6.13896e-10	0.135731	0.263	0.188	1.01575e-05
Fam167b	6.16947e-10	0.118704	0.299	0.218	1.0208e-05
Homez	6.17491e-10	0.360456	0.1	0.061	1.0217e-05
Trim27	6.24933e-10	0.110503	0.374	0.278	1.03401e-05
Poldip2	6.34782e-10	0.135279	0.166	0.111	1.05031e-05
Mex3d	6.47047e-10	0.208751	0.163	0.11	1.0706e-05
Psmd14	6.49922e-10	0.15389	0.248	0.176	1.07536e-05
Smyd5	6.66515e-10	0.167622	0.213	0.149	1.10281e-05
Ndufa9	6.67962e-10	0.220293	0.17	0.115	1.10521e-05
Nxt1	6.69409e-10	0.350724	0.1	0.061	1.1076e-05
Lypla1	7.1033e-10	0.109215	0.262	0.187	1.17531e-05
Ccng1	7.18266e-10	0.152372	0.292	0.214	1.18844e-05
Thop1	7.20157e-10	0.372528	0.098	0.06	1.19157e-05
Atp5c1	7.25036e-10	0.221795	0.184	0.125	1.19964e-05
Cpox	7.28408e-10	0.11887	0.204	0.14	1.20522e-05
Ndufs6	7.3799e-10	0.194205	0.164	0.111	1.22108e-05
Abhd17b	7.463e-10	0.136128	0.277	0.199	1.23483e-05
Stip1	7.47002e-10	0.129678	0.293	0.213	1.23599e-05
Snrnp27	7.54857e-10	0.111498	0.272	0.195	1.24899e-05
Oat	7.56657e-10	0.242228	0.184	0.127	1.25197e-05
Fzd4	7.62121e-10	0.239237	0.139	0.09	1.261e-05
Prkar2a	7.80742e-10	0.208602	0.179	0.122	1.29182e-05
Dpagt1	7.82538e-10	0.136153	0.27	0.193	1.29479e-05
Dpm2	7.90725e-10	0.140035	0.252	0.179	1.30833e-05
Sall2	7.91248e-10	0.149049	0.177	0.12	1.3092e-05
Tcf3	8.16705e-10	0.197023	0.171	0.115	1.35132e-05
Sgce	8.17921e-10	0.119991	0.561	0.436	1.35333e-05
Itgav	8.25304e-10	0.116259	0.787	0.638	1.36555e-05
2010-09-01	8.38587e-10	0.136304	0.225	0.159	1.38753e-05
Gbf1	8.43231e-10	0.104437	0.391	0.289	1.39521e-05
Klhdc10	8.61315e-10	0.140983	0.286	0.208	1.42513e-05
Mettl21a	8.64924e-10	0.166212	0.293	0.215	1.4311e-05
Cetn2	8.7227e-10	0.216458	0.16	0.107	1.44326e-05
Hint2	9.13654e-10	0.292474	0.137	0.09	1.51173e-05
Ralgds	9.37807e-10	0.142569	0.132	0.085	1.55169e-05
Rfk	9.43124e-10	0.12107	0.231	0.163	1.56049e-05
Ndufs5	9.51792e-10	0.198275	0.133	0.086	1.57484e-05
Cpt1a	9.78974e-10	0.309356	0.15	0.101	1.61981e-05
Gpn2	9.8185e-10	0.20084	0.142	0.093	1.62457e-05
Nmnat3	1.02257e-09	0.467698	0.055	0.028	1.69195e-05
H2-Oa	1.02311e-09	0.108572	0.32	0.235	1.69284e-05
Mphosph6	1.05046e-09	0.176189	0.146	0.097	1.73809e-05
Cd79b	1.05193e-09	0.208628	0.162	0.11	1.74052e-05
Acadl	1.07398e-09	0.161516	0.277	0.201	1.77701e-05
Ugdh	1.09274e-09	0.118769	0.252	0.18	1.80806e-05
Bcl2l13	1.09629e-09	0.16203	0.174	0.119	1.81392e-05
Gid8	1.09799e-09	0.104949	0.513	0.395	1.81673e-05
Clptm1	1.12019e-09	0.123696	0.754	0.605	1.85346e-05
Atp5g3	1.12281e-09	0.115418	0.272	0.195	1.8578e-05
Rpa1	1.12368e-09	0.16422	0.211	0.149	1.85925e-05
Wdr18	1.13721e-09	0.138097	0.222	0.157	1.88164e-05
Prkar1a	1.1434e-09	0.10558	0.595	0.457	1.89186e-05
Tmcc3	1.17288e-09	0.100906	0.564	0.435	1.94065e-05
Nipa2	1.2211e-09	0.104661	0.484	0.366	2.02043e-05
Tmem123	1.22143e-09	0.120275	0.313	0.229	2.02097e-05
Sec23a	1.28865e-09	0.194594	0.189	0.13	2.1322e-05
Laptm4a	1.30379e-09	0.110798	0.723	0.564	2.15725e-05
Thsd1	1.30786e-09	0.41479	0.054	0.028	2.16399e-05
Snx12	1.33775e-09	0.101489	0.351	0.259	2.21344e-05
Slc35b1	1.34629e-09	0.128151	0.235	0.165	2.22757e-05
Zkscan1	1.34947e-09	0.13367	0.22	0.155	2.23283e-05
Cstf3	1.35629e-09	0.133161	0.164	0.11	2.24411e-05
Tfam	1.36741e-09	0.165929	0.221	0.157	2.26252e-05
Tm2d1	1.39494e-09	0.138077	0.227	0.161	2.30806e-05
Bcs1l	1.41375e-09	0.205074	0.158	0.107	2.33919e-05
Snrpc	1.41475e-09	0.130975	0.273	0.197	2.34085e-05
Cbr3	1.41651e-09	0.449978	0.074	0.042	2.34375e-05
Ap5s1	1.42534e-09	0.22263	0.118	0.075	2.35836e-05
B3galt5	1.42735e-09	0.121963	0.284	0.205	2.36169e-05
Josd1	1.45431e-09	0.115477	0.241	0.172	2.4063e-05
Trappc5	1.4728e-09	0.128065	0.255	0.185	2.4369e-05
Ube2q1	1.48052e-09	0.122255	0.623	0.485	2.44967e-05
Rpn2	1.48352e-09	0.11076	0.583	0.446	2.45464e-05
Taf12	1.48502e-09	0.148426	0.198	0.138	2.45711e-05
Dnajc30	1.4918e-09	0.151756	0.199	0.139	2.46834e-05
Gpam	1.51883e-09	0.120627	0.269	0.194	2.51305e-05
Ndufa5	1.53471e-09	0.13519	0.24	0.172	2.53933e-05
Fam102a	1.54078e-09	0.23581	0.146	0.098	2.54938e-05
Dnal4	1.54766e-09	0.22588	0.132	0.086	2.56075e-05
Tnks2	1.56666e-09	0.126379	0.653	0.513	2.59219e-05
Scyl2	1.57485e-09	0.136902	0.244	0.174	2.60575e-05
Ddx54	1.6047e-09	0.116496	0.249	0.177	2.65513e-05
Ebp	1.61738e-09	0.125714	0.258	0.184	2.67612e-05
Ssr3	1.63121e-09	0.108515	0.389	0.289	2.69901e-05
Nudt14	1.63995e-09	0.263166	0.094	0.057	2.71347e-05
Cpsf2	1.64711e-09	0.139417	0.263	0.189	2.72531e-05
Casp8	1.65516e-09	0.103775	0.662	0.521	2.73863e-05
Sema6d	1.73704e-09	0.315451	0.075	0.043	2.87411e-05
Rbm15b	1.74041e-09	0.207826	0.154	0.103	2.87968e-05
Pdp2	1.7553e-09	0.237031	0.144	0.096	2.90431e-05
Slc25a30	1.75807e-09	0.145065	0.238	0.169	2.9089e-05
Atg5	1.77337e-09	0.100318	0.413	0.309	2.93422e-05
Fam98b	1.82372e-09	0.115017	0.225	0.159	3.01753e-05
Ptdss2	1.8293e-09	0.102389	0.18	0.122	3.02676e-05
Nolc1	1.83753e-09	0.211347	0.113	0.071	3.04039e-05
Prkci	1.90216e-09	0.222967	0.139	0.092	3.14732e-05
Alkbh7	1.98173e-09	0.257967	0.114	0.072	3.27898e-05
Ubald1	2.0015e-09	0.107659	0.309	0.225	3.31168e-05
Ppdpf	2.21093e-09	0.148508	0.243	0.176	3.6582e-05
Pde12	2.25341e-09	0.230436	0.144	0.096	3.72849e-05
Rpa3	2.25692e-09	0.19438	0.107	0.067	3.7343e-05
Wdr61	2.2605e-09	0.170214	0.19	0.132	3.74023e-05
Eva1b	2.26582e-09	0.272954	0.115	0.074	3.74903e-05
Kif1bp	2.26969e-09	0.103142	0.317	0.232	3.75543e-05
Cmya5	2.28297e-09	0.161468	0.117	0.075	3.7774e-05
Gsto1	2.29707e-09	0.120193	0.26	0.189	3.80073e-05
Uqcrb	2.30612e-09	0.106684	0.243	0.173	3.8157e-05
Timm8b	2.32943e-09	0.113459	0.28	0.205	3.85427e-05
Timm10	2.38764e-09	0.271002	0.146	0.098	3.95058e-05
Supt4a	2.55545e-09	0.108897	0.475	0.364	4.22824e-05
Fkbp1a	2.58082e-09	0.156466	0.159	0.107	4.27022e-05
Galk1	2.59687e-09	0.325805	0.124	0.081	4.29677e-05
Gne	2.68856e-09	0.280469	0.136	0.09	4.44849e-05
Lrrc75a	2.71075e-09	0.222411	0.143	0.095	4.48521e-05
Arsa	2.80452e-09	0.123824	0.259	0.187	4.64036e-05
Actl6a	2.83833e-09	0.1236	0.266	0.193	4.6963e-05
Tpi1	2.85161e-09	0.174081	0.18	0.124	4.71828e-05
Hspa4	2.85779e-09	0.132727	0.249	0.179	4.72851e-05
Tmem248	2.88356e-09	0.130316	0.275	0.198	4.77113e-05
Epn1	2.91838e-09	0.102406	0.814	0.668	4.82876e-05
Stk38l	2.97684e-09	0.128222	0.135	0.089	4.92548e-05
Supt7l	3.04889e-09	0.260375	0.132	0.087	5.0447e-05
Inip	3.06264e-09	0.201216	0.15	0.101	5.06744e-05
Prpf4	3.08043e-09	0.24498	0.128	0.084	5.09688e-05
Nthl1	3.10363e-09	0.370412	0.071	0.041	5.13526e-05
Surf4	3.11891e-09	0.101118	0.685	0.54	5.16054e-05
Dnpep	3.1559e-09	0.115849	0.223	0.159	5.22175e-05
Zc3h10	3.20547e-09	0.174369	0.189	0.132	5.30377e-05
Nit2	3.20567e-09	0.208794	0.114	0.073	5.3041e-05
Gpkow	3.23874e-09	0.253976	0.104	0.065	5.35883e-05
Slc25a51	3.27301e-09	0.116292	0.286	0.208	5.41551e-05
Thap12	3.33829e-09	0.120791	0.196	0.137	5.52353e-05
Ndufaf7	3.44876e-09	0.105744	0.246	0.176	5.70632e-05
Cad	3.51725e-09	0.150711	0.189	0.132	5.81964e-05
Trappc2	3.54137e-09	0.182256	0.184	0.128	5.85955e-05
Poglut3	3.56244e-09	0.173326	0.21	0.149	5.89442e-05
Eif6	3.61612e-09	0.21236	0.177	0.122	5.98323e-05
Cdca7	3.62194e-09	0.123111	0.16	0.108	5.99287e-05
Pa2g4	3.62375e-09	0.17952	0.207	0.146	5.99585e-05
Ttc38	3.6953e-09	0.226007	0.096	0.059	6.11425e-05
Asl	3.84721e-09	0.143526	0.231	0.165	6.36559e-05
Bbip1	3.88375e-09	0.109572	0.356	0.268	6.42605e-05
Trappc6a	3.98284e-09	0.22423	0.122	0.08	6.59001e-05
Eif3b	4.00883e-09	0.122762	0.246	0.176	6.63301e-05
Timm17b	4.08315e-09	0.295345	0.108	0.068	6.75598e-05
Apip	4.25793e-09	0.142205	0.174	0.119	7.04517e-05
Ppp2r5d	4.29494e-09	0.142065	0.207	0.147	7.1064e-05
Phospho2	4.33945e-09	0.183904	0.149	0.101	7.18005e-05
Nelfe	4.47807e-09	0.138705	0.188	0.131	7.40942e-05
Rxfp1	4.48885e-09	0.324029	0.066	0.037	7.42725e-05
Bloc1s6	4.67121e-09	0.104931	0.189	0.131	7.72898e-05
Odc1	4.75049e-09	0.129001	0.172	0.12	7.86017e-05
Clp1	4.80074e-09	0.155605	0.183	0.128	7.94331e-05
Alkbh6	4.84033e-09	0.13165	0.216	0.153	8.00881e-05
Gpsm1	4.90185e-09	0.11741	0.182	0.126	8.1106e-05
Dek	4.91134e-09	0.12464	0.477	0.372	8.1263e-05
Btbd2	4.94636e-09	0.180304	0.181	0.126	8.18425e-05
Ndufb8	5.35893e-09	0.106892	0.435	0.336	8.86689e-05
Cby1	5.60648e-09	0.429284	0.075	0.044	9.27648e-05
Hsd17b12	5.63963e-09	0.120639	0.34	0.255	9.33134e-05
Dnajb1	5.67853e-09	0.155084	0.279	0.207	9.3957e-05
Cab39l	5.68726e-09	0.223919	0.126	0.083	9.41014e-05
Snrpd1	5.69665e-09	0.113243	0.25	0.181	9.42568e-05
Snrnp40	5.89152e-09	0.118944	0.242	0.175	9.74811e-05
Commd2	6.028e-09	0.103674	0.205	0.144	9.97393e-05
Kbtbd7	6.11652e-09	0.137884	0.217	0.155	0.000101204
Zfp422	6.19048e-09	0.131163	0.196	0.138	0.000102428
H2afz	6.2995e-09	0.10445	0.394	0.292	0.000104232
Ghitm	6.46796e-09	0.122602	0.37	0.277	0.000107019
Eloc	6.56311e-09	0.11283	0.219	0.156	0.000108593
Psmb3	6.56381e-09	0.267508	0.107	0.068	0.000108605
Htra3	6.57645e-09	0.315851	0.078	0.046	0.000108814
Atic	6.67012e-09	0.12369	0.242	0.175	0.000110364
Cfap97	6.82605e-09	0.108689	0.205	0.146	0.000112944
Nudt22	6.83016e-09	0.121428	0.146	0.098	0.000113012
Cdc40	7.05339e-09	0.114603	0.246	0.178	0.000116705
Eif1ax	7.1157e-09	0.162287	0.223	0.161	0.000117736
Sars	7.14997e-09	0.101803	0.249	0.179	0.000118303
Eif5	7.19532e-09	0.135931	0.259	0.187	0.000119054
Kcnk12	7.295e-09	0.216389	0.132	0.088	0.000120703
Rala	7.48557e-09	0.102941	0.35	0.262	0.000123856
Pex7	7.74886e-09	0.12522	0.18	0.125	0.000128213
Sar1a	7.77539e-09	0.108927	0.489	0.378	0.000128652
Coprs	7.83687e-09	0.320979	0.111	0.072	0.000129669
Tmem59	7.83837e-09	0.104419	0.87	0.733	0.000129694
Mrnip	8.05385e-09	0.448924	0.046	0.024	0.000133259
Eif2b4	8.24642e-09	0.102699	0.242	0.173	0.000136445
Atp5md	8.28506e-09	0.174139	0.169	0.116	0.000137085
Mlycd	8.41714e-09	0.130458	0.214	0.151	0.00013927
Rxylt1	8.47034e-09	0.10645	0.235	0.17	0.00014015
Il1rl1	8.74711e-09	0.288726	0.108	0.07	0.00014473
Ywhaq	8.78231e-09	0.146383	0.216	0.155	0.000145312
Nudcd2	9.05886e-09	0.232478	0.123	0.08	0.000149888
Ado	9.14154e-09	0.155034	0.151	0.103	0.000151256
Vangl1	9.15164e-09	0.398987	0.062	0.034	0.000151423
Cdc42ep4	9.33217e-09	0.235823	0.141	0.095	0.00015441
Vangl2	9.44067e-09	0.256104	0.114	0.074	0.000156205
Asb7	9.87171e-09	0.188304	0.157	0.108	0.000163337
Naa60	1.01615e-08	0.106886	0.52	0.404	0.000168133
Ramac	1.01801e-08	0.112591	0.311	0.232	0.000168441
Glyr1	1.019e-08	0.108653	0.534	0.415	0.000168604
Psmd9	1.05011e-08	0.195365	0.149	0.101	0.000173752
Pip4p2	1.0837e-08	0.105759	0.21	0.149	0.000179309
Gpn1	1.0852e-08	0.100797	0.224	0.161	0.000179557
L3mbtl2	1.09242e-08	0.145219	0.161	0.112	0.000180752
Psmg1	1.09267e-08	0.178783	0.158	0.109	0.000180794
Mrc2	1.09477e-08	0.163089	0.276	0.211	0.00018114
Cacybp	1.10231e-08	0.142766	0.239	0.173	0.000182389
Mon1b	1.10557e-08	0.118498	0.167	0.115	0.000182928
Heatr3	1.1212e-08	0.111957	0.147	0.1	0.000185514
Sgf29	1.12467e-08	0.158331	0.169	0.117	0.000186088
Spata2	1.13547e-08	0.149665	0.152	0.103	0.000187875
Pole4	1.15577e-08	0.165782	0.175	0.123	0.000191233
Mphosph9	1.19118e-08	0.1372	0.119	0.078	0.000197093
Pdik1l	1.21491e-08	0.102086	0.201	0.143	0.00020102
Rgs7bp	1.21977e-08	0.561384	0.06	0.033	0.000201824
Tspan4	1.23929e-08	0.103108	0.568	0.443	0.000205054
Esr1	1.26778e-08	0.217666	0.113	0.073	0.000209767
Tslp	1.30325e-08	0.537862	0.037	0.017	0.000215636
Hcfc2	1.32275e-08	0.234624	0.156	0.107	0.000218861
Dnmt1	1.36679e-08	0.165212	0.167	0.116	0.000226149
Washc5	1.40924e-08	0.104899	0.21	0.151	0.000233173
Btg1	1.4103e-08	0.116703	0.518	0.396	0.000233349
Pycrl	1.44684e-08	0.227469	0.131	0.088	0.000239394
Dkc1	1.45284e-08	0.127441	0.159	0.11	0.000240387
Lrrc41	1.47863e-08	0.10586	0.306	0.227	0.000244654
Aldh3a2	1.49125e-08	0.13042	0.322	0.24	0.000246743
Tmsb10	1.50065e-08	0.110361	0.218	0.156	0.000248298
Ctnnbl1	1.50087e-08	0.125886	0.203	0.144	0.000248334
Snx24	1.50109e-08	0.170463	0.146	0.1	0.00024837
Noa1	1.52253e-08	0.255898	0.096	0.061	0.000251918
Usp39	1.52565e-08	0.100527	0.225	0.161	0.000252435
Ddx19a	1.55794e-08	0.161027	0.243	0.178	0.000257777
Tmco3	1.57973e-08	0.127016	0.214	0.153	0.000261383
Slc25a10	1.61877e-08	0.235921	0.125	0.084	0.000267842
Ufsp1	1.62372e-08	0.257005	0.108	0.07	0.000268661
Parp16	1.62928e-08	0.268982	0.09	0.056	0.00026958
Timm17a	1.6809e-08	0.106467	0.238	0.174	0.000278121
Nfkbil1	1.6898e-08	0.176206	0.095	0.06	0.000279594
Sdhaf4	1.7007e-08	0.338417	0.12	0.08	0.000281398
Mvp	1.75618e-08	0.107916	0.285	0.212	0.000290578
Cstf2	1.76557e-08	0.239648	0.133	0.09	0.000292131
Fut10	1.77948e-08	0.148167	0.143	0.097	0.000294432
Rfng	1.80429e-08	0.284093	0.098	0.062	0.000298538
Aldh3b1	1.8733e-08	0.168865	0.152	0.104	0.000309957
Bin3	1.95075e-08	0.10411	0.235	0.17	0.000322771
Aldh6a1	1.95336e-08	0.159713	0.221	0.16	0.000323203
Slc35f5	1.98401e-08	0.111124	0.205	0.146	0.000328274
Pex5	1.99466e-08	0.113616	0.227	0.164	0.000330037
Castor2	1.99741e-08	0.186796	0.109	0.07	0.000330492
Kremen1	2.03965e-08	0.240992	0.13	0.087	0.000337481
Btbd10	2.11145e-08	0.189029	0.101	0.064	0.000349361
Nol11	2.1176e-08	0.108446	0.212	0.152	0.000350378
Dlc1	2.1448e-08	0.537609	0.048	0.025	0.000354879
Ehhadh	2.15836e-08	0.484048	0.072	0.043	0.000357121
Exosc3	2.19294e-08	0.129289	0.186	0.132	0.000362844
Stambp	2.1942e-08	0.100932	0.224	0.163	0.000363052
Wtip	2.27928e-08	0.219088	0.132	0.089	0.00037713
Smagp	2.33769e-08	0.382912	0.075	0.045	0.000386795
Snap29	2.47428e-08	0.175707	0.242	0.178	0.000409395
Slc25a35	2.49811e-08	0.383012	0.071	0.042	0.000413337
Atg14	2.50535e-08	0.1008	0.181	0.126	0.000414535
Nde1	2.52378e-08	0.125062	0.198	0.142	0.000417584
Dhx29	2.5567e-08	0.122621	0.107	0.069	0.000423032
Ints11	2.64671e-08	0.139862	0.185	0.132	0.000437924
Mcrip2	2.65312e-08	0.283005	0.11	0.072	0.000438985
Iffo2	2.74207e-08	0.167802	0.142	0.097	0.000453703
Apba3	2.78208e-08	0.132093	0.15	0.103	0.000460323
Sco2	2.78587e-08	0.120502	0.197	0.141	0.00046095
Rwdd2a	2.83805e-08	0.633633	0.04	0.02	0.000469584
Ntmt1	3.02073e-08	0.196415	0.123	0.082	0.00049981
Tmem143	3.20221e-08	0.227742	0.123	0.083	0.000529838
Pheta1	3.34673e-08	0.145683	0.116	0.076	0.000553751
Exoc8	3.35184e-08	0.128179	0.249	0.183	0.000554595
Nfu1	3.42715e-08	0.116441	0.171	0.12	0.000567056
Atp5j	3.42954e-08	0.128112	0.278	0.205	0.000567452
Mmgt2	3.44317e-08	0.13651	0.192	0.137	0.000569708
Slamf1	3.49256e-08	0.26075	0.082	0.051	0.000577879
Slc25a26	3.49929e-08	0.343851	0.07	0.041	0.000578993
Slbp	3.54385e-08	0.119169	0.278	0.208	0.000586365
Rpp14	3.54612e-08	0.123245	0.196	0.14	0.000586742
Rcl1	3.6681e-08	0.166789	0.126	0.084	0.000606923
Rnf122	3.70407e-08	0.181745	0.11	0.071	0.000612876
Terf2ip	3.70478e-08	0.121563	0.182	0.129	0.000612993
Smim8	3.88537e-08	0.235105	0.11	0.072	0.000642873
Nt5c	4.06429e-08	0.121358	0.206	0.149	0.000672478
Dhtkd1	4.12998e-08	0.398634	0.055	0.031	0.000683347
Fam76a	4.1548e-08	0.113659	0.231	0.169	0.000687453
Cib2	4.22298e-08	0.214828	0.115	0.076	0.000698734
Eef1akmt1	4.27547e-08	0.16895	0.137	0.093	0.000707419
Wdr6	4.43025e-08	0.176236	0.132	0.089	0.000733029
Fam149a	4.49218e-08	0.162832	0.104	0.068	0.000743276
Mmp15	4.76088e-08	0.726563	0.035	0.017	0.000787735
Fam219b	4.80965e-08	0.151172	0.154	0.108	0.000795804
Mdh2	4.85661e-08	0.14202	0.206	0.148	0.000803574
Tshz1	5.03637e-08	0.25923	0.089	0.056	0.000833318
Cd320	5.16333e-08	0.338017	0.076	0.047	0.000854324
Gbe1	5.35914e-08	0.137007	0.186	0.133	0.000886724
Pctp	5.4271e-08	0.33313	0.103	0.067	0.000897968
Chmp6	5.89411e-08	0.113653	0.26	0.193	0.000975239
Zc4h2	5.90543e-08	0.217354	0.082	0.051	0.000977112
Mmp2	5.97483e-08	0.10847	0.198	0.144	0.000988595
Cbll1	6.18697e-08	0.164788	0.173	0.123	0.0010237
Alkbh8	6.57396e-08	0.104115	0.121	0.081	0.00108773
Nhp2	6.80222e-08	0.197502	0.149	0.104	0.00112549
Extl2	7.01118e-08	0.182539	0.119	0.08	0.00116007
Eci1	7.1465e-08	0.129933	0.172	0.122	0.00118246
Ccdc32	7.16161e-08	0.308681	0.091	0.058	0.00118496
Itgae	7.17604e-08	0.445021	0.048	0.026	0.00118735
Nup160	7.21259e-08	0.125567	0.136	0.093	0.0011934
Frmd6	7.224e-08	0.594157	0.037	0.018	0.00119528
Nup62	7.46886e-08	0.101079	0.195	0.14	0.0012358
Fam131a	7.50415e-08	0.125284	0.182	0.13	0.00124164
Smim1	7.80803e-08	0.244146	0.106	0.07	0.00129192
Elmod3	8.29457e-08	0.175766	0.129	0.088	0.00137242
Map2k5	8.31203e-08	0.204245	0.132	0.09	0.00137531
Faim	8.51295e-08	0.110158	0.238	0.176	0.00140855
[truncated: 201 more rows]

## Sheet: HMG3
HMG3	p_val	avg_log2FC	pct.1	pct.2	p_val_adj
Slc1a2	5.7885e-160	2.42575	0.333	0.112	9.57765e-156
Mt3	1.41261e-121	1.84569	0.337	0.135	2.3373e-117
Aldoc	1.22203e-119	2.06683	0.316	0.123	2.02197e-115
Sparcl1	1.02741e-94	2.17213	0.199	0.062	1.69995e-90
Clu	1.86244e-94	2.36174	0.184	0.053	3.0816e-90
Fam107a	7.59629e-90	2.18546	0.156	0.041	1.25688e-85
mt-Co2	6.64898e-87	0.516396	0.901	0.73	1.10014e-82
Cpe	1.12652e-84	1.72504	0.22	0.078	1.86394e-80
mt-Co3	7.76698e-75	0.49009	0.818	0.626	1.28513e-70
mt-Atp8	2.24443e-74	0.533993	0.841	0.674	3.71364e-70
mt-Cytb	6.27885e-74	0.60965	0.762	0.571	1.0389e-69
mt-Nd1	2.6272e-73	0.578722	0.786	0.604	4.34697e-69
mt-Atp6	8.25583e-73	0.525977	0.862	0.687	1.36601e-68
Cst3	2.60187e-71	0.228692	1	1	4.30505e-67
mt-Co1	3.1064e-69	0.511371	0.801	0.601	5.13985e-65
mt-Nd2	3.42515e-69	0.724616	0.614	0.416	5.66726e-65
Atp1a2	5.95492e-66	1.8139	0.185	0.069	9.85301e-62
Ndrg2	2.2392e-65	1.51921	0.228	0.098	3.70498e-61
mt-Nd4l	8.91623e-62	0.653258	0.605	0.419	1.47528e-57
mt-Nd5	9.03107e-59	0.644601	0.622	0.444	1.49428e-54
Gpm6a	1.59792e-56	1.90979	0.124	0.038	2.64392e-52
Selenop	2.16785e-56	0.251453	1	0.988	3.58693e-52
Atp1b2	2.60542e-56	2.01203	0.141	0.048	4.31093e-52
Id4	5.98488e-52	2.33207	0.078	0.017	9.90258e-48
Bcan	2.00746e-50	2.63194	0.077	0.017	3.32154e-46
Acsbg1	2.25599e-44	2.24959	0.069	0.016	3.73276e-40
Ttyh1	6.08799e-44	1.59968	0.143	0.057	1.00732e-39
Mt2	2.13061e-41	1.36906	0.173	0.079	3.52531e-37
mt-Nd3	4.38634e-40	0.569275	0.459	0.312	7.25764e-36
Gja1	1.90003e-37	2.18329	0.075	0.022	3.14378e-33
Snap25	2.06731e-36	1.39978	0.204	0.108	3.42058e-32
Ntrk2	1.27909e-35	1.94385	0.07	0.02	2.11639e-31
Glul	1.80724e-35	0.342271	0.895	0.777	2.99025e-31
Cspg5	3.28879e-35	1.80259	0.071	0.021	5.44163e-31
Uchl1	6.42922e-34	1.73702	0.086	0.029	1.06378e-29
P2ry12	1.16738e-33	0.197968	1	0.978	1.93155e-29
Slc25a18	1.89467e-32	2.28792	0.048	0.011	3.13493e-28
Eef1a2	4.11291e-32	1.38907	0.13	0.058	6.80522e-28
mt-Nd4	7.30699e-32	0.607932	0.387	0.265	1.20902e-27
Nrgn	9.71185e-32	1.57814	0.125	0.056	1.60692e-27
Vsnl1	5.84611e-31	1.68991	0.086	0.031	9.67298e-27
Plpp3	6.33896e-31	1.62381	0.109	0.045	1.04884e-26
Mt1	6.67743e-31	0.564867	0.492	0.362	1.10485e-26
Luzp2	3.20192e-30	2.08399	0.056	0.015	5.29789e-26
Csf1r	3.34143e-30	0.127492	1	0.998	5.52873e-26
Gpm6b	9.9549e-30	1.19326	0.14	0.067	1.64714e-25
Hpca	1.35118e-29	1.92035	0.08	0.029	2.23567e-25
Acsl6	1.87124e-29	2.35263	0.043	0.01	3.09615e-25
Ptn	2.72676e-29	1.40282	0.098	0.039	4.5117e-25
Snrpn	3.67675e-29	1.19465	0.139	0.067	6.08356e-25
Cplx1	8.81696e-29	1.41308	0.068	0.022	1.45885e-24
Ndrg4	9.50775e-29	1.3828	0.087	0.033	1.57315e-24
Scg3	2.2544e-28	1.90998	0.056	0.016	3.73012e-24
Ldhb	2.67608e-28	0.262187	0.887	0.776	4.42785e-24
Gpr37l1	2.75715e-28	1.8985	0.064	0.02	4.56198e-24
Dnm1	1.33618e-27	1.49583	0.09	0.036	2.21084e-23
Gnao1	3.32965e-27	1.15283	0.128	0.061	5.50924e-23
Lhx2	9.00073e-27	2.34728	0.036	0.007	1.48926e-22
Tspan7	1.0156e-25	0.385007	0.683	0.579	1.68041e-21
Slc6a11	1.18441e-25	1.98246	0.06	0.019	1.95972e-21
Baalc	4.65171e-25	1.89996	0.056	0.018	7.69672e-21
Crybb1	7.43682e-25	0.232784	0.841	0.691	1.2305e-20
Fads2	7.51013e-25	2.01265	0.042	0.011	1.24263e-20
Lsamp	7.52276e-25	1.80578	0.041	0.01	1.24472e-20
Chn1	1.77191e-24	1.43299	0.075	0.029	2.93181e-20
Atp1b1	1.84565e-24	1.34795	0.083	0.034	3.05381e-20
Ddah1	4.83629e-24	2.06929	0.04	0.01	8.00212e-20
S100a16	6.19493e-24	1.32627	0.084	0.035	1.02501e-19
Ngef	1.13594e-23	1.80023	0.048	0.014	1.87953e-19
Siglech	1.18979e-23	0.173543	0.995	0.956	1.96863e-19
Dclk1	2.41153e-23	1.50548	0.064	0.023	3.99012e-19
Sncb	2.09265e-22	1.25625	0.085	0.037	3.4625e-18
Olfm1	1.19203e-21	1.07379	0.099	0.046	1.97233e-17
Map2	1.43963e-21	1.44749	0.064	0.024	2.38201e-17
Ptprz1	1.82283e-21	1.71158	0.054	0.019	3.01606e-17
Adgrg1	2.54871e-21	0.191591	0.957	0.873	4.21709e-17
Mlc1	4.93254e-21	2.01455	0.038	0.01	8.16137e-17
Fcrls	5.55446e-21	0.173663	0.991	0.95	9.19042e-17
Fscn1	1.95628e-20	0.225225	0.83	0.699	3.23686e-16
Slc4a4	2.78912e-20	2.15086	0.038	0.01	4.61487e-16
Pfn2	2.00906e-19	1.13473	0.091	0.043	3.32419e-15
Gstm5	2.8021e-19	1.03489	0.126	0.069	4.63635e-15
Arpp21	2.90746e-19	1.43894	0.068	0.028	4.81069e-15
Phyhipl	2.96758e-19	1.33738	0.067	0.028	4.91016e-15
Chchd10	3.69203e-19	1.04055	0.092	0.044	6.10884e-15
Ckb	3.74469e-19	0.274074	0.698	0.582	6.19596e-15
Nap1l5	5.06599e-19	1.23183	0.077	0.034	8.38218e-15
Mmd2	6.92141e-19	1.71684	0.036	0.01	1.14522e-14
Prnp	8.10741e-19	1.37654	0.079	0.036	1.34145e-14
Slc6a1	1.44515e-18	1.50428	0.064	0.026	2.39115e-14
Hes5	3.26935e-18	2.48349	0.022	0.004	5.40946e-14
Laptm5	5.56183e-18	0.106612	1	0.996	9.20261e-14
Cd164	6.6821e-18	0.156153	0.933	0.836	1.10562e-13
Ncan	2.84093e-17	2.69745	0.019	0.003	4.7006e-13
Slc2a5	3.13209e-17	0.186063	0.887	0.755	5.18235e-13
Pde2a	6.65441e-17	0.264339	0.533	0.423	1.10104e-12
Selplg	7.29608e-17	0.139624	0.997	0.965	1.20721e-12
Stx1b	1.16914e-16	1.23976	0.06	0.025	1.93446e-12
Eno2	1.30833e-16	1.18878	0.061	0.026	2.16476e-12
Calm3	1.83124e-16	0.452896	0.41	0.327	3.02997e-12
Rhob	1.95154e-16	0.141435	0.989	0.938	3.22901e-12
Pfkm	2.23325e-16	1.06663	0.087	0.043	3.69514e-12
Aqp4	2.97989e-16	1.61679	0.036	0.012	4.93052e-12
Fgfr3	3.24216e-16	2.11078	0.029	0.008	5.36448e-12
Gpr34	4.05946e-16	0.128661	0.996	0.962	6.71678e-12
Tmem47	5.63124e-16	1.77907	0.03	0.009	9.31745e-12
Fjx1	7.69257e-16	2.40911	0.019	0.004	1.27281e-11
Adcyap1r1	9.11015e-16	1.92706	0.03	0.009	1.50736e-11
Rnase4	1.07122e-15	0.150949	0.966	0.906	1.77244e-11
Car2	1.23768e-15	0.692239	0.171	0.109	2.04787e-11
Rgs20	1.99646e-15	2.00304	0.024	0.006	3.30334e-11
Prex2	2.0403e-15	1.8941	0.029	0.008	3.37588e-11
Sox9	2.32824e-15	1.95615	0.026	0.007	3.85231e-11
Asrgl1	2.6447e-15	0.972437	0.076	0.037	4.37593e-11
Clip3	2.94247e-15	1.1388	0.072	0.035	4.86862e-11
Atp2b2	4.16241e-15	1.84168	0.025	0.007	6.88713e-11
2005-09-01	7.21417e-15	1.23029	0.058	0.026	1.19366e-10
Hopx	7.85999e-15	1.24701	0.051	0.021	1.30051e-10
Htra1	1.24967e-14	1.68161	0.038	0.014	2.0677e-10
Csrp1	1.35911e-14	0.797678	0.121	0.071	2.24879e-10
Csdc2	1.89397e-14	1.65561	0.029	0.009	3.13377e-10
Cbs	4.55668e-14	1.79279	0.022	0.005	7.53948e-10
Il16	4.70144e-14	0.164622	0.815	0.72	7.779e-10
Tmem119	6.38401e-14	0.131026	0.993	0.945	1.0563e-09
Cplx2	1.3468e-13	1.37474	0.044	0.018	2.22841e-09
Nefl	2.15302e-13	1.26663	0.049	0.021	3.56239e-09
Scamp2	2.21491e-13	0.154176	0.927	0.853	3.66479e-09
Tagln3	2.26023e-13	1.05151	0.072	0.037	3.73978e-09
Mtss2	2.31798e-13	1.26714	0.055	0.025	3.83532e-09
Gabarapl1	2.7578e-13	0.372379	0.304	0.231	4.56306e-09
Prdx6	2.83041e-13	0.854862	0.103	0.06	4.68319e-09
Slc40a1	3.48969e-13	0.214126	0.593	0.504	5.77404e-09
Pmepa1	4.12026e-13	0.136881	0.889	0.797	6.81739e-09
Nrxn1	4.42571e-13	1.17347	0.039	0.015	7.32279e-09
Fxyd1	4.89764e-13	1.94496	0.03	0.01	8.10364e-09
Id3	5.7629e-13	1.69205	0.032	0.011	9.53529e-09
Arhgef26	6.97553e-13	2.21354	0.018	0.004	1.15417e-08
Fermt2	7.55639e-13	1.31818	0.039	0.015	1.25028e-08
Gstm1	8.42509e-13	0.978297	0.067	0.034	1.39401e-08
Cyfip2	8.67023e-13	1.15072	0.049	0.021	1.43458e-08
Pla2g7	9.94946e-13	0.673821	0.083	0.045	1.64624e-08
Nwd1	1.16648e-12	1.66372	0.023	0.006	1.93006e-08
Epas1	1.20504e-12	1.14033	0.039	0.015	1.99385e-08
Ltc4s	1.38947e-12	0.160893	0.811	0.708	2.29902e-08
Cmtm6	1.41317e-12	0.139406	0.956	0.891	2.33823e-08
Chchd2	1.72074e-12	0.214377	0.589	0.505	2.84714e-08
Gucy1a1	1.74126e-12	2.01347	0.019	0.005	2.88108e-08
Rnd2	2.04274e-12	1.21782	0.044	0.019	3.37992e-08
Camk2n1	2.04872e-12	0.259142	0.506	0.424	3.38982e-08
Ncald	2.23553e-12	1.15482	0.057	0.027	3.69891e-08
Sema4b	2.39491e-12	0.321218	0.315	0.241	3.96261e-08
Camk2a	2.62695e-12	0.809287	0.088	0.05	4.34654e-08
Wasf1	2.94772e-12	1.54594	0.03	0.01	4.87729e-08
Tubb3	3.26206e-12	1.51795	0.036	0.014	5.39741e-08
Tmod2	3.46886e-12	0.930012	0.067	0.035	5.73958e-08
Paqr8	3.83859e-12	1.04866	0.058	0.028	6.35134e-08
Cxcl14	4.09653e-12	0.624484	0.071	0.037	6.77812e-08
Calm2	4.30893e-12	0.177719	0.785	0.69	7.12955e-08
Marcks	5.45028e-12	0.117892	0.994	0.959	9.01804e-08
Phyhip	6.40486e-12	1.24405	0.045	0.02	1.05975e-07
Ube2ql1	6.59227e-12	1.7331	0.027	0.009	1.09076e-07
Maob	7.74487e-12	2.62801	0.011	0.002	1.28147e-07
Scoc	7.77015e-12	0.191191	0.711	0.628	1.28565e-07
Aldh6a1	8.00761e-12	0.456057	0.223	0.16	1.32494e-07
Tgfb1	8.25238e-12	0.151103	0.857	0.777	1.36544e-07
Sparc	8.84786e-12	0.112194	0.998	0.972	1.46397e-07
Cnn3	8.9863e-12	0.789069	0.079	0.044	1.48687e-07
Reep5	9.74097e-12	0.183239	0.749	0.668	1.61174e-07
Gpc5	1.1125e-11	1.95736	0.025	0.008	1.84075e-07
Trim9	1.12464e-11	1.7917	0.025	0.008	1.86082e-07
Map1b	1.15226e-11	1.13522	0.04	0.017	1.90654e-07
Golm1	1.20647e-11	0.125091	0.969	0.918	1.99623e-07
Neto1	1.31425e-11	2.74683	0.012	0.002	2.17456e-07
Gng10	1.34653e-11	0.146276	0.857	0.773	2.22797e-07
Rab5c	2.01581e-11	0.20294	0.674	0.593	3.33535e-07
Snca	2.19607e-11	1.63756	0.032	0.012	3.63362e-07
Cfl1	2.21379e-11	0.133662	0.861	0.764	3.66294e-07
Pcp4	2.69031e-11	0.841937	0.113	0.071	4.45139e-07
Rtn1	2.83455e-11	0.272381	0.453	0.377	4.69005e-07
Pcsk1n	3.50188e-11	0.804991	0.078	0.043	5.79421e-07
Rhoa	3.74255e-11	0.217958	0.671	0.582	6.19243e-07
Bdh1	4.40963e-11	1.70447	0.024	0.007	7.29617e-07
Tril	4.50749e-11	1.8996	0.019	0.005	7.4581e-07
Entpd1	4.65306e-11	0.110885	0.987	0.939	7.69895e-07
Myorg	4.98053e-11	2.42999	0.013	0.002	8.24078e-07
Ecscr	5.73874e-11	0.158901	0.716	0.618	9.49533e-07
Rgs10	6.99633e-11	0.104855	0.991	0.96	1.15761e-06
Sult4a1	7.55635e-11	1.13334	0.042	0.019	1.25027e-06
Syt1	7.7972e-11	1.28531	0.034	0.013	1.29012e-06
Rgcc	8.57832e-11	1.56468	0.019	0.005	1.41937e-06
Slc17a7	9.66192e-11	1.70793	0.03	0.011	1.59866e-06
Tubb2a	1.0781e-10	0.314833	0.394	0.322	1.78383e-06
Hepacam	1.11651e-10	1.10761	0.051	0.025	1.84738e-06
Rasgrp1	1.16272e-10	1.67711	0.021	0.006	1.92384e-06
Schip1	1.17666e-10	1.04525	0.051	0.025	1.9469e-06
Fbxo2	1.22006e-10	0.963977	0.044	0.02	2.01871e-06
Ctxn1	1.31555e-10	1.30517	0.043	0.019	2.17671e-06
Ntsr2	1.34274e-10	1.64057	0.02	0.006	2.22169e-06
Ncdn	1.49593e-10	0.564864	0.214	0.159	2.47517e-06
Rab7	1.60538e-10	0.236024	0.512	0.446	2.65627e-06
Cadm4	1.6816e-10	0.83785	0.076	0.043	2.78238e-06
Syn1	2.40844e-10	1.07003	0.045	0.021	3.98501e-06
Insyn1	2.45721e-10	1.56955	0.025	0.009	4.0657e-06
Fcgr3	3.10427e-10	0.101215	0.994	0.966	5.13632e-06
Sall1	3.31587e-10	0.106172	0.993	0.947	5.48644e-06
Stmn3	3.37325e-10	1.03961	0.043	0.02	5.58139e-06
Abat	3.42448e-10	1.15945	0.036	0.016	5.66614e-06
Rgs4	3.66176e-10	1.45457	0.025	0.009	6.05874e-06
Cnksr2	4.12869e-10	1.58158	0.025	0.009	6.83134e-06
Tsc22d1	4.38839e-10	0.698875	0.102	0.065	7.26103e-06
Snn	4.69139e-10	0.177841	0.632	0.544	7.76238e-06
Dlgap1	5.16426e-10	1.11535	0.053	0.027	8.54478e-06
Nsg1	5.20356e-10	1.18229	0.03	0.012	8.6098e-06
Gucy1b1	5.37496e-10	1.71084	0.018	0.005	8.89342e-06
Nrsn1	6.09423e-10	0.956771	0.054	0.027	1.00835e-05
Fbxl16	6.50326e-10	1.11783	0.05	0.025	1.07603e-05
Ppp3r1	7.15252e-10	0.190548	0.523	0.445	1.18346e-05
Ndufs8	7.33119e-10	0.248515	0.42	0.345	1.21302e-05
Ggta1	7.43219e-10	0.189088	0.523	0.44	1.22973e-05
Enho	7.49349e-10	1.04317	0.047	0.023	1.23987e-05
Sft2d2	8.76355e-10	0.164375	0.686	0.599	1.45002e-05
Txnip	8.81899e-10	0.119615	0.933	0.859	1.45919e-05
Rab6b	8.92006e-10	0.159786	0.569	0.484	1.47591e-05
Kcnab2	8.93131e-10	1.05897	0.041	0.019	1.47777e-05
Foxg1	9.43455e-10	1.58581	0.021	0.007	1.56104e-05
Kif1a	1.04876e-09	0.815022	0.063	0.035	1.73528e-05
Syn2	1.0593e-09	1.24272	0.036	0.016	1.75272e-05
Thra	1.10679e-09	0.610257	0.09	0.055	1.83129e-05
Bmerb1	1.14482e-09	1.10312	0.042	0.02	1.89421e-05
Timp4	1.17662e-09	1.25542	0.02	0.006	1.94684e-05
Tuba1a	1.18409e-09	0.166842	0.629	0.548	1.95919e-05
Pfkp	1.20658e-09	1.01027	0.047	0.023	1.99641e-05
Stab1	1.32226e-09	0.13778	0.711	0.616	2.18781e-05
Ighm	1.41972e-09	0.114475	0.916	0.843	2.34906e-05
Cox7a2l	1.44987e-09	0.174698	0.549	0.47	2.39895e-05
Trf	1.51018e-09	0.108508	0.982	0.949	2.49875e-05
Dtx1	1.75888e-09	2.45599	0.012	0.002	2.91024e-05
Dusp7	1.76003e-09	0.122429	0.833	0.742	2.91215e-05
Sfxn5	1.88967e-09	0.575114	0.123	0.083	3.12664e-05
Cabp1	1.91924e-09	1.41668	0.022	0.007	3.17557e-05
Gdi2	1.92816e-09	0.136754	0.852	0.78	3.19033e-05
Prdx2	1.93407e-09	0.336053	0.363	0.303	3.20012e-05
Mid1ip1	2.03105e-09	0.250993	0.438	0.369	3.36057e-05
Hacd3	2.13831e-09	0.230644	0.38	0.311	3.53804e-05
Maf	2.19798e-09	0.113666	0.956	0.885	3.63678e-05
Gnb1	2.36764e-09	0.192461	0.548	0.474	3.9175e-05
Gprc5b	2.76313e-09	0.869994	0.064	0.036	4.57188e-05
Bex3	2.84473e-09	0.644746	0.106	0.069	4.7069e-05
Calm1	3.02461e-09	0.222642	0.475	0.402	5.00452e-05
P2ry13	3.17233e-09	0.107633	0.982	0.939	5.24893e-05
Thy1	3.39171e-09	1.31667	0.028	0.011	5.61193e-05
Idh3g	3.45056e-09	0.16774	0.589	0.509	5.70929e-05
Gjb6	3.46986e-09	1.52291	0.027	0.01	5.74124e-05
Arf3	3.68115e-09	0.222674	0.537	0.463	6.09083e-05
Tspan3	3.68975e-09	0.213717	0.592	0.514	6.10505e-05
Ndufa8	5.16832e-09	0.235471	0.409	0.343	8.5515e-05
Cbx3	5.18709e-09	0.273763	0.328	0.267	8.58255e-05
Whrn	5.81741e-09	0.110563	0.696	0.615	9.62549e-05
Cdk5r2	6.26446e-09	1.69394	0.025	0.01	0.000103652
Rlbp1	6.46112e-09	2.09881	0.014	0.004	0.000106906
Cyp2j9	6.72815e-09	1.76104	0.014	0.004	0.000111324
Tspyl4	6.79689e-09	0.763362	0.058	0.032	0.000112461
Park7	6.84789e-09	0.227052	0.482	0.415	0.000113305
Sptbn2	7.50368e-09	1.10656	0.027	0.011	0.000124156
Spi1	7.63434e-09	0.140208	0.808	0.73	0.000126318
Adam23	8.87309e-09	1.79375	0.017	0.005	0.000146814
Prkar1b	8.91469e-09	1.19383	0.039	0.018	0.000147502
Ccr5	9.27881e-09	0.103545	0.957	0.888	0.000153527
Smap2	9.31384e-09	0.103525	0.973	0.911	0.000154107
Tppp	9.34905e-09	0.254816	0.273	0.216	0.000154689
Shisa4	9.41683e-09	1.09835	0.033	0.015	0.000155811
Slc1a3	1.05369e-08	0.314713	0.46	0.4	0.000174343
Clec4a3	1.11295e-08	0.132324	0.56	0.481	0.000184149
Pygm	1.14652e-08	1.04384	0.037	0.018	0.000189703
Abcc3	1.1614e-08	0.122796	0.795	0.722	0.000192166
Dio2	1.19393e-08	2.38235	0.013	0.003	0.000197548
Nr2f1	1.19438e-08	1.89775	0.015	0.004	0.000197623
Ttc9b	1.23852e-08	1.50167	0.022	0.008	0.000204925
Rtn4rl1	1.29529e-08	0.145019	0.75	0.673	0.000214318
Habp4	1.39498e-08	0.614681	0.083	0.052	0.000230814
Hpcal4	1.45668e-08	1.24818	0.032	0.014	0.000241022
St3gal6	1.45997e-08	0.110048	0.819	0.735	0.000241567
Soga1	1.51662e-08	0.107644	0.899	0.83	0.000250941
Ncoa4	1.51895e-08	0.173849	0.563	0.492	0.000251326
Slc7a10	1.5228e-08	2.01184	0.017	0.005	0.000251962
Capn2	1.54712e-08	0.732002	0.083	0.051	0.000255987
Gna12	1.82585e-08	0.119673	0.893	0.832	0.000302105
Adhfe1	1.88167e-08	1.9321	0.016	0.005	0.000311341
Ids	1.90334e-08	0.182318	0.589	0.523	0.000314927
Dynll2	2.0859e-08	0.252938	0.464	0.403	0.000345133
Adgrb2	2.09579e-08	2.2978	0.012	0.003	0.000346769
Ckmt1	2.20055e-08	1.12479	0.03	0.013	0.000364103
Pcdh7	2.23072e-08	1.91862	0.014	0.004	0.000369096
Plcg1	2.4149e-08	0.153986	0.497	0.422	0.000399569
Cldn10	2.4494e-08	1.63989	0.021	0.008	0.000405277
Wasf2	2.66264e-08	0.122479	0.763	0.675	0.000440561
Mtus1	2.6977e-08	0.109295	0.854	0.774	0.000446362
Mtch1	2.70803e-08	0.188075	0.624	0.559	0.00044807
Sgce	2.77314e-08	0.188778	0.518	0.448	0.000458843
Hsbp1	2.77913e-08	0.153452	0.564	0.497	0.000459835
Fam171b	2.85619e-08	0.994624	0.032	0.015	0.000472585
Prpsap2	2.86242e-08	0.120274	0.69	0.615	0.000473616
Tubb2b	2.88311e-08	0.315522	0.318	0.261	0.00047704
Rab3a	2.92648e-08	0.547253	0.144	0.103	0.000484215
Drap1	2.94072e-08	0.162367	0.589	0.523	0.000486572
Ptprn	2.97426e-08	1.72023	0.016	0.005	0.000492121
Slc25a23	3.16701e-08	0.317367	0.198	0.149	0.000524014
Gsta4	3.22097e-08	1.23499	0.026	0.011	0.000532941
Mapt	3.49871e-08	0.747219	0.052	0.028	0.000578897
Hey1	3.5505e-08	1.70605	0.015	0.005	0.000587466
Sox2	3.59311e-08	1.29802	0.024	0.01	0.000594515
Itpka	3.69337e-08	1.31321	0.02	0.007	0.000611106
Map7d2	3.72224e-08	1.12606	0.029	0.013	0.000615882
Add3	3.97972e-08	0.232594	0.331	0.271	0.000658485
Adprh	4.0747e-08	0.158393	0.586	0.509	0.0006742
Scrn1	4.32399e-08	1.13707	0.023	0.009	0.000715447
Aldh5a1	4.84234e-08	0.877231	0.055	0.031	0.000801213
Serp2	5.02298e-08	1.41719	0.019	0.007	0.000831103
Mlf2	5.20222e-08	0.182472	0.531	0.465	0.000860759
Upk1b	5.96146e-08	0.132349	0.603	0.526	0.000986383
2003-09-01	5.97324e-08	0.987164	0.037	0.018	0.000988332
Gtf2i	6.23341e-08	0.156444	0.696	0.634	0.00103138
Cap2	6.44827e-08	1.41292	0.024	0.009	0.00106693
Ubl3	6.46197e-08	0.159823	0.77	0.691	0.0010692
Klk8	6.48544e-08	0.177317	0.539	0.474	0.00107308
Rorb	6.56221e-08	1.61706	0.015	0.004	0.00108578
Kcnj16	6.85587e-08	1.14963	0.031	0.014	0.00113437
Nrip1	6.9686e-08	0.134152	0.675	0.597	0.00115302
Cntfr	6.97903e-08	1.42097	0.021	0.008	0.00115475
Nsg2	7.04496e-08	1.32213	0.022	0.008	0.00116566
Ctsf	7.12224e-08	0.142683	0.681	0.608	0.00117845
Camk1	7.20999e-08	0.104407	0.893	0.831	0.00119297
Slc39a12	7.76178e-08	0.442168	0.138	0.099	0.00128426
Msi1	7.91031e-08	1.46501	0.012	0.003	0.00130884
Gabarapl2	8.06197e-08	0.209891	0.486	0.428	0.00133393
Dmtn	8.38257e-08	0.649477	0.082	0.052	0.00138698
Fmn2	8.6714e-08	1.69567	0.016	0.005	0.00143477
Sptbn1	9.04353e-08	0.436629	0.1	0.066	0.00149634
Ndufa4	9.28937e-08	0.339157	0.26	0.21	0.00153702
Cib1	9.81126e-08	0.328923	0.229	0.181	0.00162337
Pnp	1.02576e-07	0.116368	0.662	0.573	0.00169721
Dbx2	1.03892e-07	1.90628	0.015	0.005	0.00171899
Rcan2	1.03968e-07	0.866242	0.037	0.019	0.00172026
Gria1	1.0531e-07	1.27488	0.022	0.008	0.00174246
Ndn	1.06468e-07	0.870694	0.028	0.012	0.00176161
Khdrbs3	1.07448e-07	0.210006	0.333	0.271	0.00177784
Gnai2	1.09637e-07	0.129387	0.817	0.743	0.00181405
Mapk10	1.1236e-07	0.993369	0.032	0.015	0.0018591
Pde1a	1.17974e-07	1.69851	0.014	0.004	0.00195199
Dlg2	1.21119e-07	1.23383	0.03	0.013	0.00200403
Dtna	1.22721e-07	1.15953	0.035	0.017	0.00203053
Stmn2	1.23588e-07	0.904715	0.048	0.026	0.00204489
Jam2	1.23651e-07	0.16292	0.467	0.401	0.00204593
Vxn	1.24075e-07	1.21061	0.023	0.009	0.00205294
Basp1	1.34274e-07	0.114011	0.819	0.736	0.0022217
Nrcam	1.35266e-07	1.06294	0.026	0.011	0.00223812
Rundc3a	1.36358e-07	0.85862	0.057	0.033	0.00225617
Mal2	1.44224e-07	2.20381	0.011	0.003	0.00238632
Ppp2r2c	1.44947e-07	0.682243	0.047	0.025	0.00239829
Fabp7	1.46951e-07	1.00706	0.03	0.014	0.00243145
Cend1	1.49065e-07	1.1575	0.035	0.017	0.00246642
Nap1l3	1.50874e-07	1.73815	0.012	0.003	0.00249636
Stk32c	1.51591e-07	1.43848	0.018	0.007	0.00250822
Snap91	1.51649e-07	1.17009	0.031	0.015	0.00250918
Gimap6	1.60628e-07	0.363822	0.17	0.127	0.00265775
Cadm2	1.69959e-07	1.38321	0.021	0.008	0.00281214
Fez1	1.74362e-07	0.539212	0.082	0.052	0.00288499
Plekhb1	1.77305e-07	0.61684	0.065	0.04	0.00293369
Arnt2	1.80368e-07	0.843746	0.043	0.023	0.00298436
Rtn3	1.80815e-07	0.138604	0.809	0.739	0.00299176
Idh2	1.81665e-07	0.156905	0.495	0.433	0.00300582
mt-Nd6	1.82332e-07	0.232629	0.185	0.139	0.00301686
Arhgap5	1.85923e-07	0.121797	0.822	0.744	0.00307629
Ccdc190	1.9083e-07	1.84358	0.014	0.004	0.00315748
Saraf	1.94448e-07	0.132429	0.787	0.726	0.00321734
Rab6a	2.05374e-07	0.267604	0.372	0.314	0.00339813
Cx3cl1	2.07067e-07	1.41311	0.018	0.006	0.00342613
Ralyl	2.12276e-07	1.28694	0.022	0.009	0.00351232
Gpr155	2.16807e-07	0.143554	0.654	0.583	0.00358728
Gpld1	2.28708e-07	2.00822	0.013	0.004	0.0037842
Apba2	2.28751e-07	1.01213	0.027	0.012	0.00378491
Tbr1	2.29674e-07	2.23453	0.01	0.002	0.00380019
Hsd17b11	2.32213e-07	0.106103	0.731	0.654	0.0038422
Sh3gl2	2.36629e-07	1.13076	0.038	0.02	0.00391526
Dbi	2.38002e-07	0.374012	0.172	0.13	0.00393798
Cck	2.46075e-07	1.43281	0.019	0.007	0.00407156
Tafa2	2.59146e-07	1.79729	0.01	0.002	0.00428782
Nrn1	2.74271e-07	1.06689	0.024	0.01	0.00453809
H1fx	2.82954e-07	1.39534	0.017	0.006	0.00468176
Edem2	2.83776e-07	0.116397	0.733	0.664	0.00469536
Abhd8	2.92841e-07	0.498424	0.111	0.077	0.00484535
Stmn1	2.9628e-07	0.386992	0.194	0.15	0.00490224
Etnppl	3.11237e-07	1.46395	0.018	0.006	0.00514972
Lrba	3.13698e-07	0.115832	0.505	0.434	0.00519044
Arvcf	3.53604e-07	0.251507	0.33	0.274	0.00585074
Tspan13	3.55773e-07	0.159552	0.483	0.42	0.00588662
Prkacb	3.7409e-07	0.21741	0.385	0.328	0.00618969
Rab3c	3.76161e-07	1.13333	0.026	0.012	0.00622395
Rap1b	3.91206e-07	0.101083	0.906	0.836	0.00647289
Kcnab1	4.19052e-07	1.53841	0.015	0.005	0.00693364
Ndufb11	4.19835e-07	0.213703	0.318	0.262	0.0069466
Nhsl2	4.22453e-07	0.551268	0.101	0.069	0.00698991
Timp3	4.43949e-07	1.22519	0.023	0.01	0.00734557
Hfe	4.58513e-07	0.144691	0.581	0.52	0.00758656
Nkain4	4.61183e-07	1.87533	0.012	0.004	0.00763074
Elavl3	4.82449e-07	0.616706	0.043	0.023	0.0079826
Diras2	4.99816e-07	0.85679	0.028	0.013	0.00826995
Ptpa	4.99995e-07	0.175627	0.438	0.375	0.00827291
Ptprg	5.03285e-07	2.16753	0.011	0.003	0.00832736
Eef2k	5.09367e-07	0.105041	0.728	0.64	0.00842798
Wwc1	5.22487e-07	1.98304	0.011	0.003	0.00864508
Arl1	5.25715e-07	0.244473	0.362	0.309	0.00869848
Chgb	5.28445e-07	0.87305	0.02	0.008	0.00874366
Armcx2	5.45715e-07	0.457052	0.131	0.095	0.00902941
Spock2	5.9484e-07	1.08784	0.03	0.014	0.00984223
Bhlhb9	6.04147e-07	0.332006	0.181	0.138	0.00999622
Fgf12	6.29269e-07	1.1552	0.024	0.011	0.0104119
Syf2	6.72687e-07	0.15302	0.483	0.421	0.0111303
Gnb2	6.81766e-07	0.134499	0.585	0.511	0.0112805
Amph	6.82336e-07	1.16457	0.024	0.01	0.0112899
Uba1	6.8517e-07	0.164358	0.563	0.498	0.0113368
Ech1	6.87355e-07	0.172164	0.403	0.341	0.011373
Casc4	6.91082e-07	0.382354	0.137	0.1	0.0114346
Ednrb	7.10394e-07	1.32395	0.018	0.007	0.0117542
Crmp1	7.31134e-07	1.47949	0.019	0.008	0.0120974
Gab1	7.86766e-07	0.180098	0.427	0.364	0.0130178
Ywhae	7.88759e-07	0.131598	0.63	0.566	0.0130508
Nefm	8.2403e-07	1.70244	0.014	0.005	0.0136344
Dmd	8.57457e-07	1.56081	0.014	0.005	0.0141875
Pfn1	8.58823e-07	0.107755	0.704	0.634	0.0142101
Slc25a4	8.66993e-07	0.308627	0.189	0.147	0.0143453
Fam117b	8.67461e-07	0.15443	0.586	0.522	0.014353
Jph4	8.746e-07	0.738885	0.032	0.016	0.0144711
Gldc	9.28318e-07	1.58108	0.012	0.003	0.01536
Cpne6	9.54433e-07	1.65561	0.014	0.005	0.015792
Pakap	9.5927e-07	1.40509	0.017	0.006	0.0158721
Pcdh10	9.76369e-07	1.47653	0.017	0.006	0.016155
Rgs7bp	1.0302e-06	0.839509	0.057	0.034	0.0170457
Ulk2	1.0336e-06	0.124016	0.626	0.558	0.017102
Tmem30a	1.05783e-06	0.131526	0.613	0.542	0.0175028
Zcchc18	1.08333e-06	1.05958	0.03	0.015	0.0179249
Zfp36l2	1.11914e-06	0.111921	0.85	0.79	0.0185174
Wbp2	1.13551e-06	0.151155	0.542	0.487	0.0187882
Snx3	1.15527e-06	0.193033	0.492	0.43	0.0191151
Cystm1	1.1785e-06	0.958377	0.032	0.016	0.0194995
Gabarap	1.214e-06	0.146958	0.6	0.523	0.0200868
Sort1	1.22817e-06	0.118894	0.76	0.686	0.0203213
Ppp1r1b	1.2511e-06	1.19838	0.025	0.012	0.0207008
Ctnna2	1.26981e-06	1.03572	0.024	0.01	0.0210103
Kcna2	1.29209e-06	1.52094	0.016	0.006	0.0213789
Nudt16l1	1.33786e-06	0.131601	0.447	0.387	0.0221363
Ndufa12	1.34413e-06	0.27514	0.259	0.213	0.02224
Tom1l1	1.34829e-06	0.287623	0.226	0.181	0.0223088
Skp1a	1.35468e-06	0.252087	0.299	0.252	0.0224145
Hpgd	1.37733e-06	0.109926	0.813	0.734	0.0227893
Ghitm	1.38997e-06	0.179446	0.339	0.285	0.0229985
Wasf3	1.39339e-06	1.14742	0.029	0.014	0.0230551
Add2	1.41378e-06	1.84495	0.012	0.004	0.0233924
Clec4a2	1.48314e-06	0.154401	0.387	0.329	0.02454
Ehd3	1.52128e-06	1.53887	0.014	0.005	0.0251711
Bank1	1.53895e-06	0.186712	0.262	0.213	0.0254635
Actl6b	1.63244e-06	1.92998	0.011	0.003	0.0270104
Anp32a	1.65794e-06	0.162073	0.599	0.54	0.0274323
Fundc1	1.67789e-06	0.177945	0.394	0.337	0.0277624
Msn	1.70341e-06	0.100796	0.897	0.841	0.0281846
Dynlrb1	1.74053e-06	0.171466	0.498	0.439	0.0287988
Zbtb18	1.76972e-06	0.107855	0.77	0.703	0.0292818
Gabrg1	1.78701e-06	2.20677	0.01	0.003	0.0295679
S100a1	1.90002e-06	0.414242	0.107	0.076	0.0314378
Atp6v0a2	1.99092e-06	0.107511	0.692	0.618	0.0329417
Syt7	2.00393e-06	1.41667	0.016	0.006	0.033157
Clstn1	2.04801e-06	0.135548	0.581	0.511	0.0338864
Ndufa2	2.07445e-06	0.150737	0.441	0.382	0.0343239
Agpat3	2.07941e-06	0.171399	0.477	0.421	0.0344059
Abcg3	2.13782e-06	0.373557	0.118	0.085	0.0353723
Sdhc	2.14912e-06	0.182405	0.434	0.375	0.0355593
Kcnk1	2.17476e-06	1.60599	0.012	0.004	0.0359836
Pip4k2a	2.1978e-06	0.10724	0.701	0.624	0.0363648
Rab11fip4	2.20578e-06	0.627912	0.056	0.034	0.0364969
Cebpzos	2.23633e-06	0.161179	0.505	0.444	0.0370023
Prps2	2.24742e-06	0.300027	0.251	0.207	0.0371859
Enah	2.25395e-06	0.809309	0.035	0.019	0.0372939
Kbtbd7	2.29255e-06	0.284001	0.202	0.159	0.0379325
Ndrg3	2.42281e-06	0.253495	0.289	0.24	0.0400878
Cntn1	2.5169e-06	1.26441	0.027	0.013	0.0416447
Bscl2	2.53983e-06	0.193167	0.413	0.36	0.042024
Lrrc25	2.68562e-06	0.12339	0.56	0.491	0.0444362
Nudc	2.81794e-06	0.212864	0.373	0.324	0.0466256
Gprasp2	2.88069e-06	0.260741	0.228	0.184	0.047664
Acads	2.88937e-06	0.174884	0.462	0.408	0.0478075
Slco4a1	2.97355e-06	0.230295	0.29	0.242	0.0492004

## Sheet: HMG4
HMG4	p_val	avg_log2FC	pct.1	pct.2	p_val_adj
Ivns1abp	3.23536e-122	0.431782	0.991	0.998	5.35323e-118
Csf3r	1.6779e-77	0.447265	0.941	0.988	2.77625e-73
Tcirg1	4.7924e-58	0.510506	0.873	0.947	7.92951e-54
Snx29	3.21473e-51	0.468949	0.893	0.96	5.31909e-47
Ddx17	2.38951e-50	0.449212	0.874	0.956	3.95368e-46
Leng8	2.40415e-44	0.533246	0.818	0.914	3.9779e-40
Clk1	2.7697e-43	0.453432	0.845	0.942	4.58275e-39
Son	3.63851e-43	0.442684	0.856	0.943	6.02028e-39
Phyhd1	4.85608e-43	0.462655	0.887	0.961	8.03487e-39
Dst	2.92697e-42	0.498965	0.824	0.923	4.84296e-38
Col27a1	8.41217e-42	0.605578	0.748	0.825	1.39188e-37
Map11	4.13249e-40	0.50665	0.79	0.879	6.83761e-36
Elmo1	1.28815e-38	0.341612	0.939	0.98	2.13137e-34
Adap2	3.89126e-37	0.32853	0.93	0.981	6.43847e-33
Rsrp1	7.2019e-37	0.345257	0.918	0.986	1.19163e-32
Lrch4	1.76494e-35	0.505218	0.769	0.868	2.92027e-31
Plxdc2	9.99064e-33	0.310151	0.937	0.981	1.65305e-28
Arglu1	4.88381e-31	0.685845	0.671	0.751	8.08075e-27
Pnisr	5.41512e-31	0.657683	0.658	0.733	8.95986e-27
Rrbp1	9.23491e-30	0.36049	0.855	0.953	1.52801e-25
Lair1	1.42502e-29	0.302522	0.895	0.975	2.35784e-25
Fgd2	4.21771e-28	0.515357	0.758	0.858	6.97862e-24
Macf1	6.12059e-28	0.348365	0.865	0.961	1.01271e-23
Zeb2	6.34757e-28	0.409335	0.815	0.915	1.05027e-23
Atp8a2	2.00616e-26	0.616064	0.674	0.762	3.31939e-22
Ifitm10	1.60551e-23	0.637769	0.753	0.846	2.65648e-19
Srsf5	3.00094e-21	0.328229	0.842	0.953	4.96535e-17
Sf3b1	5.46246e-21	0.385569	0.772	0.902	9.03818e-17
Akap8l	9.76434e-21	0.659618	0.595	0.683	1.61561e-16
Eif4a2	1.13653e-19	0.346286	0.831	0.935	1.8805e-15
Abcc5	1.99218e-19	0.648787	0.588	0.668	3.29626e-15
Srgap2	3.9858e-19	0.2946	0.896	0.971	6.5949e-15
Rgl2	4.09347e-19	0.56499	0.658	0.771	6.77305e-15
Celf2	1.92808e-18	0.4784	0.712	0.841	3.19019e-14
Mertk	3.65256e-18	0.264649	0.917	0.977	6.04352e-14
Sap25	1.49643e-16	0.810221	0.475	0.509	2.47599e-12
Wsb1	3.29658e-16	0.356205	0.807	0.926	5.45453e-12
Dock8	6.94188e-16	0.386556	0.727	0.848	1.1486e-11
Chchd3	7.52254e-16	0.109011	0.171	0.296	1.24468e-11
Bbs9	1.02315e-15	0.103035	0.219	0.365	1.69291e-11
Cnot3	1.02484e-15	0.131546	0.185	0.316	1.6957e-11
Kif21b	1.12098e-15	0.467631	0.703	0.819	1.85478e-11
Usf3	1.14042e-15	0.130968	0.153	0.268	1.88693e-11
Shkbp1	1.2356e-15	0.128257	0.155	0.271	2.04442e-11
Rbm15	2.33211e-15	0.104811	0.211	0.354	3.8587e-11
Ints6l	2.54702e-15	0.428551	0.718	0.838	4.2143e-11
Tbxas1	2.552e-15	0.42519	0.761	0.884	4.22254e-11
Tmem214	2.64948e-15	0.115893	0.203	0.341	4.38383e-11
Upf1	4.37384e-15	0.102626	0.266	0.436	7.23695e-11
R3hdm2	5.187e-15	0.146511	0.257	0.42	8.58241e-11
Plcb3	5.43657e-15	0.114682	0.195	0.328	8.99534e-11
Ergic2	5.5336e-15	0.10102	0.147	0.257	9.1559e-11
Chm	5.68127e-15	0.184456	0.166	0.286	9.40022e-11
Lrrc8d	6.12249e-15	0.103932	0.156	0.27	1.01303e-10
Carm1	6.36854e-15	0.114365	0.147	0.256	1.05374e-10
Dctn4	7.30346e-15	0.116486	0.306	0.494	1.20843e-10
Map2k2	7.31584e-15	0.107219	0.303	0.492	1.21048e-10
Trap1	9.00323e-15	0.12073	0.179	0.304	1.48967e-10
Tbcd	9.60891e-15	0.142784	0.117	0.212	1.58989e-10
Tut4	1.1593e-14	0.103732	0.178	0.302	1.91818e-10
Nfix	1.18225e-14	0.105791	0.214	0.355	1.95615e-10
Jtb	1.3707e-14	0.103247	0.187	0.316	2.26796e-10
Kat6a	1.67802e-14	0.122288	0.279	0.451	2.77645e-10
Cdh23	2.6347e-14	0.147601	0.165	0.277	4.35938e-10
Acp1	3.13396e-14	0.192232	0.168	0.284	5.18544e-10
Dapk3	3.25066e-14	0.131691	0.205	0.339	5.37855e-10
Zzz3	3.50033e-14	0.131457	0.218	0.354	5.79164e-10
Gnl2	3.56313e-14	0.117215	0.172	0.29	5.89556e-10
Nsd1	3.82308e-14	0.431786	0.703	0.833	6.32567e-10
Cd2bp2	4.47279e-14	0.119421	0.163	0.276	7.40068e-10
Anks1	5.46621e-14	0.142321	0.187	0.31	9.04439e-10
Tnpo3	5.91319e-14	0.115494	0.2	0.332	9.78396e-10
Srsf6	7.18707e-14	0.567366	0.602	0.7	1.18917e-09
Smcr8	7.27246e-14	0.107261	0.277	0.447	1.2033e-09
Ensa	7.93521e-14	0.118485	0.224	0.366	1.31296e-09
Ikbkg	8.14588e-14	0.104825	0.133	0.232	1.34782e-09
Smarcal1	1.04812e-13	0.11546	0.154	0.262	1.73422e-09
Slmap	1.09643e-13	0.100043	0.228	0.373	1.81415e-09
Fam210a	1.09726e-13	0.106122	0.101	0.184	1.81553e-09
Peli2	1.133e-13	0.166718	0.218	0.359	1.87466e-09
Mcrs1	1.1529e-13	0.175201	0.125	0.218	1.90759e-09
Naa30	1.17095e-13	0.107472	0.17	0.286	1.93745e-09
Ralgapb	1.19573e-13	0.112297	0.185	0.307	1.97845e-09
Pmpca	1.42566e-13	0.111279	0.157	0.266	2.3589e-09
Casd1	1.43939e-13	0.108173	0.267	0.429	2.38161e-09
Letmd1	1.53715e-13	0.132149	0.197	0.326	2.54337e-09
Otud7b	1.55966e-13	0.104308	0.139	0.239	2.58061e-09
Agfg1	1.56588e-13	0.10528	0.221	0.36	2.5909e-09
Chic2	1.61188e-13	0.141415	0.204	0.334	2.66701e-09
Snx9	1.67341e-13	0.103444	0.214	0.352	2.76882e-09
Prorsd1	1.73239e-13	0.110536	0.125	0.219	2.86642e-09
Irs2	1.75623e-13	0.105226	0.162	0.271	2.90586e-09
Bloc1s2	2.06385e-13	0.199984	0.152	0.258	3.41485e-09
Mpv17l2	2.10159e-13	0.134104	0.091	0.168	3.47728e-09
Mbtps2	2.12806e-13	0.100459	0.176	0.292	3.5211e-09
Vamp4	2.38971e-13	0.149732	0.244	0.392	3.95402e-09
Nr1h2	2.57079e-13	0.157315	0.156	0.265	4.25362e-09
Cyth4	2.61525e-13	0.201524	0.949	0.991	4.32719e-09
Atpaf1	2.7487e-13	0.104083	0.075	0.145	4.54799e-09
Nop56	2.84992e-13	0.12736	0.194	0.318	4.71547e-09
Tnfrsf17	3.10585e-13	0.180637	0.184	0.301	5.13894e-09
Vps39	3.24322e-13	0.121159	0.241	0.389	5.36623e-09
Auh	3.591e-13	0.114986	0.163	0.273	5.94167e-09
Ipo8	4.33758e-13	0.104523	0.17	0.281	7.17695e-09
Hpgds	4.4958e-13	0.271075	0.884	0.971	7.43875e-09
Vps9d1	4.55902e-13	0.143349	0.129	0.223	7.54335e-09
Plxna4	4.81593e-13	0.100012	0.28	0.445	7.96843e-09
Mcts1	4.85876e-13	0.128943	0.229	0.372	8.0393e-09
Slc43a2	5.01836e-13	0.114728	0.244	0.39	8.30338e-09
Atg4b	5.50812e-13	0.134008	0.187	0.309	9.11373e-09
Ppm1a	5.76741e-13	0.107186	0.249	0.395	9.54275e-09
Hist3h2a	5.94845e-13	0.124358	0.259	0.408	9.84231e-09
Ptpn11	6.04622e-13	0.153201	0.141	0.24	1.00041e-08
Tmem222	7.09359e-13	0.100397	0.194	0.316	1.1737e-08
Cdipt	7.24126e-13	0.11731	0.235	0.38	1.19814e-08
Eml3	7.34934e-13	0.115972	0.137	0.235	1.21602e-08
Stoml1	7.36546e-13	0.167764	0.145	0.244	1.21869e-08
Dnm1l	7.4286e-13	0.1993	0.201	0.326	1.22914e-08
Tlr5	7.43743e-13	0.183251	0.103	0.184	1.2306e-08
Exoc2	8.70311e-13	0.139551	0.194	0.319	1.44002e-08
Prr14	9.50874e-13	0.167644	0.169	0.281	1.57332e-08
Tm9sf1	9.88908e-13	0.158208	0.24	0.383	1.63625e-08
Srsf10	9.92476e-13	0.126824	0.25	0.403	1.64215e-08
Ralgps2	9.99027e-13	0.121002	0.157	0.262	1.65299e-08
Foxk2	1.00504e-12	0.115395	0.239	0.381	1.66293e-08
Uhrf1bp1	1.00773e-12	0.16268	0.145	0.245	1.66739e-08
Mindy3	1.0225e-12	0.1186	0.115	0.201	1.69183e-08
Tsc22d2	1.03257e-12	0.125121	0.262	0.419	1.7085e-08
Phf14	1.03903e-12	0.46675	0.623	0.73	1.71917e-08
Galnt4	1.05811e-12	0.153297	0.211	0.34	1.75074e-08
Luc7l2	1.06763e-12	0.507432	0.622	0.731	1.76649e-08
Prag1	1.07366e-12	0.143729	0.188	0.309	1.77647e-08
Prr12	1.08034e-12	0.114095	0.274	0.434	1.78753e-08
Nnt	1.16662e-12	0.121217	0.226	0.361	1.93028e-08
Thap7	1.16877e-12	0.10815	0.121	0.209	1.93384e-08
Cyth1	1.26851e-12	0.123178	0.161	0.269	2.09888e-08
Vsir	1.28769e-12	0.158494	0.978	0.994	2.13061e-08
Lsm14a	1.35071e-12	0.106588	0.326	0.512	2.23489e-08
Adnp2	1.47193e-12	0.147835	0.134	0.228	2.43546e-08
Shoc2	1.51527e-12	0.135346	0.141	0.239	2.50716e-08
Mast3	1.51969e-12	0.12548	0.349	0.546	2.51448e-08
Pphln1	1.52434e-12	0.172529	0.148	0.249	2.52218e-08
Ddrgk1	1.5315e-12	0.106657	0.313	0.488	2.53401e-08
Fam122a	1.56113e-12	0.115796	0.123	0.21	2.58304e-08
Zxdc	1.58263e-12	0.164583	0.171	0.282	2.61862e-08
Uhmk1	1.5917e-12	0.15658	0.186	0.304	2.63362e-08
Malt1	1.64673e-12	0.125673	0.187	0.305	2.72468e-08
Tmem131	1.68958e-12	0.119475	0.251	0.402	2.79559e-08
Rab40c	1.74973e-12	0.178491	0.154	0.257	2.8951e-08
Pdpk1	1.85378e-12	0.152635	0.179	0.293	3.06726e-08
Btaf1	1.87198e-12	0.125059	0.139	0.235	3.09737e-08
Lrrc58	1.88209e-12	0.185472	0.088	0.162	3.11411e-08
Mier1	2.09493e-12	0.103346	0.254	0.401	3.46627e-08
Vps50	2.12715e-12	0.152293	0.137	0.233	3.51959e-08
Exoc5	2.1444e-12	0.125544	0.274	0.434	3.54812e-08
Zdhhc18	2.23922e-12	0.120296	0.113	0.197	3.70502e-08
Terf2	2.248e-12	0.103493	0.184	0.302	3.71955e-08
Zbtb34	2.58873e-12	0.129724	0.156	0.26	4.28331e-08
Sphk2	2.64555e-12	0.114234	0.163	0.267	4.37733e-08
Snx14	2.72175e-12	0.134414	0.226	0.359	4.5034e-08
Ntpcr	2.78819e-12	0.50156	0.64	0.754	4.61334e-08
Tor1a	2.81688e-12	0.144225	0.2	0.323	4.66082e-08
Dnajb6	2.92995e-12	0.131666	0.316	0.496	4.84789e-08
Fgd4	2.93968e-12	0.122117	0.263	0.414	4.86399e-08
Scamp3	2.95936e-12	0.10974	0.173	0.285	4.89655e-08
Abhd13	3.04377e-12	0.204423	0.159	0.265	5.03622e-08
Mpp6	3.22207e-12	0.118805	0.2	0.322	5.33124e-08
Man1c1	3.35071e-12	0.108857	0.363	0.566	5.54408e-08
Zswim6	3.47503e-12	0.118355	0.237	0.373	5.74978e-08
Tnrc6c	3.65344e-12	0.106356	0.226	0.361	6.04498e-08
Galnt12	3.71622e-12	0.102854	0.197	0.317	6.14886e-08
Pcnp	3.8328e-12	0.120016	0.217	0.35	6.34174e-08
Pitpnc1	3.85441e-12	0.152554	0.262	0.412	6.3775e-08
Tfpi	3.93706e-12	0.14368	0.164	0.268	6.51426e-08
Epb41	4.02772e-12	0.152083	0.225	0.359	6.66427e-08
Rnaseh2c	4.40437e-12	0.102305	0.126	0.213	7.28747e-08
Ddx52	4.43044e-12	0.118039	0.116	0.2	7.33061e-08
Adam9	4.56924e-12	0.149704	0.206	0.329	7.56026e-08
Man1b1	4.58365e-12	0.163914	0.201	0.324	7.5841e-08
Ppip5k2	4.66915e-12	0.151152	0.154	0.254	7.72558e-08
Plod1	4.67498e-12	0.104165	0.315	0.488	7.73522e-08
Psme4	4.73055e-12	0.113949	0.185	0.302	7.82717e-08
Uggt1	4.79948e-12	0.14847	0.269	0.424	7.94122e-08
Pura	4.82324e-12	0.127757	0.276	0.433	7.98054e-08
Acbd6	4.99028e-12	0.119366	0.148	0.247	8.25691e-08
Prr14l	5.17779e-12	0.119959	0.221	0.355	8.56717e-08
Aspscr1	5.25217e-12	0.142293	0.131	0.222	8.69023e-08
Nelfb	5.3548e-12	0.178753	0.186	0.303	8.86005e-08
Zfp687	5.39572e-12	0.114843	0.151	0.249	8.92777e-08
Kif1b	5.53684e-12	0.149894	0.2	0.322	9.16125e-08
Etv6	5.71257e-12	0.140439	0.192	0.308	9.45202e-08
Ecd	5.82082e-12	0.129372	0.114	0.198	9.63113e-08
Dexi	6.04331e-12	0.176367	0.129	0.217	9.99927e-08
Phf3	6.47606e-12	0.188161	0.171	0.279	1.07153e-07
Sdf2	6.59987e-12	0.11022	0.208	0.335	1.09201e-07
Mbtps1	6.7025e-12	0.142114	0.219	0.349	1.109e-07
Uhrf2	6.71666e-12	0.15015	0.196	0.315	1.11134e-07
Ap3m2	7.37319e-12	0.149275	0.128	0.216	1.21997e-07
Mob1b	7.41499e-12	0.167309	0.129	0.217	1.22688e-07
Slc27a4	8.09783e-12	0.143771	0.128	0.218	1.33987e-07
Ubr1	8.19073e-12	0.149756	0.151	0.25	1.35524e-07
Slc39a6	8.55972e-12	0.101679	0.053	0.108	1.41629e-07
Lrwd1	8.79964e-12	0.135903	0.157	0.258	1.45599e-07
Zc3hav1	8.80591e-12	0.126295	0.202	0.321	1.45703e-07
Derl2	9.1251e-12	0.120343	0.277	0.436	1.50984e-07
Taf7	9.38616e-12	0.126989	0.095	0.168	1.55303e-07
B3galt5	9.54161e-12	0.134698	0.143	0.238	1.57876e-07
Ubxn7	9.83463e-12	0.141257	0.208	0.332	1.62724e-07
Per1	1.00567e-11	0.117602	0.159	0.257	1.66399e-07
Mplkip	1.05081e-11	0.114414	0.185	0.299	1.73868e-07
Pogz	1.06143e-11	0.12039	0.21	0.335	1.75624e-07
Taf4	1.06982e-11	0.130592	0.184	0.298	1.77012e-07
Ddx18	1.08393e-11	0.106061	0.142	0.237	1.79347e-07
Pwwp2a	1.1783e-11	0.475984	0.656	0.785	1.94961e-07
Arfgap1	1.23685e-11	0.181047	0.208	0.335	2.04649e-07
Ano10	1.25824e-11	0.104033	0.149	0.245	2.08189e-07
Usp15	1.27966e-11	0.177888	0.208	0.333	2.11733e-07
Notch1	1.28336e-11	0.181638	0.166	0.269	2.12345e-07
Stim1	1.30702e-11	0.10031	0.124	0.209	2.1626e-07
Vcpip1	1.35258e-11	0.15824	0.224	0.357	2.23798e-07
Fer	1.39567e-11	0.168828	0.169	0.272	2.30928e-07
Kat8	1.40359e-11	0.13307	0.141	0.234	2.32238e-07
Meis3	1.42111e-11	0.230687	0.145	0.238	2.35136e-07
Trappc5	1.42681e-11	0.148206	0.128	0.214	2.36081e-07
Baz2a	1.45147e-11	0.167534	0.133	0.223	2.40161e-07
Ints1	1.4937e-11	0.133253	0.16	0.261	2.47147e-07
Tmcc1	1.51685e-11	0.192585	0.229	0.36	2.50978e-07
Ltbr	1.60832e-11	0.170283	0.292	0.457	2.66113e-07
Ncbp1	1.61443e-11	0.23567	0.124	0.21	2.67124e-07
Rprd1b	1.61471e-11	0.13406	0.148	0.244	2.67169e-07
Efr3a	1.62973e-11	0.152638	0.236	0.374	2.69656e-07
Tnks	1.65912e-11	0.121239	0.161	0.263	2.74518e-07
Traf2	1.67168e-11	0.112511	0.186	0.299	2.76596e-07
Smarcad1	1.67937e-11	0.245125	0.214	0.342	2.77868e-07
Matr3	1.73284e-11	0.123132	0.231	0.369	2.86716e-07
Otud5	1.74869e-11	0.174105	0.192	0.309	2.89338e-07
Pecr	1.76769e-11	0.150047	0.156	0.254	2.92482e-07
Rbm38	1.80541e-11	0.125994	0.1	0.174	2.98723e-07
Anapc7	1.88201e-11	0.135036	0.242	0.381	3.11397e-07
Zmynd8	1.88444e-11	0.182524	0.203	0.326	3.118e-07
Slc8a1	1.93129e-11	0.411831	0.69	0.814	3.19552e-07
Prkcsh	1.94574e-11	0.100452	0.212	0.338	3.21942e-07
Zfp518a	1.96934e-11	0.123899	0.12	0.202	3.25846e-07
Stk11	2.06401e-11	0.152521	0.252	0.399	3.41511e-07
Retreg3	2.07707e-11	0.173541	0.215	0.341	3.43672e-07
Ddx24	2.11737e-11	0.123983	0.287	0.449	3.50339e-07
Stag1	2.14398e-11	0.147786	0.126	0.213	3.54744e-07
U2af1	2.15529e-11	0.150347	0.203	0.326	3.56615e-07
Arhgef12	2.1578e-11	0.114757	0.132	0.219	3.57029e-07
Mogs	2.16121e-11	0.17714	0.124	0.208	3.57594e-07
Itpa	2.20919e-11	0.177254	0.122	0.206	3.65533e-07
Ccar2	2.26058e-11	0.189517	0.133	0.223	3.74036e-07
Edem3	2.27145e-11	0.136755	0.15	0.247	3.75833e-07
Gps2	2.27802e-11	0.186339	0.273	0.43	3.76921e-07
Ipo4	2.28893e-11	0.263246	0.13	0.218	3.78727e-07
Traf7	2.35174e-11	0.183861	0.26	0.411	3.89119e-07
Gtf2e2	2.45024e-11	0.137864	0.114	0.194	4.05417e-07
Gpr108	2.48012e-11	0.129212	0.234	0.37	4.1036e-07
Mprip	2.60727e-11	0.132106	0.268	0.419	4.31399e-07
Pex6	2.63425e-11	0.107001	0.148	0.243	4.35863e-07
Sptlc2	2.65719e-11	0.174306	0.196	0.315	4.39659e-07
Epg5	2.69693e-11	0.164154	0.137	0.227	4.46235e-07
Dennd1b	2.82212e-11	0.112176	0.206	0.324	4.66948e-07
Camk2g	2.90989e-11	0.183009	0.152	0.249	4.8147e-07
Hdac3	2.91579e-11	0.108242	0.138	0.228	4.82446e-07
Anapc2	2.96207e-11	0.111179	0.289	0.447	4.90104e-07
Zfp608	2.96602e-11	0.112245	0.134	0.221	4.90757e-07
Prkaa1	3.03467e-11	0.132665	0.138	0.226	5.02116e-07
Map2k6	3.13554e-11	0.217564	0.113	0.193	5.18806e-07
Eif4e2	3.20507e-11	0.125776	0.269	0.423	5.30311e-07
Acvr2a	3.32506e-11	0.128687	0.09	0.159	5.50164e-07
Lonrf3	3.32593e-11	0.114524	0.202	0.312	5.50309e-07
Gtpbp1	3.32902e-11	0.116809	0.272	0.423	5.5082e-07
Eml4	3.38425e-11	0.109012	0.284	0.441	5.59958e-07
Etv3	3.41164e-11	0.120626	0.192	0.307	5.6449e-07
2010-09-01	3.48795e-11	0.108204	0.109	0.185	5.77117e-07
Slc4a7	3.49257e-11	0.168073	0.201	0.32	5.7788e-07
Lztr1	3.50731e-11	0.150314	0.135	0.224	5.8032e-07
Blcap	3.54729e-11	0.191721	0.188	0.303	5.86935e-07
Trappc11	3.54731e-11	0.261185	0.166	0.268	5.86938e-07
Hnrnpa2b1	3.55066e-11	0.34806	0.737	0.895	5.87493e-07
Traf6	3.56853e-11	0.144136	0.098	0.17	5.9045e-07
Bfar	3.58561e-11	0.163749	0.114	0.193	5.93276e-07
Nt5c2	3.59311e-11	0.123169	0.213	0.338	5.94515e-07
BC028528	3.60464e-11	0.157365	0.189	0.3	5.96424e-07
Prpf6	3.62983e-11	0.169718	0.211	0.335	6.00592e-07
Srrd	3.75877e-11	0.143968	0.082	0.147	6.21925e-07
Ndel1	3.76568e-11	0.142764	0.194	0.308	6.2307e-07
Katna1	3.79764e-11	0.140889	0.099	0.171	6.28358e-07
C87436	3.93982e-11	0.209647	0.093	0.165	6.51883e-07
Tmem115	3.9651e-11	0.130277	0.172	0.278	6.56066e-07
Nelfa	4.16583e-11	0.135986	0.121	0.203	6.89278e-07
Tecpr1	4.23908e-11	0.122544	0.104	0.178	7.01397e-07
Dhx38	4.24887e-11	0.190112	0.139	0.229	7.03018e-07
Stk25	4.28827e-11	0.147592	0.222	0.353	7.09537e-07
Ipo13	4.31356e-11	0.172484	0.183	0.292	7.13722e-07
Thumpd3	4.35152e-11	0.119525	0.139	0.229	7.20003e-07
Usp32	4.47307e-11	0.141419	0.172	0.277	7.40115e-07
Rab39	4.5165e-11	0.163967	0.241	0.378	7.47299e-07
Map1s	4.69373e-11	0.148048	0.298	0.464	7.76624e-07
Taf2	4.84836e-11	0.14162	0.123	0.205	8.0221e-07
Mrtfa	4.8786e-11	0.165768	0.135	0.223	8.07213e-07
Kcnk13	4.99902e-11	0.204813	0.191	0.305	8.27138e-07
Acsl4	5.03158e-11	0.105934	0.296	0.454	8.32525e-07
Ube3b	5.05867e-11	0.123235	0.096	0.167	8.37008e-07
Vkorc1l1	5.09594e-11	0.124893	0.156	0.253	8.43174e-07
Brpf1	5.15643e-11	0.183438	0.194	0.308	8.53183e-07
Lipe	5.23765e-11	0.110021	0.239	0.37	8.66621e-07
Epha2	5.29019e-11	0.202329	0.153	0.247	8.75315e-07
Pcmtd2	5.33255e-11	0.120637	0.216	0.338	8.82324e-07
Usp16	5.47946e-11	0.146034	0.147	0.24	9.06631e-07
Tmem68	5.65267e-11	0.160822	0.235	0.368	9.35291e-07
Xpa	5.82574e-11	0.10092	0.107	0.182	9.63927e-07
Rbck1	5.82609e-11	0.106611	0.217	0.342	9.63984e-07
Mical3	6.04708e-11	0.247102	0.142	0.233	1.00055e-06
Ctbs	6.06312e-11	0.119449	0.27	0.417	1.0032e-06
Ppig	6.10631e-11	0.164318	0.166	0.266	1.01035e-06
Dgcr2	6.19767e-11	0.136131	0.22	0.346	1.02547e-06
Repin1	6.25285e-11	0.134839	0.107	0.181	1.0346e-06
Zbtb24	6.32275e-11	0.149975	0.146	0.238	1.04616e-06
Ero1lb	6.48901e-11	0.110915	0.096	0.166	1.07367e-06
Krr1	6.62437e-11	0.124561	0.105	0.179	1.09607e-06
Map3k2	6.88694e-11	0.177153	0.281	0.437	1.13951e-06
Zfp951	6.91723e-11	0.120838	0.096	0.165	1.14453e-06
Neu1	6.97772e-11	0.135639	0.116	0.195	1.15453e-06
C2cd2l	7.03136e-11	0.157968	0.118	0.197	1.16341e-06
Vps8	7.03481e-11	0.201482	0.244	0.387	1.16398e-06
Csnk2a1	7.11769e-11	0.134545	0.336	0.511	1.17769e-06
Ap5m1	7.13562e-11	0.193517	0.179	0.286	1.18066e-06
Slco4a1	7.16101e-11	0.186438	0.169	0.268	1.18486e-06
Vps41	7.34887e-11	0.176402	0.161	0.261	1.21594e-06
Meaf6	7.67763e-11	0.128876	0.139	0.228	1.27034e-06
Vrk1	7.75768e-11	0.136279	0.258	0.398	1.28359e-06
Arfgef1	7.95441e-11	0.121346	0.276	0.428	1.31614e-06
Usp36	7.99962e-11	0.186162	0.11	0.187	1.32362e-06
Zbtb9	8.18801e-11	0.198089	0.127	0.212	1.35479e-06
Pcnx	8.2439e-11	0.118525	0.153	0.247	1.36404e-06
Ppid	8.4645e-11	0.114777	0.138	0.227	1.40054e-06
Agap3	8.53181e-11	0.187982	0.192	0.305	1.41167e-06
Dhx34	8.57402e-11	0.14562	0.11	0.187	1.41866e-06
Hectd3	8.65168e-11	0.165293	0.15	0.242	1.43151e-06
Clock	8.94931e-11	0.105168	0.131	0.215	1.48075e-06
Sh3glb2	9.05476e-11	0.209413	0.129	0.214	1.4982e-06
Vrk2	9.21104e-11	0.130832	0.22	0.344	1.52406e-06
Pnkp	9.25049e-11	0.114941	0.111	0.188	1.53059e-06
Dnajc7	9.3189e-11	0.388109	0.687	0.826	1.54191e-06
Pde4dip	9.32653e-11	0.124442	0.201	0.314	1.54317e-06
Mark2	9.37351e-11	0.176559	0.231	0.365	1.55094e-06
Traf5	9.84254e-11	0.142347	0.209	0.329	1.62855e-06
Zfp62	1.02005e-10	0.14343	0.288	0.443	1.68778e-06
Zfp398	1.02315e-10	0.141044	0.116	0.194	1.69291e-06
Ttc3	1.02481e-10	0.188905	0.184	0.293	1.69564e-06
Cul2	1.04034e-10	0.127648	0.118	0.198	1.72135e-06
Kctd2	1.04106e-10	0.240704	0.179	0.286	1.72254e-06
Esyt1	1.10035e-10	0.191883	0.219	0.342	1.82064e-06
BC003965	1.11045e-10	0.141664	0.078	0.14	1.83736e-06
Sgk3	1.12079e-10	0.19886	0.216	0.338	1.85446e-06
Chmp7	1.14298e-10	0.189489	0.128	0.212	1.89117e-06
Lrmp	1.16682e-10	0.148089	0.207	0.325	1.93062e-06
Odr4	1.17132e-10	0.228749	0.149	0.242	1.93807e-06
Tango2	1.18133e-10	0.146723	0.16	0.257	1.95462e-06
Kansl2	1.19105e-10	0.155648	0.204	0.321	1.97071e-06
Itpk1	1.19481e-10	0.135032	0.164	0.263	1.97693e-06
Dpy19l4	1.2071e-10	0.106527	0.369	0.559	1.99727e-06
Cdc42ep3	1.26123e-10	0.130647	0.094	0.161	2.08683e-06
Med14	1.278e-10	0.223475	0.151	0.242	2.11457e-06
Fgfr1op	1.2818e-10	0.139694	0.123	0.204	2.12087e-06
B3gnt2	1.29492e-10	0.152237	0.225	0.35	2.14257e-06
Arhgef6	1.30019e-10	0.130979	0.341	0.519	2.15129e-06
Zfp746	1.30999e-10	0.128241	0.139	0.228	2.16751e-06
Amz2	1.32705e-10	0.128752	0.097	0.167	2.19573e-06
Gdi1	1.3285e-10	0.61557	0.534	0.625	2.19814e-06
Pdk1	1.3376e-10	0.131266	0.337	0.509	2.21319e-06
Clasp1	1.36596e-10	0.152439	0.194	0.309	2.26011e-06
Txlna	1.40136e-10	0.184817	0.237	0.37	2.31869e-06
Zfp280d	1.40993e-10	0.209781	0.216	0.335	2.33287e-06
Thrap3	1.42111e-10	0.149864	0.143	0.233	2.35137e-06
Fam78a	1.45442e-10	0.133075	0.08	0.142	2.40648e-06
Adprhl2	1.45521e-10	0.192285	0.082	0.146	2.40779e-06
Smarcc2	1.45639e-10	0.523955	0.61	0.722	2.40975e-06
Pon2	1.48056e-10	0.100359	0.229	0.356	2.44973e-06
Pfkfb4	1.48164e-10	0.117001	0.157	0.252	2.45152e-06
Myo9a	1.48299e-10	0.116623	0.175	0.277	2.45375e-06
Kdm4b	1.49685e-10	0.178301	0.108	0.183	2.47669e-06
Dstyk	1.50116e-10	0.144069	0.137	0.223	2.48383e-06
Cmas	1.5067e-10	0.119694	0.234	0.36	2.49299e-06
Triobp	1.5116e-10	0.114866	0.093	0.161	2.5011e-06
Kmt5a	1.54627e-10	0.159255	0.097	0.166	2.55846e-06
Spryd3	1.55011e-10	0.12308	0.084	0.149	2.56481e-06
L3mbtl2	1.56626e-10	0.160024	0.073	0.132	2.59154e-06
Dus1l	1.58611e-10	0.119216	0.104	0.176	2.62437e-06
Bola1	1.61031e-10	0.192354	0.058	0.11	2.66441e-06
Atg4c	1.64853e-10	0.184845	0.146	0.237	2.72767e-06
Dhps	1.6722e-10	0.12721	0.089	0.155	2.76681e-06
Speg	1.68285e-10	0.140214	0.165	0.26	2.78445e-06
Arhgap22	1.69987e-10	0.163081	0.289	0.446	2.81261e-06
Idua	1.71774e-10	0.146991	0.3	0.461	2.84218e-06
Stau2	1.73044e-10	0.119651	0.11	0.185	2.86318e-06
Saysd1	1.73186e-10	0.177029	0.125	0.205	2.86553e-06
Pacs2	1.74278e-10	0.146918	0.106	0.178	2.8836e-06
Hdac11	1.7518e-10	0.124387	0.156	0.25	2.89852e-06
Grpel2	1.75628e-10	0.101773	0.118	0.196	2.90594e-06
Nfe2l1	1.80356e-10	0.154184	0.204	0.319	2.98417e-06
Klc4	1.81328e-10	0.197384	0.131	0.215	3.00026e-06
Tbc1d9b	1.82297e-10	0.141443	0.36	0.556	3.01628e-06
Hnrnpll	1.85141e-10	0.14379	0.182	0.286	3.06334e-06
Nkapd1	1.85699e-10	0.170996	0.1	0.17	3.07258e-06
Abhd2	1.90202e-10	0.106273	0.138	0.224	3.14709e-06
Pdcd7	1.96828e-10	0.191887	0.133	0.217	3.25671e-06
Stxbp2	1.97075e-10	0.136413	0.284	0.432	3.2608e-06
Ccm2	2.08052e-10	0.155808	0.249	0.385	3.44244e-06
Ppp1r21	2.09155e-10	0.20095	0.29	0.451	3.46068e-06
Atp8a1	2.1332e-10	0.47041	0.615	0.724	3.52959e-06
Ccdc93	2.21319e-10	0.122935	0.383	0.578	3.66195e-06
Kmt2b	2.2704e-10	0.209798	0.163	0.263	3.7566e-06
Stat5a	2.29282e-10	0.198906	0.07	0.128	3.7937e-06
Emsy	2.29378e-10	0.128313	0.154	0.248	3.79529e-06
Tti1	2.29431e-10	0.125034	0.122	0.201	3.79616e-06
Ssh1	2.29588e-10	0.123305	0.147	0.236	3.79877e-06
Wdr3	2.30942e-10	0.111644	0.091	0.157	3.82117e-06
Rab3gap2	2.32577e-10	0.191431	0.213	0.334	3.84821e-06
Col4a3bp	2.39909e-10	0.254036	0.169	0.271	3.96954e-06
Alg14	2.43316e-10	0.219198	0.092	0.158	4.02591e-06
Afg3l1	2.46132e-10	0.199723	0.16	0.256	4.0725e-06
Eif2b5	2.58577e-10	0.137972	0.139	0.225	4.27841e-06
Wdr5	2.67578e-10	0.115689	0.116	0.192	4.42735e-06
Nae1	2.69992e-10	0.25178	0.141	0.23	4.46729e-06
Sgcb	2.72159e-10	0.115533	0.108	0.18	4.50314e-06
Med1	2.73222e-10	0.164408	0.259	0.402	4.52073e-06
Abcb4	2.75437e-10	0.115516	0.106	0.177	4.55738e-06
Ggnbp2	2.8338e-10	0.140135	0.245	0.376	4.68881e-06
Zc3h3	2.84815e-10	0.197775	0.173	0.275	4.71256e-06
Fbxl4	2.90952e-10	0.180456	0.103	0.175	4.81409e-06
Tmem229b	2.97356e-10	0.163617	0.201	0.313	4.92005e-06
Ccdc9	3.06175e-10	0.128621	0.129	0.211	5.06597e-06
Surf2	3.08524e-10	0.21308	0.126	0.206	5.10484e-06
Ttc9c	3.09849e-10	0.253415	0.175	0.276	5.12675e-06
Arhgap35	3.12422e-10	0.189187	0.161	0.257	5.16933e-06
Nomo1	3.16422e-10	0.111009	0.112	0.188	5.23552e-06
Ttc4	3.23551e-10	0.14916	0.144	0.233	5.35347e-06
Trappc6b	3.24006e-10	0.128295	0.238	0.369	5.361e-06
Cnot4	3.28347e-10	0.186665	0.232	0.364	5.43283e-06
Glt8d1	3.3027e-10	0.159474	0.25	0.383	5.46464e-06
Lats2	3.31433e-10	0.262644	0.206	0.324	5.4839e-06
Arl6ip5	3.35518e-10	0.10669	0.294	0.449	5.55148e-06
Brd3	3.35958e-10	0.186452	0.13	0.212	5.55876e-06
Nhlrc3	3.37662e-10	0.185191	0.15	0.241	5.58695e-06
Dhx36	3.45105e-10	0.139666	0.183	0.289	5.71011e-06
Alg9	3.5102e-10	0.179148	0.141	0.228	5.80797e-06
Mdp1	3.54154e-10	0.260753	0.185	0.293	5.85983e-06
Atp11c	3.57763e-10	0.160184	0.179	0.283	5.91954e-06
Fibp	3.714e-10	0.234248	0.194	0.304	6.14518e-06
Smg5	3.72383e-10	0.169914	0.166	0.264	6.16144e-06
Tpra1	3.73055e-10	0.144254	0.133	0.216	6.17257e-06
Fam199x	3.73262e-10	0.108775	0.074	0.132	6.17599e-06
Cog1	3.74149e-10	0.131879	0.148	0.238	6.19066e-06
Fryl	3.76009e-10	0.227778	0.182	0.286	6.22144e-06
Pou6f1	3.79984e-10	0.172934	0.088	0.153	6.28722e-06
Diaph2	3.8029e-10	0.506533	0.604	0.725	6.29228e-06
Acsl1	3.83155e-10	0.1654	0.11	0.183	6.33969e-06
Kdm3a	4.06441e-10	0.153251	0.249	0.382	6.72497e-06
Pbxip1	4.065e-10	0.118815	0.243	0.371	6.72594e-06
Slc45a4	4.25266e-10	0.151174	0.182	0.285	7.03645e-06
Iqsec2	4.33941e-10	0.215362	0.17	0.268	7.17998e-06
Lrch3	4.42203e-10	0.142498	0.303	0.461	7.3167e-06
Sos2	4.44421e-10	0.169639	0.11	0.182	7.35338e-06
Zfand6	4.5339e-10	0.149269	0.266	0.411	7.50179e-06
Morc2a	4.5424e-10	0.107532	0.178	0.28	7.51585e-06
Nup54	4.5916e-10	0.15821	0.08	0.141	7.59726e-06
Zer1	4.61741e-10	0.108175	0.118	0.195	7.63997e-06
Srsf4	4.65374e-10	0.22062	0.194	0.304	7.70007e-06
Taf5l	4.67754e-10	0.15579	0.056	0.106	7.73947e-06
Ube2w	4.80962e-10	0.152376	0.17	0.269	7.95799e-06
Pik3r4	4.82341e-10	0.105613	0.111	0.184	7.98082e-06
Ccdc6	5.08391e-10	0.218856	0.187	0.294	8.41184e-06
Creb1	5.18282e-10	0.167108	0.289	0.438	8.5755e-06
Acbd5	5.2181e-10	0.135416	0.19	0.295	8.63387e-06
Pum1	5.2703e-10	0.159217	0.277	0.429	8.72024e-06
Rbm5	5.32545e-10	0.441125	0.627	0.751	8.81149e-06
Utp20	5.63536e-10	0.22116	0.09	0.155	9.32426e-06
Ints10	5.664e-10	0.150247	0.139	0.224	9.37165e-06
Ccnt1	5.67838e-10	0.213659	0.148	0.238	9.39544e-06
Ranbp10	5.71154e-10	0.19026	0.118	0.195	9.45032e-06
Tsnax	5.73266e-10	0.190046	0.122	0.199	9.48527e-06
Hsf1	5.82617e-10	0.278123	0.217	0.337	9.63998e-06
Ruvbl1	5.83453e-10	0.311696	0.104	0.175	9.65382e-06
Rb1cc1	5.87384e-10	0.170185	0.203	0.316	9.71886e-06
Zfp799	5.90601e-10	0.147583	0.143	0.228	9.77209e-06
Nudt7	5.9082e-10	0.201307	0.142	0.227	9.77571e-06
Trappc12	5.95788e-10	0.181113	0.253	0.391	9.85791e-06
Ankrd46	6.05459e-10	0.15115	0.132	0.215	1.00179e-05
Foxn2	6.21202e-10	0.144588	0.107	0.177	1.02784e-05
Rnf103	6.30478e-10	0.169955	0.238	0.367	1.04319e-05
Hdac5	6.32464e-10	0.163078	0.271	0.415	1.04648e-05
Ubqln4	6.3701e-10	0.175857	0.112	0.186	1.054e-05
Cmtr1	6.42409e-10	0.137648	0.23	0.354	1.06293e-05
Tial1	6.60187e-10	0.517088	0.58	0.683	1.09235e-05
Gmppa	6.66155e-10	0.132582	0.122	0.198	1.10222e-05
Dcaf10	6.6914e-10	0.124973	0.104	0.172	1.10716e-05
Xpo6	6.7138e-10	0.200599	0.23	0.356	1.11087e-05
Fbxo30	6.71642e-10	0.104124	0.063	0.117	1.1113e-05
Fbxo3	6.80856e-10	0.167466	0.192	0.299	1.12655e-05
Cdk2	6.8122e-10	0.125832	0.099	0.166	1.12715e-05
Slain2	6.8735e-10	0.154418	0.21	0.327	1.13729e-05
Tec	6.8778e-10	0.172309	0.221	0.34	1.138e-05
Dennd4c	6.95179e-10	0.166264	0.144	0.231	1.15024e-05
Mphosph10	6.96586e-10	0.133523	0.095	0.16	1.15257e-05
Slc49a4	6.97034e-10	0.126023	0.276	0.422	1.15331e-05
Rsf1	7.04233e-10	0.192718	0.163	0.259	1.16522e-05
Cog8	7.10028e-10	0.156107	0.091	0.156	1.17481e-05
Dhx30	7.12864e-10	0.189779	0.1	0.169	1.1795e-05
Pisd	7.18428e-10	0.19248	0.275	0.425	1.18871e-05
Gtf2ird1	7.22168e-10	0.144493	0.076	0.134	1.1949e-05
Csf2rb	7.25467e-10	0.173327	0.242	0.374	1.20036e-05
Araf	7.30681e-10	0.172947	0.172	0.27	1.20899e-05
Rufy3	7.35998e-10	0.126649	0.168	0.261	1.21778e-05
Usp45	7.47608e-10	0.179653	0.1	0.168	1.23699e-05
Nsf	7.51692e-10	0.214966	0.135	0.218	1.24375e-05
Fam126b	7.53105e-10	0.115373	0.085	0.147	1.24609e-05
Cyth2	7.84267e-10	0.230627	0.18	0.282	1.29765e-05
Eea1	7.87502e-10	0.155754	0.122	0.198	1.303e-05
Ebag9	7.87852e-10	0.195557	0.108	0.179	1.30358e-05
Spint1	7.89288e-10	0.120013	0.363	0.541	1.30596e-05
Rnf38	7.9254e-10	0.169558	0.242	0.377	1.31134e-05
Sike1	7.93453e-10	0.223086	0.189	0.295	1.31285e-05
Flad1	8.01988e-10	0.227628	0.113	0.187	1.32697e-05
Wbp1	8.12347e-10	0.310936	0.185	0.288	1.34411e-05
Rbpms	8.22383e-10	0.165931	0.165	0.258	1.36071e-05
Snrnp35	8.23436e-10	0.136372	0.066	0.12	1.36246e-05
Ccnl1	8.35284e-10	0.483607	0.586	0.699	1.38206e-05
Pfas	8.54332e-10	0.248269	0.099	0.167	1.41358e-05
Rbm3	8.65683e-10	0.232211	0.163	0.259	1.43236e-05
Rasa1	8.68127e-10	0.166418	0.318	0.485	1.4364e-05
Strn4	8.77424e-10	0.219205	0.23	0.359	1.45179e-05
Gpsm1	8.86831e-10	0.144696	0.086	0.148	1.46735e-05
Wwc2	9.22968e-10	0.204221	0.088	0.151	1.52714e-05
Tbrg4	9.24312e-10	0.155408	0.123	0.2	1.52937e-05
Mpi	9.43011e-10	0.257936	0.198	0.307	1.56031e-05
Zbtb7b	9.47162e-10	0.233175	0.127	0.207	1.56717e-05
Smc6	9.57137e-10	0.208966	0.185	0.288	1.58368e-05
Scaf8	9.6374e-10	0.175026	0.17	0.269	1.5946e-05
Mknk1	9.68208e-10	0.105718	0.371	0.557	1.602e-05
Pik3c3	9.68704e-10	0.269304	0.193	0.302	1.60282e-05
Entpd7	9.74849e-10	0.191529	0.121	0.197	1.61298e-05
Mllt6	9.97356e-10	0.197741	0.207	0.32	1.65023e-05
Zfp654	1.01689e-09	0.19894	0.125	0.202	1.68254e-05
Rmi1	1.01689e-09	0.272418	0.151	0.241	1.68254e-05
Zfp451	1.09673e-09	0.12015	0.212	0.327	1.81465e-05
Gopc	1.11355e-09	0.267822	0.149	0.239	1.84247e-05
Fbxo45	1.11862e-09	0.110501	0.042	0.086	1.85086e-05
Tprkb	1.12396e-09	0.134456	0.083	0.143	1.8597e-05
Pomt2	1.13726e-09	0.158951	0.069	0.124	1.88172e-05
Dhx33	1.16686e-09	0.174777	0.157	0.249	1.93069e-05
Nelfcd	1.17633e-09	0.136796	0.081	0.14	1.94635e-05
Slc18b1	1.18412e-09	0.124136	0.126	0.203	1.95925e-05
Mbd5	1.18421e-09	0.15369	0.108	0.178	1.95939e-05
Iqsec1	1.2055e-09	0.153306	0.149	0.236	1.99462e-05
Snx11	1.20665e-09	0.140459	0.115	0.188	1.99653e-05
Sart3	1.21461e-09	0.179803	0.132	0.213	2.00969e-05
Rbm34	1.22121e-09	0.118695	0.057	0.106	2.02062e-05
Fam219b	1.26448e-09	0.105652	0.072	0.127	2.09221e-05
Adpgk	1.27244e-09	0.165471	0.129	0.208	2.10538e-05
Fbxl3	1.27255e-09	0.180079	0.166	0.262	2.10556e-05
Mfap3	1.28302e-09	0.190407	0.318	0.484	2.12289e-05
Slc5a10	1.28973e-09	0.220633	0.058	0.108	2.13398e-05
D11Wsu47e	1.31358e-09	0.152511	0.118	0.192	2.17345e-05
Utp25	1.3221e-09	0.109515	0.104	0.173	2.18755e-05
Xpot	1.33127e-09	0.200431	0.185	0.29	2.20273e-05
Msl3	1.34341e-09	0.151502	0.129	0.207	2.22281e-05
Xrcc5	1.36317e-09	0.126728	0.101	0.167	2.2555e-05
Stk11ip	1.36373e-09	0.144962	0.177	0.276	2.25642e-05
Sema4c	1.36845e-09	0.157202	0.281	0.426	2.26425e-05
Ifrd1	1.38754e-09	0.111301	0.139	0.221	2.29582e-05
Ntan1	1.39002e-09	0.113487	0.09	0.152	2.29993e-05
Plcg1	1.43261e-09	0.176612	0.307	0.464	2.37039e-05
Ap4m1	1.44662e-09	0.125804	0.105	0.173	2.39357e-05
Cd200r1	1.46988e-09	0.149533	0.122	0.196	2.43206e-05
Slc24a3	1.4968e-09	0.22793	0.141	0.225	2.4766e-05
Eno3	1.50797e-09	0.16071	0.115	0.188	2.49508e-05
Ccdc59	1.53767e-09	0.135981	0.145	0.229	2.54424e-05
Clcn3	1.56812e-09	0.175906	0.169	0.263	2.5946e-05
Clns1a	1.59281e-09	0.240238	0.106	0.176	2.63547e-05
Tctex1d2	1.61592e-09	0.162412	0.085	0.145	2.6737e-05
Siae	1.63108e-09	0.227679	0.112	0.184	2.69878e-05
Tbc1d13	1.68808e-09	0.226868	0.191	0.297	2.7931e-05
Adss	1.70892e-09	0.106703	0.121	0.195	2.82758e-05
Coq10a	1.74821e-09	0.100954	0.089	0.151	2.89258e-05
Myo7a	1.77264e-09	0.160594	0.283	0.426	2.933e-05
Fbxw5	1.77372e-09	0.197009	0.192	0.299	2.93479e-05
Naa80	1.77587e-09	0.266493	0.172	0.269	2.93836e-05
Bicral	1.80125e-09	0.206317	0.305	0.461	2.98034e-05
Otud4	1.81222e-09	0.183235	0.202	0.313	2.99849e-05
Eif5b	1.86777e-09	0.194638	0.127	0.205	3.09041e-05
Arhgef10l	1.87232e-09	0.179858	0.111	0.181	3.09794e-05
Fam76b	1.88302e-09	0.162702	0.328	0.501	3.11565e-05
Plekha1	1.88507e-09	0.100436	0.212	0.322	3.11903e-05
Mccc2	1.9e-09	0.10672	0.079	0.137	3.14374e-05
Sap130	1.93879e-09	0.209347	0.154	0.244	3.20792e-05
Vac14	1.95623e-09	0.161394	0.199	0.309	3.23678e-05
Stk16	1.99138e-09	0.30716	0.153	0.243	3.29494e-05
Pcyt1a	2.01053e-09	0.178841	0.083	0.142	3.32662e-05
Dhx37	2.01108e-09	0.195018	0.093	0.156	3.32753e-05
Heatr3	2.02734e-09	0.128221	0.066	0.118	3.35444e-05
Ampd2	2.04292e-09	0.114167	0.078	0.136	3.38021e-05
Zfpl1	2.04776e-09	0.285555	0.149	0.238	3.38822e-05
Cln3	2.1068e-09	0.110753	0.297	0.452	3.4859e-05
Crtap	2.17114e-09	0.113063	0.121	0.194	3.59237e-05
Apobec1	2.17162e-09	0.125547	0.276	0.411	3.59316e-05
Cdc23	2.20572e-09	0.155424	0.16	0.25	3.64959e-05
Rhbdd2	2.22787e-09	0.226292	0.1	0.166	3.68624e-05
Ankle2	2.23307e-09	0.134248	0.347	0.526	3.69483e-05
Ext2	2.24034e-09	0.186557	0.233	0.357	3.70687e-05
Chid1	2.25309e-09	0.160808	0.102	0.168	3.72796e-05
Ablim1	2.31466e-09	0.139442	0.091	0.153	3.82983e-05
Slc39a13	2.34969e-09	0.149149	0.106	0.174	3.8878e-05
Smarca4	2.35416e-09	0.245754	0.299	0.454	3.8952e-05
Cfap410	2.37561e-09	0.15047	0.076	0.132	3.93069e-05
Zfp410	2.37978e-09	0.284895	0.136	0.217	3.93758e-05
Bcs1l	2.38306e-09	0.147582	0.072	0.127	3.94302e-05
Ak6	2.40416e-09	0.120257	0.085	0.146	3.97793e-05
Hif1an	2.43565e-09	0.163265	0.131	0.21	4.03002e-05
Wrn	2.44744e-09	0.115829	0.117	0.19	4.04954e-05
Sp3	2.44842e-09	0.116658	0.375	0.565	4.05116e-05
Gdap2	2.46394e-09	0.199782	0.139	0.221	4.07683e-05
Brat1	2.48643e-09	0.215811	0.165	0.258	4.11405e-05
Atf6b	2.49404e-09	0.138849	0.194	0.299	4.12664e-05
Pdp2	2.55e-09	0.127532	0.064	0.115	4.21923e-05
Strn3	2.59611e-09	0.219042	0.294	0.455	4.29552e-05
Tsr3	2.59745e-09	0.232562	0.084	0.144	4.29775e-05
Srpr	2.63546e-09	0.192571	0.177	0.276	4.36064e-05
Ganab	2.64945e-09	0.194223	0.305	0.466	4.38377e-05
Irak1	2.68454e-09	0.149302	0.341	0.515	4.44185e-05
Aak1	2.75158e-09	0.223561	0.149	0.237	4.55277e-05
Cnot7	2.78139e-09	0.194877	0.179	0.278	4.60208e-05
Acad8	2.79747e-09	0.102296	0.093	0.156	4.6287e-05
Pak1	2.80618e-09	0.176668	0.236	0.36	4.64311e-05
Taf1b	2.88202e-09	0.130547	0.147	0.23	4.76859e-05
Miga1	2.93397e-09	0.232464	0.121	0.195	4.85455e-05
Leng1	2.94141e-09	0.109073	0.054	0.101	4.86686e-05
Zfp871	2.94561e-09	0.120572	0.354	0.537	4.87381e-05
Zfp623	2.96668e-09	0.131092	0.059	0.108	4.90867e-05
Bicra	2.969e-09	0.21857	0.125	0.202	4.9125e-05
Proser1	3.02915e-09	0.154489	0.118	0.191	5.01203e-05
Zdhhc6	3.04548e-09	0.170886	0.132	0.21	5.03906e-05
Knop1	3.06212e-09	0.163488	0.099	0.164	5.06658e-05
Etnk1	3.09568e-09	0.117388	0.396	0.586	5.12211e-05
Tmpo	3.10725e-09	0.173951	0.107	0.175	5.14126e-05
Ripk2	3.10763e-09	0.203972	0.177	0.272	5.14188e-05
Stx8	3.12316e-09	0.191299	0.203	0.311	5.16758e-05
Isca2	3.20769e-09	0.23033	0.155	0.244	5.30744e-05
Bcl2l12	3.22617e-09	0.153586	0.077	0.133	5.33801e-05
Cog2	3.27316e-09	0.212651	0.139	0.221	5.41577e-05
Sf3b3	3.32175e-09	0.214114	0.227	0.349	5.49617e-05
Atxn3	3.37637e-09	0.144586	0.155	0.242	5.58654e-05
Tent4b	3.37837e-09	0.225029	0.101	0.167	5.58985e-05
Thoc3	3.3893e-09	0.12832	0.055	0.102	5.60794e-05
Nmral1	3.39387e-09	0.131563	0.094	0.157	5.61549e-05
Rnmt	3.41362e-09	0.219758	0.126	0.202	5.64818e-05
Tpm1	3.43061e-09	0.120884	0.069	0.121	5.67629e-05
Borcs7	3.45338e-09	0.201596	0.083	0.141	5.71397e-05
Tsc1	3.46113e-09	0.225472	0.117	0.19	5.72678e-05
Tbc1d24	3.4997e-09	0.19704	0.125	0.2	5.79061e-05
Inpp5k	3.51451e-09	0.212657	0.164	0.257	5.81511e-05
Clcc1	3.54539e-09	0.230262	0.174	0.272	5.86621e-05
Nod1	3.6242e-09	0.104198	0.132	0.208	5.9966e-05
Hps1	3.67385e-09	0.239559	0.151	0.237	6.07876e-05
Cfap20	3.68511e-09	0.194082	0.128	0.205	6.09738e-05
Papolg	3.70898e-09	0.152436	0.112	0.181	6.13688e-05
Dennd2a	3.73943e-09	0.113359	0.081	0.138	6.18726e-05
Elmod2	3.74769e-09	0.217497	0.153	0.241	6.20093e-05
Mtif3	3.75533e-09	0.10822	0.087	0.146	6.21357e-05
Ccdc47	3.82583e-09	0.17946	0.301	0.456	6.33021e-05
Tsc22d3	3.86053e-09	0.164479	0.115	0.186	6.38763e-05
Pdcd2l	3.86456e-09	0.238785	0.15	0.237	6.3943e-05
Gmeb1	3.87026e-09	0.22635	0.204	0.316	6.40374e-05
Fbxo9	3.90406e-09	0.271057	0.113	0.183	6.45966e-05
Asb3	3.95846e-09	0.188755	0.102	0.167	6.54967e-05
Primpol	4.01132e-09	0.125581	0.108	0.177	6.63713e-05
Zfp983	4.01195e-09	0.148903	0.071	0.125	6.63818e-05
Dennd4b	4.09418e-09	0.233921	0.273	0.417	6.77423e-05
Atn1	4.10947e-09	0.177539	0.317	0.479	6.79953e-05
Uqcc1	4.12838e-09	0.151517	0.085	0.144	6.83082e-05
Trim65	4.14269e-09	0.207532	0.206	0.312	6.85449e-05
Casp1	4.19273e-09	0.13058	0.219	0.329	6.93728e-05
Dcaf5	4.30102e-09	0.175719	0.111	0.18	7.11646e-05
Thtpa	4.30168e-09	0.107775	0.083	0.141	7.11756e-05
Erlec1	4.341e-09	0.237038	0.208	0.32	7.18261e-05
Slc9a1	4.38085e-09	0.147972	0.184	0.282	7.24855e-05
Dicer1	4.4367e-09	0.170256	0.198	0.304	7.34096e-05
Med23	4.45346e-09	0.241545	0.134	0.213	7.36869e-05
Ttc7b	4.48497e-09	0.130628	0.13	0.207	7.42083e-05
Pikfyve	4.54747e-09	0.181105	0.099	0.164	7.52425e-05
Armc8	4.5999e-09	0.224638	0.175	0.272	7.611e-05
Ticam1	4.60792e-09	0.158383	0.123	0.197	7.62427e-05
Tsta3	4.63235e-09	0.217703	0.117	0.189	7.66468e-05
Arhgef18	4.63858e-09	0.181155	0.122	0.197	7.675e-05
Themis2	4.75534e-09	0.114718	0.351	0.521	7.86819e-05
Aatk	4.81018e-09	0.106847	0.084	0.142	7.95892e-05
Trim47	4.81153e-09	0.174234	0.119	0.19	7.96115e-05
Fam120b	4.88254e-09	0.275287	0.244	0.373	8.07866e-05
Ankrd49	4.92268e-09	0.141474	0.092	0.153	8.14507e-05
Hjurp	4.98381e-09	0.193672	0.252	0.384	8.24621e-05
Rassf8	5.01382e-09	0.160261	0.108	0.173	8.29586e-05
Sec63	5.02898e-09	0.197561	0.205	0.314	8.32095e-05
Tns1	5.08783e-09	0.253831	0.169	0.26	8.41833e-05
Ndufaf2	5.1924e-09	0.20076	0.08	0.136	8.59134e-05
Hmg20b	5.20773e-09	0.294958	0.187	0.291	8.61672e-05
Bcl7a	5.24243e-09	0.15085	0.082	0.138	8.67412e-05
Lonp1	5.26106e-09	0.156197	0.122	0.194	8.70496e-05
Shprh	5.27972e-09	0.252781	0.214	0.33	8.73582e-05
Elk4	5.33225e-09	0.207035	0.261	0.4	8.82274e-05
Zfp771	5.33527e-09	0.180356	0.058	0.106	8.82773e-05
Naga	5.45115e-09	0.111014	0.369	0.55	9.01947e-05
Gmip	5.52421e-09	0.209288	0.259	0.396	9.14035e-05
Sugp1	5.52854e-09	0.101908	0.082	0.139	9.14753e-05
Pds5b	5.5598e-09	0.264909	0.15	0.234	9.19924e-05
Ceacam1	5.62038e-09	0.204228	0.195	0.298	9.29948e-05
Dnajc2	5.63652e-09	0.281533	0.108	0.176	9.32619e-05
Caml	5.67039e-09	0.174197	0.147	0.231	9.38222e-05
Parp6	5.72346e-09	0.288905	0.12	0.192	9.47004e-05
Gpatch8	5.82314e-09	0.239026	0.17	0.264	9.63497e-05
Crebrf	5.83569e-09	0.170822	0.308	0.46	9.65573e-05
Tbc1d22b	5.98109e-09	0.175477	0.072	0.125	9.89631e-05
Gga3	6.00878e-09	0.215557	0.189	0.294	9.94213e-05
Slco2b1	6.07657e-09	0.1595	0.93	0.972	0.000100543
Chd4	6.11245e-09	0.108859	0.269	0.411	0.000101137
Slc30a9	6.22667e-09	0.223775	0.24	0.365	0.000103026
Dusp22	6.24442e-09	0.241135	0.121	0.193	0.00010332
Zfp865	6.24927e-09	0.25569	0.21	0.324	0.0001034
Nsd2	6.25153e-09	0.168179	0.156	0.242	0.000103438
Eipr1	6.27919e-09	0.131585	0.07	0.123	0.000103896
Setd1a	6.32689e-09	0.198701	0.137	0.217	0.000104685
Apbb2	6.34774e-09	0.126665	0.111	0.179	0.00010503
Tmem164	6.39299e-09	0.262735	0.167	0.258	0.000105778
Capn7	6.58281e-09	0.174965	0.163	0.253	0.000108919
Hmgxb3	6.60611e-09	0.293098	0.144	0.227	0.000109305
Ddx42	6.70851e-09	0.191892	0.199	0.304	0.000110999
Rpap1	6.72192e-09	0.13797	0.074	0.127	0.000111221
Skap2	6.72842e-09	0.421103	0.644	0.775	0.000111328
Nprl3	6.74089e-09	0.28827	0.123	0.197	0.000111535
Rce1	6.75188e-09	0.150729	0.116	0.186	0.000111717
Kdm4c	6.78742e-09	0.107948	0.111	0.18	0.000112305
Zfp426	6.85766e-09	0.314733	0.147	0.229	0.000113467
Epn2	6.91402e-09	0.241357	0.108	0.175	0.000114399
Zmym3	6.99449e-09	0.296558	0.184	0.284	0.000115731
Zfp825	7.00665e-09	0.120872	0.064	0.113	0.000115932
Cdc42bpa	7.04523e-09	0.12646	0.06	0.108	0.00011657
Gbgt1	7.10249e-09	0.225494	0.084	0.143	0.000117518
Ccdc130	7.14484e-09	0.244205	0.081	0.137	0.000118219
Mfng	7.17655e-09	0.1014	0.406	0.597	0.000118743
Mnt	7.24958e-09	0.140526	0.094	0.155	0.000119951
Rprd1a	7.39024e-09	0.26546	0.147	0.231	0.000122279
Tmem165	7.40828e-09	0.188729	0.197	0.304	0.000122577
Lsg1	7.58253e-09	0.21602	0.145	0.227	0.000125461
Cep120	7.61629e-09	0.181188	0.17	0.263	0.000126019
Tmem260	7.79686e-09	0.259095	0.205	0.315	0.000129007
Surf1	7.9284e-09	0.207981	0.175	0.27	0.000131183
Rnf41	7.982e-09	0.203728	0.146	0.228	0.00013207
Tmem131l	8.03622e-09	0.196803	0.189	0.291	0.000132967
Tcp11l1	8.0976e-09	0.185412	0.082	0.138	0.000133983
Tysnd1	8.25143e-09	0.18642	0.073	0.126	0.000136528
Acbd3	8.32234e-09	0.197806	0.293	0.446	0.000137701
Phlpp2	8.39421e-09	0.161328	0.069	0.121	0.000138891
Top3a	8.39557e-09	0.212845	0.072	0.124	0.000138913
Nradd	8.42708e-09	0.12785	0.059	0.107	0.000139435
Opa3	8.61417e-09	0.16359	0.074	0.127	0.00014253
Rprd2	8.72006e-09	0.211329	0.28	0.426	0.000144282
Nr2c1	8.79033e-09	0.243416	0.073	0.126	0.000145445
Ccdc107	8.81778e-09	0.231712	0.219	0.333	0.000145899
Btrc	8.82597e-09	0.139025	0.146	0.227	0.000146035
Rc3h2	8.85727e-09	0.233828	0.236	0.359	0.000146552
H2-DMb1	8.93441e-09	0.2227	0.114	0.184	0.000147829
Rfx7	9.02591e-09	0.153525	0.097	0.158	0.000149343
Mnat1	9.30567e-09	0.202302	0.094	0.156	0.000153972
Acyp1	9.41321e-09	0.12061	0.06	0.108	0.000155751
Kif13a	9.4149e-09	0.181831	0.158	0.245	0.000155779
Nbn	9.44275e-09	0.192866	0.072	0.124	0.00015624
Zfp386	9.47642e-09	0.231443	0.106	0.172	0.000156797
Fut10	9.7131e-09	0.192451	0.065	0.115	0.000160713
Trim36	9.82363e-09	0.220199	0.188	0.289	0.000162542
Ptpro	9.8548e-09	0.118077	0.384	0.569	0.000163058
Ttc7	9.89939e-09	0.169478	0.367	0.548	0.000163795
Alg5	9.97252e-09	0.168443	0.147	0.229	0.000165005
Ppm1d	1.02746e-08	0.19376	0.097	0.159	0.000170003
Erlin1	1.0422e-08	0.155585	0.11	0.176	0.000172443
Kdsr	1.04688e-08	0.189242	0.136	0.215	0.000173217
Zfp60	1.05649e-08	0.174014	0.099	0.16	0.000174807
Gpr160	1.06919e-08	0.187605	0.16	0.247	0.000176909
Myo1c	1.072e-08	0.202595	0.186	0.286	0.000177373
Tmc7	1.07579e-08	0.284527	0.122	0.193	0.000178
Dmxl1	1.07653e-08	0.172952	0.293	0.445	0.000178123
Abhd16a	1.08647e-08	0.20294	0.178	0.274	0.000179768
E2f4	1.09126e-08	0.18824	0.258	0.392	0.000180561
Tfb2m	1.09436e-08	0.32187	0.091	0.15	0.000181073
Armh3	1.09747e-08	0.177231	0.074	0.127	0.000181588
Rel	1.10923e-08	0.121949	0.304	0.455	0.000183533
Rabggtb	1.11407e-08	0.22355	0.162	0.249	0.000184335
Zfp26	1.12126e-08	0.259717	0.185	0.286	0.000185524
Pgd	1.1548e-08	0.104088	0.382	0.571	0.000191074
Rgp1	1.16858e-08	0.203137	0.096	0.158	0.000193353
Bad	1.17517e-08	0.22027	0.126	0.2	0.000194443
Appl1	1.19419e-08	0.292754	0.173	0.267	0.000197591
Pkn2	1.21634e-08	0.200377	0.206	0.314	0.000201256
Rnf126	1.23021e-08	0.182165	0.116	0.185	0.000203551
Heca	1.23142e-08	0.117375	0.392	0.578	0.00020375
Wdr74	1.23553e-08	0.173424	0.091	0.151	0.000204431
Fam53a	1.23858e-08	0.287492	0.128	0.204	0.000204935
Rpa3	1.25691e-08	0.223739	0.042	0.082	0.000207969
Sil1	1.26625e-08	0.117252	0.15	0.23	0.000209514
Tubgcp3	1.26753e-08	0.223919	0.165	0.255	0.000209725
Cpsf4	1.28422e-08	0.186676	0.21	0.319	0.000212487
Gcc2	1.29216e-08	0.176742	0.101	0.163	0.000213801
Tmem87a	1.30654e-08	0.17204	0.264	0.403	0.00021618
Wbp1l	1.31661e-08	0.200528	0.263	0.395	0.000217846
Ctdspl2	1.31928e-08	0.178281	0.209	0.317	0.000218288
Fopnl	1.33025e-08	0.221266	0.118	0.188	0.000220103
Orc5	1.33197e-08	0.119534	0.09	0.148	0.000220388
Zfp319	1.33763e-08	0.126224	0.1	0.163	0.000221325
Ints6	1.33774e-08	0.126876	0.094	0.154	0.000221343
Accs	1.37756e-08	0.190133	0.237	0.36	0.000227931
Slc25a22	1.37899e-08	0.121525	0.077	0.13	0.000228168
Surf6	1.3803e-08	0.169603	0.062	0.111	0.000228384
Zfp580	1.40122e-08	0.170721	0.056	0.101	0.000231846
Cirbp	1.41469e-08	0.222093	0.269	0.403	0.000234074
Arhgef11	1.43692e-08	0.15035	0.079	0.134	0.000237753
Narf	1.44434e-08	0.213215	0.261	0.394	0.000238981
Zkscan6	1.46911e-08	0.166658	0.108	0.173	0.00024308
Abcc1	1.47612e-08	0.106134	0.123	0.194	0.000244238
Zfp513	1.51252e-08	0.174211	0.282	0.424	0.000250262
Zfp369	1.51736e-08	0.19302	0.087	0.146	0.000251062
Gtf2a2	1.53845e-08	0.198097	0.165	0.256	0.000254552
Lancl1	1.54466e-08	0.231153	0.125	0.198	0.000255579
Atp11a	1.55813e-08	0.224819	0.14	0.217	0.000257808
Zfp318	1.56584e-08	0.292915	0.144	0.224	0.000259083
Chst7	1.58869e-08	0.178851	0.092	0.151	0.000262865
Stx2	1.59579e-08	0.192954	0.27	0.407	0.00026404
Zbtb25	1.61216e-08	0.156195	0.076	0.128	0.000266748
Pcmtd1	1.61919e-08	0.262516	0.203	0.312	0.000267912
Ring1	1.6462e-08	0.242209	0.145	0.227	0.00027238
Cybc1	1.66593e-08	0.153107	0.319	0.476	0.000275645
Zbtb20	1.66685e-08	0.239853	0.176	0.268	0.000275797
Zfp131	1.67079e-08	0.220436	0.097	0.158	0.000276448
Tgfbi	1.67492e-08	0.180372	0.173	0.264	0.000277133
Ube3c	1.6877e-08	0.211686	0.283	0.429	0.000279247
Mocs1	1.69383e-08	0.228706	0.124	0.194	0.000280261
Zfp414	1.71494e-08	0.208446	0.114	0.182	0.000283755
Erbin	1.72184e-08	0.140227	0.358	0.53	0.000284895
Cpsf1	1.72553e-08	0.233907	0.239	0.362	0.000285507
Wdr91	1.75847e-08	0.189667	0.101	0.163	0.000290956
Tlk1	1.80274e-08	0.213901	0.204	0.309	0.000298281
Zfp955b	1.81615e-08	0.140936	0.102	0.164	0.000300501
Pyroxd1	1.82007e-08	0.221035	0.084	0.139	0.000301148
Pdik1l	1.83465e-08	0.287879	0.102	0.166	0.000303561
Lrrfip2	1.85611e-08	0.240151	0.1	0.163	0.000307112
Ints7	1.86571e-08	0.13437	0.059	0.106	0.000308701
Zyg11b	1.869e-08	0.217423	0.177	0.272	0.000309245
Elf2	1.88275e-08	0.152067	0.296	0.446	0.000311519
Neurl1a	1.91591e-08	0.272867	0.174	0.266	0.000317006
Tbc1d17	1.92731e-08	0.253145	0.203	0.308	0.000318893
Suv39h1	1.94265e-08	0.235892	0.056	0.101	0.000321431
Nisch	1.95685e-08	0.335577	0.691	0.83	0.00032378
Inpp5b	1.99749e-08	0.226626	0.117	0.186	0.000330504
Gnl3	2.00236e-08	0.155635	0.154	0.236	0.000331311
Clpb	2.02366e-08	0.267923	0.077	0.13	0.000334835
Cysltr1	2.03451e-08	0.168055	0.239	0.356	0.00033663
Sh3bp5l	2.03489e-08	0.12528	0.056	0.101	0.000336693
Ankhd1	2.03847e-08	0.243231	0.14	0.219	0.000337286
Rpain	2.08456e-08	0.252107	0.128	0.201	0.000344912
Cnnm2	2.08605e-08	0.246737	0.144	0.223	0.000345158
Shb	2.14882e-08	0.219441	0.159	0.244	0.000355543
Fbxo25	2.17833e-08	0.196758	0.075	0.128	0.000360426
Nat2	2.18733e-08	0.229659	0.085	0.141	0.000361915
Pcnt	2.19671e-08	0.196591	0.151	0.233	0.000363468
Trip11	2.21377e-08	0.188403	0.175	0.268	0.00036629
Dnajb2	2.21959e-08	0.192589	0.072	0.122	0.000367253
Zcrb1	2.23416e-08	0.131042	0.122	0.192	0.000369664
D17H6S53E	2.24584e-08	0.346007	0.131	0.206	0.000371597
Mthfr	2.25936e-08	0.144445	0.095	0.154	0.000373834
Tmf1	2.34141e-08	0.144427	0.301	0.446	0.00038741
Tmem44	2.39551e-08	0.11693	0.066	0.115	0.000396361
Zfp646	2.41263e-08	0.28616	0.181	0.277	0.000399194
Med20	2.45466e-08	0.212198	0.197	0.298	0.000406148
Msh6	2.46325e-08	0.155207	0.08	0.134	0.000407569
Acad9	2.46511e-08	0.163053	0.092	0.15	0.000407878
Vps33b	2.46931e-08	0.274678	0.114	0.182	0.000408573
Zbtb44	2.47156e-08	0.280103	0.181	0.275	0.000408944
Alkbh8	2.50905e-08	0.249092	0.053	0.097	0.000415147
Atm	2.51113e-08	0.260796	0.113	0.18	0.000415492
Fance	2.5197e-08	0.268793	0.185	0.284	0.00041691
Fgfr1op2	2.52024e-08	0.207056	0.34	0.508	0.000416999
Virma	2.5208e-08	0.280988	0.124	0.196	0.000417092
Susd6	2.52875e-08	0.144155	0.295	0.442	0.000418407
Nfkbie	2.54609e-08	0.164945	0.109	0.174	0.000421276
Mtpap	2.57934e-08	0.21371	0.192	0.29	0.000426778
Smim4	2.58775e-08	0.211536	0.107	0.171	0.00042817
Gp9	2.61863e-08	0.192356	0.066	0.114	0.000433279
Ubn1	2.63315e-08	0.275458	0.236	0.36	0.000435681
Dnajc10	2.72437e-08	0.17948	0.177	0.269	0.000450774
Slc41a1	2.73099e-08	0.176173	0.074	0.125	0.00045187
Kmt2c	2.73187e-08	0.220066	0.255	0.385	0.000452016
Atp2b1	2.74636e-08	0.124749	0.339	0.5	0.000454413
Vwa8	2.76229e-08	0.144775	0.108	0.171	0.000457049
Kdm5a	2.77487e-08	0.273086	0.21	0.321	0.000459129
Lnpk	2.77787e-08	0.207402	0.102	0.163	0.000459627
Gpr89	2.80343e-08	0.15577	0.106	0.17	0.000463856
Zfp800	2.81508e-08	0.290751	0.195	0.298	0.000465783
Nrbp1	2.82817e-08	0.206847	0.21	0.321	0.000467949
Supt3	2.88729e-08	0.19202	0.119	0.188	0.000477731
Ints8	2.92297e-08	0.253554	0.138	0.216	0.000483635
Usp30	2.97895e-08	0.108082	0.101	0.162	0.000492897
Pkdcc	3.00175e-08	0.139636	0.086	0.142	0.00049667
Slc25a44	3.01698e-08	0.125768	0.076	0.127	0.000499189
Rbm25	3.03091e-08	0.576259	0.518	0.604	0.000501494
Zfp217	3.03189e-08	0.185822	0.311	0.462	0.000501656
Bcat2	3.07039e-08	0.172426	0.144	0.221	0.000508027
Ctif	3.10282e-08	0.110014	0.075	0.126	0.000513393
Lfng	3.14831e-08	0.118225	0.346	0.506	0.00052092
Tmem208	3.15939e-08	0.235265	0.218	0.329	0.000522753
Pigm	3.22209e-08	0.143372	0.21	0.315	0.000533128
Donson	3.22658e-08	0.231564	0.147	0.225	0.000533869
Thoc2	3.24601e-08	0.196135	0.249	0.376	0.000537085
Adck1	3.26559e-08	0.306099	0.112	0.178	0.000540325
Nsrp1	3.28133e-08	0.246323	0.106	0.17	0.000542929
Pus10	3.31519e-08	0.14215	0.111	0.175	0.000548531
Parp11	3.35414e-08	0.207374	0.084	0.139	0.000554977
Lpp	3.38596e-08	0.236622	0.164	0.25	0.000560242
Vps45	3.3907e-08	0.235981	0.148	0.228	0.000561025
Kat2a	3.42088e-08	0.25356	0.177	0.269	0.000566019
Vps37a	3.42098e-08	0.165289	0.306	0.458	0.000566036
Adprm	3.45453e-08	0.333205	0.089	0.146	0.000571587
Psd4	3.48383e-08	0.298261	0.225	0.338	0.000576434
Sumf2	3.49276e-08	0.208024	0.111	0.175	0.000577912
Map3k8	3.49331e-08	0.139621	0.12	0.186	0.000578002
Nicn1	3.57737e-08	0.107486	0.053	0.096	0.000591912
Anapc5	3.61691e-08	0.248648	0.139	0.217	0.000598454
Zc3h6	3.62389e-08	0.197629	0.14	0.216	0.000599609
H13	3.63643e-08	0.204426	0.242	0.364	0.000601683
Angel2	3.64257e-08	0.187437	0.143	0.221	0.0006027
Ptprc	3.65786e-08	0.358459	0.653	0.783	0.000605229
Nol12	3.69273e-08	0.122289	0.06	0.106	0.000610999
Zfx	3.79918e-08	0.146722	0.082	0.136	0.000628613
Zdhhc4	3.80706e-08	0.158816	0.15	0.228	0.000629916
Med13	3.89124e-08	0.143607	0.384	0.576	0.000643845
Kctd5	3.90739e-08	0.220557	0.125	0.195	0.000646516
Phf10	3.95992e-08	0.241816	0.21	0.317	0.000655208
Mettl5	3.96602e-08	0.201089	0.15	0.231	0.000656218
Bloc1s4	3.97387e-08	0.116749	0.058	0.102	0.000657516
Utp14a	3.99904e-08	0.224576	0.123	0.192	0.000661681
Acvrl1	4.00427e-08	0.194072	0.093	0.151	0.000662546
Slc35e2	4.03495e-08	0.173502	0.086	0.142	0.000667623
Polm	4.04445e-08	0.196591	0.092	0.15	0.000669195
Taf1	4.10175e-08	0.198849	0.102	0.163	0.000678676
Trpm7	4.12244e-08	0.209736	0.249	0.377	0.000682099
Atg9a	4.15791e-08	0.177311	0.096	0.155	0.000687967
Elp4	4.15803e-08	0.240308	0.105	0.168	0.000687988
Gpr180	4.16961e-08	0.104702	0.099	0.16	0.000689904
Ap5b1	4.20647e-08	0.244511	0.245	0.365	0.000696002
Crot	4.21922e-08	0.228341	0.231	0.348	0.000698111
Amz1	4.2783e-08	0.188566	0.322	0.471	0.000707888
Ctu2	4.28092e-08	0.127891	0.084	0.138	0.00070832
Ric8a	4.29568e-08	0.242786	0.226	0.338	0.000710764
Uhrf1bp1l	4.30544e-08	0.116723	0.059	0.103	0.000712378
Trnau1ap	4.32944e-08	0.139628	0.104	0.165	0.000716348
Cars	4.36786e-08	0.238644	0.156	0.239	0.000722705
Cnnm3	4.37461e-08	0.235632	0.173	0.263	0.000723824
Rnf121	4.39605e-08	0.202986	0.099	0.158	0.00072737
Lars	4.44088e-08	0.225114	0.197	0.299	0.000734788
Tgs1	4.45735e-08	0.181962	0.229	0.345	0.000737512
Cyhr1	4.49346e-08	0.302987	0.154	0.237	0.000743488
Camk1d	4.547e-08	0.126578	0.369	0.539	0.000752347
Selenoo	4.55333e-08	0.18808	0.093	0.152	0.000753394
Gak	4.57803e-08	0.161711	0.299	0.448	0.000757482
Senp1	4.58667e-08	0.237495	0.114	0.18	0.00075891
Ift172	4.72492e-08	0.279375	0.144	0.221	0.000781785
Zfp119a	4.72563e-08	0.108539	0.112	0.175	0.000781902
Clec16a	4.73338e-08	0.127376	0.048	0.088	0.000783185
Mtg1	4.76123e-08	0.131739	0.064	0.11	0.000787793
Iars	4.78901e-08	0.19996	0.177	0.269	0.000792389
Suco	4.80264e-08	0.27291	0.175	0.267	0.000794644
Zcwpw1	4.82701e-08	0.163738	0.095	0.153	0.000798678
Dzip3	4.85665e-08	0.252307	0.106	0.169	0.000803581
Dtnb	4.95503e-08	0.126493	0.063	0.109	0.000819859
Trrap	5.02569e-08	0.264214	0.261	0.395	0.000831551
Setx	5.04788e-08	0.208977	0.103	0.164	0.000835223
Slc39a11	5.05309e-08	0.145372	0.078	0.129	0.000836085
Zfp787	5.06887e-08	0.220131	0.137	0.214	0.000838695
Timm9	5.11386e-08	0.225975	0.084	0.139	0.000846139
Ptpn2	5.21208e-08	0.298987	0.117	0.185	0.000862391
Arl15	5.21616e-08	0.293023	0.111	0.175	0.000863067
Zkscan14	5.24143e-08	0.240358	0.075	0.126	0.000867247
Elof1	5.26428e-08	0.172432	0.056	0.099	0.000871027
Tipin	5.27175e-08	0.13581	0.042	0.08	0.000872264
Tubgcp2	5.31809e-08	0.140201	0.093	0.151	0.000879931
Smc3	5.35671e-08	0.205624	0.144	0.22	0.000886322
Fam204a	5.36348e-08	0.234741	0.132	0.205	0.000887442
Ppp1r15b	5.42502e-08	0.222395	0.278	0.414	0.000897623
Mia3	5.43137e-08	0.165015	0.313	0.465	0.000898674
Mrs2	5.44169e-08	0.299968	0.122	0.192	0.000900382
Kctd6	5.48436e-08	0.267784	0.125	0.194	0.000907443
Faap100	5.50171e-08	0.126245	0.052	0.094	0.000910313
Sptlc1	5.55717e-08	0.271353	0.147	0.227	0.000919489
Gtpbp8	5.57329e-08	0.178737	0.126	0.196	0.000922156
Hsf2	5.58334e-08	0.124719	0.083	0.137	0.00092382
Dph7	5.62568e-08	0.144115	0.063	0.109	0.000930825
Ngrn	5.66843e-08	0.263156	0.108	0.171	0.000937899
Ice2	5.67746e-08	0.308985	0.132	0.204	0.000939393
Zfp346	5.68778e-08	0.186996	0.062	0.108	0.0009411
Dusp16	5.73487e-08	0.212732	0.096	0.153	0.000948891
Srebf1	5.74351e-08	0.233279	0.096	0.154	0.000950322
Ndufaf3	5.74465e-08	0.256747	0.077	0.128	0.00095051
Eogt	5.76185e-08	0.144544	0.101	0.161	0.000953356
Dolk	5.80376e-08	0.261035	0.091	0.148	0.00096029
Mecp2	5.91148e-08	0.224857	0.194	0.292	0.000978113
Rnf25	5.96065e-08	0.225309	0.109	0.173	0.00098625
Nectin2	6.01617e-08	0.162625	0.122	0.189	0.000995436
Scamp5	6.05217e-08	0.121613	0.43	0.63	0.00100139
Rnf214	6.12151e-08	0.208817	0.169	0.256	0.00101287
Il7r	6.13425e-08	0.151355	0.071	0.119	0.00101497
Tal1	6.18375e-08	0.24136	0.126	0.195	0.00102316
Tomm40l	6.2321e-08	0.217941	0.122	0.19	0.00103116
Asah2	6.24539e-08	0.121566	0.064	0.11	0.00103336
Phtf1	6.26317e-08	0.216576	0.108	0.169	0.0010363
Phlpp1	6.32737e-08	0.135898	0.074	0.123	0.00104693
Khdc4	6.3425e-08	0.278073	0.249	0.376	0.00104943
Oxsr1	6.34417e-08	0.1024	0.083	0.136	0.00104971
Scyl3	6.39588e-08	0.272335	0.109	0.173	0.00105826
Nedd4l	6.39775e-08	0.204146	0.067	0.115	0.00105857
Sbno1	6.44499e-08	0.183225	0.26	0.392	0.00106639
Zdhhc20	6.4943e-08	0.134375	0.341	0.509	0.00107455
Eefsec	6.50982e-08	0.292317	0.117	0.183	0.00107711
Orc3	6.51146e-08	0.219844	0.159	0.242	0.00107739
Tbl3	6.53517e-08	0.348363	0.087	0.142	0.00108131
Cers2	6.56684e-08	0.189486	0.314	0.47	0.00108655
Mynn	6.58823e-08	0.232294	0.127	0.197	0.00109009
Me2	6.6936e-08	0.136626	0.08	0.131	0.00110752
Riok2	6.72073e-08	0.280837	0.163	0.249	0.00111201
Dcaf4	6.73145e-08	0.220169	0.053	0.094	0.00111379
Sh3bp2	6.79429e-08	0.11053	0.363	0.536	0.00112418
Alyref	6.84447e-08	0.114278	0.073	0.121	0.00113249
Nrf1	6.86906e-08	0.261652	0.127	0.197	0.00113655
Arhgap45	6.90865e-08	0.282928	0.779	0.903	0.00114311
Taf8	7.00076e-08	0.247419	0.155	0.236	0.00115835
Tor2a	7.09008e-08	0.179592	0.071	0.12	0.00117312
Slc46a3	7.11694e-08	0.12729	0.398	0.581	0.00117757
Prkch	7.14839e-08	0.236339	0.191	0.287	0.00118277
Scnm1	7.24437e-08	0.221256	0.169	0.256	0.00119865
Orc2	7.25348e-08	0.16214	0.071	0.119	0.00120016
Eif4g1	7.35283e-08	0.213438	0.229	0.347	0.0012166
Jrkl	7.42324e-08	0.253223	0.192	0.289	0.00122825
Vps51	7.63224e-08	0.292112	0.225	0.337	0.00126283
Clip2	7.65124e-08	0.193135	0.314	0.468	0.00126597
Ccdc186	7.66709e-08	0.293305	0.113	0.179	0.0012686
Nit1	7.75035e-08	0.278496	0.16	0.245	0.00128237
Ppp4r1	7.86556e-08	0.255413	0.161	0.247	0.00130144
Mical1	7.93621e-08	0.219258	0.096	0.153	0.00131313
Jagn1	7.99032e-08	0.153049	0.11	0.172	0.00132208
Yod1	8.12156e-08	0.225814	0.108	0.17	0.00134379
Washc2	8.14433e-08	0.196298	0.302	0.45	0.00134756
Kiz	8.15773e-08	0.104668	0.09	0.145	0.00134978
Zfp748	8.22664e-08	0.287073	0.122	0.19	0.00136118
Lactb2	8.28561e-08	0.159465	0.298	0.442	0.00137094
Eif2b3	8.35129e-08	0.277404	0.102	0.162	0.0013818
Pym1	8.36308e-08	0.261495	0.061	0.106	0.00138376
Apopt1	8.3632e-08	0.250532	0.062	0.107	0.00138377
Zfp65	8.37559e-08	0.212262	0.105	0.165	0.00138582
Specc1l	8.46569e-08	0.255266	0.184	0.276	0.00140073
Myh10	8.85542e-08	0.148991	0.068	0.115	0.00146522
Tgfbrap1	8.91731e-08	0.260793	0.292	0.437	0.00147546
Lias	8.92411e-08	0.209462	0.063	0.109	0.00147658
Slc37a3	8.92492e-08	0.232487	0.097	0.156	0.00147672
Supt5	9.13037e-08	0.240146	0.102	0.162	0.00151071
Rnf135	9.24366e-08	0.300618	0.182	0.275	0.00152946
Atg16l1	9.28843e-08	0.199536	0.138	0.212	0.00153686
Ccdc28a	9.29213e-08	0.146426	0.049	0.088	0.00153748
Pcgf5	9.29326e-08	0.283644	0.07	0.118	0.00153766
Ssbp2	9.31429e-08	0.180762	0.114	0.178	0.00154114
Lifr	9.35764e-08	0.188009	0.341	0.497	0.00154831
Ksr1	9.52136e-08	0.230252	0.073	0.122	0.0015754
Brcc3	9.53223e-08	0.207779	0.076	0.126	0.0015772
Rassf1	9.62609e-08	0.272234	0.108	0.17	0.00159273
Wdfy4	9.72222e-08	0.245274	0.256	0.384	0.00160864
Mocs3	9.75022e-08	0.180944	0.061	0.105	0.00161327
Dcaf1	9.83071e-08	0.161448	0.101	0.16	0.00162659
Ammecr1l	9.85173e-08	0.220682	0.119	0.185	0.00163007
Cbfa2t2	9.88959e-08	0.253988	0.101	0.16	0.00163633
Akap5	9.98034e-08	0.123454	0.062	0.106	0.00165135
Asph	1.0007e-07	0.280133	0.726	0.867	0.00165575
Cradd	1.00953e-07	0.266949	0.175	0.264	0.00167036
Zfp526	1.01575e-07	0.211514	0.08	0.132	0.00168065
Pramef8	1.02415e-07	0.217926	0.078	0.128	0.00169457
Tjap1	1.0257e-07	0.216708	0.112	0.176	0.00169713
Zfp934	1.04187e-07	0.11987	0.063	0.108	0.00172388
Map3k11	1.0444e-07	0.22695	0.255	0.381	0.00172806
Rsl1	1.05438e-07	0.105242	0.053	0.094	0.00174458
Chpf2	1.05701e-07	0.202847	0.264	0.392	0.00174893
Mettl2	1.06592e-07	0.166801	0.057	0.1	0.00176368
Celf1	1.0789e-07	0.175462	0.247	0.367	0.00178514
Xrn2	1.10401e-07	0.155021	0.28	0.412	0.0018267
Phf21a	1.11415e-07	0.181099	0.201	0.299	0.00184347
Npepl1	1.1302e-07	0.252667	0.249	0.371	0.00187002
Prmt9	1.13534e-07	0.202874	0.096	0.153	0.00187853
Mlh3	1.13749e-07	0.14676	0.075	0.124	0.0018821
Kcnd1	1.15099e-07	0.339896	0.179	0.271	0.00190443
Rock1	1.15721e-07	0.242855	0.25	0.371	0.00191471
Jmjd8	1.16951e-07	0.195478	0.085	0.137	0.00193507
Adgrl1	1.17284e-07	0.155542	0.045	0.083	0.00194059
Aar2	1.18115e-07	0.12983	0.052	0.093	0.00195433
Tapt1	1.19813e-07	0.220267	0.135	0.208	0.00198242
Mtmr14	1.22275e-07	0.15759	0.1	0.158	0.00202317
Zfp704	1.22792e-07	0.126021	0.073	0.12	0.00203172
Timm10b	1.23051e-07	0.202879	0.287	0.43	0.00203599
Pou2f1	1.23424e-07	0.209634	0.194	0.29	0.00204218
Tpp2	1.29043e-07	0.158272	0.305	0.446	0.00213515
Tsga10	1.30001e-07	0.239297	0.075	0.124	0.002151
Mcm7	1.30302e-07	0.115418	0.049	0.088	0.00215597
Elac1	1.31442e-07	0.199162	0.125	0.192	0.00217484
Phactr2	1.31449e-07	0.223404	0.172	0.257	0.00217495
Heatr6	1.31502e-07	0.151538	0.11	0.173	0.00217584
Birc6	1.31796e-07	0.127971	0.309	0.46	0.00218069
Cep85l	1.32076e-07	0.272298	0.195	0.293	0.00218534
Yju2	1.34457e-07	0.267203	0.07	0.117	0.00222472
Ralgapa2	1.35277e-07	0.200545	0.126	0.194	0.0022383
Ap3d1	1.35671e-07	0.181661	0.277	0.412	0.00224481
Coq10b	1.35804e-07	0.233126	0.074	0.122	0.00224702
Wasl	1.36519e-07	0.355492	0.165	0.251	0.00225885
Alg12	1.37027e-07	0.272688	0.098	0.155	0.00226725
Arrdc4	1.37395e-07	0.114575	0.077	0.125	0.00227333
Wdr92	1.38342e-07	0.151257	0.064	0.109	0.00228901
Sertad3	1.40061e-07	0.122566	0.037	0.072	0.00231745
Med18	1.40984e-07	0.134659	0.061	0.104	0.00233272
Zhx1	1.411e-07	0.334384	0.122	0.188	0.00233465
Ocrl	1.42877e-07	0.243267	0.112	0.174	0.00236403
Phactr4	1.44716e-07	0.210854	0.116	0.18	0.00239448
Ctnnal1	1.45015e-07	0.273802	0.122	0.188	0.00239942
Sdhaf1	1.45135e-07	0.131795	0.063	0.108	0.0024014
Synj2bp	1.45427e-07	0.251934	0.195	0.292	0.00240624
Cdk13	1.45864e-07	0.14925	0.354	0.528	0.00241346
Nat8l	1.46337e-07	0.118383	0.057	0.098	0.0024213
Ddx39	1.46518e-07	0.234799	0.154	0.234	0.00242428
Zfp938	1.46903e-07	0.141479	0.048	0.087	0.00243065
Plpp5	1.4723e-07	0.204983	0.099	0.156	0.00243607
Kctd11	1.47303e-07	0.178346	0.067	0.113	0.00243727
Cnot6l	1.47896e-07	0.163784	0.372	0.549	0.00244708
Stab1	1.50076e-07	0.141825	0.474	0.669	0.00248315
Cc2d1b	1.50909e-07	0.299387	0.112	0.175	0.00249694
Zkscan8	1.51698e-07	0.235918	0.153	0.231	0.00250999
Chd9	1.5308e-07	0.154986	0.357	0.525	0.00253286
Hmces	1.54724e-07	0.141713	0.066	0.111	0.00256007
Zscan2	1.59145e-07	0.110486	0.06	0.103	0.00263322
Nup155	1.60902e-07	0.26079	0.116	0.181	0.00266229
Cul4a	1.62698e-07	0.319811	0.177	0.265	0.002692
Memo1	1.63506e-07	0.228091	0.285	0.425	0.00270536
Zfp169	1.63906e-07	0.203073	0.14	0.214	0.00271199
Hars2	1.6708e-07	0.321741	0.136	0.21	0.0027645
Mbd6	1.68296e-07	0.354363	0.132	0.205	0.00278463
Tmem39b	1.71614e-07	0.202465	0.09	0.144	0.00283953
Ppp2r5b	1.76351e-07	0.166539	0.065	0.109	0.0029179
Itpkc	1.76939e-07	0.225889	0.099	0.157	0.00292763
Depdc7	1.79545e-07	0.151139	0.056	0.097	0.00297074
Lrrc8a	1.79599e-07	0.185849	0.248	0.366	0.00297164
Ranbp2	1.80534e-07	0.161015	0.282	0.415	0.00298711
Srrm2	1.82062e-07	0.436087	0.625	0.774	0.00301239
Alkbh3	1.8344e-07	0.314738	0.108	0.17	0.00303519
Abca3	1.87915e-07	0.223657	0.215	0.321	0.00310925
Tfcp2	1.88361e-07	0.244579	0.069	0.116	0.00311662
Umad1	1.88768e-07	0.173613	0.07	0.117	0.00312336
Pold3	1.89419e-07	0.142444	0.116	0.179	0.00313413
Pdpr	1.90932e-07	0.231058	0.099	0.156	0.00315916
Dcp1b	1.91893e-07	0.338324	0.112	0.174	0.00317505
Arhgef1	1.92533e-07	0.408239	0.63	0.773	0.00318565
Luc7l3	1.95038e-07	0.667383	0.45	0.524	0.00322709
Togaram1	1.95417e-07	0.280134	0.179	0.269	0.00323338
Hspb3	1.98924e-07	0.237442	0.149	0.222	0.00329139
Fnbp1	1.99725e-07	0.461233	0.599	0.718	0.00330466
Birc3	2.03937e-07	0.203434	0.2	0.292	0.00337434
Senp5	2.04089e-07	0.212351	0.232	0.343	0.00337686
Ppil4	2.07004e-07	0.237886	0.157	0.237	0.00342509
Tor1b	2.07481e-07	0.218826	0.151	0.228	0.00343297
Mbip	2.07617e-07	0.285611	0.103	0.162	0.00343524
Avl9	2.0925e-07	0.293851	0.148	0.225	0.00346225
Zscan26	2.13768e-07	0.434227	0.602	0.737	0.00353701
Mtif2	2.19919e-07	0.313964	0.134	0.205	0.00363878
Mllt11	2.22149e-07	0.326083	0.126	0.192	0.00367568
Wdr33	2.23571e-07	0.195186	0.345	0.51	0.0036992
Tdrkh	2.24023e-07	0.21443	0.094	0.149	0.00370669
Ppp3cb	2.25378e-07	0.169474	0.341	0.501	0.0037291
Pml	2.25808e-07	0.10789	0.09	0.142	0.00373622
Abtb1	2.29245e-07	0.254884	0.265	0.392	0.00379309
Dcaf15	2.29934e-07	0.290298	0.114	0.177	0.0038045
Fbf1	2.30305e-07	0.202023	0.077	0.126	0.00381062
Nudt6	2.32274e-07	0.211024	0.093	0.148	0.0038432
Zfp560	2.32776e-07	0.145089	0.049	0.087	0.0038515
Tmem273	2.38856e-07	0.262119	0.288	0.426	0.00395211
Atg4d	2.42445e-07	0.145206	0.072	0.118	0.00401149
Dpp8	2.4317e-07	0.295214	0.322	0.481	0.00402349
Wdr77	2.43648e-07	0.226895	0.196	0.292	0.00403141
Qpctl	2.45443e-07	0.177374	0.054	0.094	0.00406111
Acss1	2.47616e-07	0.178371	0.352	0.517	0.00409706
Fam214b	2.50225e-07	0.217626	0.142	0.216	0.00414022
Mettl3	2.50262e-07	0.331501	0.169	0.254	0.00414083
Pcnx3	2.50785e-07	0.279287	0.279	0.417	0.00414948
Ccdc28b	2.5495e-07	0.378746	0.103	0.162	0.0042184
Poglut1	2.56967e-07	0.342401	0.121	0.186	0.00425177
Mrtfb	2.57541e-07	0.281245	0.094	0.148	0.00426128
Qser1	2.58466e-07	0.170365	0.059	0.102	0.00427657
Tdrd3	2.59028e-07	0.18773	0.106	0.164	0.00428588
Fbxw7	2.61658e-07	0.272766	0.09	0.143	0.00432939
Rbm4b	2.64089e-07	0.296192	0.055	0.095	0.00436962
Gucd1	2.69694e-07	0.253931	0.093	0.148	0.00446235
Mosmo	2.70382e-07	0.243762	0.11	0.171	0.00447373
Trim34a	2.72793e-07	0.193045	0.212	0.309	0.00451363
Nudt13	2.72856e-07	0.24751	0.052	0.091	0.00451468
Cox15	2.74175e-07	0.220543	0.089	0.142	0.0045365
Tmem203	2.758e-07	0.307656	0.145	0.22	0.00456338
Aasdhppt	2.79345e-07	0.240966	0.107	0.167	0.00462204
Parp2	2.80158e-07	0.250858	0.194	0.288	0.0046355
Fam13b	2.82992e-07	0.266406	0.161	0.242	0.00468238
Pigu	2.83113e-07	0.228119	0.198	0.295	0.00468439
Tiparp	2.83927e-07	0.271154	0.067	0.112	0.00469785
Manba	2.8487e-07	0.198794	0.143	0.216	0.00471345
Rpp21	2.8578e-07	0.175663	0.066	0.11	0.00472852
Limk2	2.87353e-07	0.137713	0.063	0.106	0.00475455
Cdk6	2.8748e-07	0.194962	0.145	0.217	0.00475664
Tmem35b	2.90482e-07	0.253561	0.094	0.15	0.00480631
Fktn	2.94301e-07	0.107995	0.061	0.103	0.0048695
Med27	2.96227e-07	0.289549	0.105	0.164	0.00490136
Ppp2r5e	2.97264e-07	0.253774	0.24	0.356	0.00491853
Cdan1	2.98669e-07	0.195668	0.07	0.116	0.00494178
Usp19	2.99098e-07	0.24229	0.254	0.38	0.00494888
Homer3	2.99205e-07	0.362647	0.15	0.226	0.00495064
Mphosph8	2.99559e-07	0.218581	0.099	0.155	0.0049565
Sirt6	3.02515e-07	0.317912	0.122	0.187	0.00500541
Orc4	3.03093e-07	0.181769	0.283	0.416	0.00501498
Rai1	3.04414e-07	0.247397	0.195	0.292	0.00503684
Smarcc1	3.0488e-07	0.249543	0.228	0.337	0.00504455
Nacc2	3.06336e-07	0.172779	0.129	0.196	0.00506864
Pias3	3.12964e-07	0.268492	0.13	0.198	0.0051783
Ahctf1	3.17064e-07	0.24256	0.115	0.178	0.00524615
Dhdh	3.17693e-07	0.247191	0.098	0.154	0.00525655
Ist1	3.18693e-07	0.135335	0.329	0.485	0.0052731
Ascc2	3.2221e-07	0.270069	0.14	0.213	0.00533129
B3glct	3.22483e-07	0.171138	0.052	0.09	0.0053358
Polr3b	3.22822e-07	0.381767	0.104	0.163	0.00534142
E4f1	3.22924e-07	0.130489	0.068	0.113	0.0053431
Nbas	3.26771e-07	0.264122	0.17	0.256	0.00540675
Gars	3.30688e-07	0.21993	0.068	0.113	0.00547157
Slc9a7	3.32706e-07	0.255758	0.142	0.214	0.00550496
Rnf24	3.37397e-07	0.18083	0.043	0.078	0.00558256
Zfp81	3.43393e-07	0.231262	0.081	0.13	0.00568178
Gnptab	3.44505e-07	0.10314	0.108	0.165	0.00570017
Scaper	3.44639e-07	0.118921	0.058	0.098	0.0057024
Cln6	3.45921e-07	0.14828	0.059	0.101	0.00572361
Kif3c	3.46694e-07	0.140231	0.069	0.114	0.00573639
Inppl1	3.48721e-07	0.20965	0.249	0.366	0.00576993
Zfp958	3.49708e-07	0.201446	0.058	0.099	0.00578626
Map3k9	3.53663e-07	0.283021	0.18	0.267	0.0058517
Ddx20	3.56475e-07	0.231818	0.078	0.126	0.00589824
Atg2b	3.56689e-07	0.324734	0.187	0.279	0.00590178
Adar	3.58498e-07	0.21082	0.237	0.348	0.0059317
Btbd6	3.64616e-07	0.11151	0.051	0.089	0.00603294
Prmt3	3.68931e-07	0.194719	0.064	0.108	0.00610434
Mdc1	3.69014e-07	0.343352	0.133	0.202	0.0061057
Mettl17	3.71208e-07	0.231046	0.07	0.116	0.00614201
Hdac4	3.74386e-07	0.213563	0.106	0.163	0.00619459
Map3k7	3.75592e-07	0.195876	0.128	0.194	0.00621455
Ubap2	3.79847e-07	0.157057	0.091	0.143	0.00628495
Zfp942	3.81642e-07	0.167217	0.076	0.123	0.00631466
Cwc25	3.84535e-07	0.362026	0.066	0.11	0.00636252
Stk10	3.87817e-07	0.167212	0.347	0.512	0.00641683
Pcgf3	3.88277e-07	0.29098	0.117	0.181	0.00642443
Lpgat1	3.93314e-07	0.241486	0.263	0.385	0.00650777
Dnttip1	3.9654e-07	0.322526	0.134	0.203	0.00656115
Bcr	3.97453e-07	0.15646	0.058	0.098	0.00657625
Trmt12	3.99488e-07	0.348306	0.131	0.199	0.00660993
Pla2g4a	3.99974e-07	0.224523	0.259	0.38	0.00661797
Ube4a	4.00343e-07	0.238143	0.278	0.412	0.00662408
Pkd1	4.02833e-07	0.248838	0.069	0.114	0.00666527
Hivep1	4.03844e-07	0.319401	0.12	0.182	0.006682
Igsf8	4.06902e-07	0.213469	0.239	0.35	0.0067326
Decr2	4.09785e-07	0.130617	0.074	0.12	0.00678031
Ggps1	4.10287e-07	0.314676	0.23	0.339	0.00678861
Gramd1a	4.10477e-07	0.394126	0.617	0.744	0.00679175
Arfrp1	4.14667e-07	0.277108	0.206	0.308	0.00686108
Larp4b	4.15996e-07	0.246398	0.291	0.435	0.00688306
Rundc1	4.18537e-07	0.176175	0.083	0.133	0.00692511
Zfp763	4.20697e-07	0.143852	0.039	0.072	0.00696086
Helb	4.2224e-07	0.202924	0.071	0.116	0.00698638
Trmt1l	4.22387e-07	0.269505	0.25	0.372	0.00698881
Sun1	4.24843e-07	0.227608	0.106	0.164	0.00702944
Kdm1b	4.27235e-07	0.118128	0.085	0.136	0.00706903
Smyd4	4.30574e-07	0.267885	0.069	0.114	0.00712427
Map3k14	4.30735e-07	0.23105	0.181	0.269	0.00712694
Rfx5	4.32717e-07	0.336447	0.126	0.192	0.00715974
Naa25	4.41881e-07	0.138707	0.106	0.163	0.00731137
Ncapd3	4.458e-07	0.229854	0.104	0.161	0.00737621
Wdr24	4.47768e-07	0.32734	0.076	0.123	0.00740876
Rbm10	4.47936e-07	0.245939	0.079	0.127	0.00741155
Vamp5	4.50128e-07	0.193275	0.058	0.099	0.00744781
Dcp1a	4.50356e-07	0.279604	0.184	0.276	0.00745159
Zfp609	4.50503e-07	0.252243	0.085	0.135	0.00745402
Aen	4.54336e-07	0.144756	0.074	0.12	0.00751744
Kmt2e	4.55222e-07	0.169416	0.353	0.524	0.0075321
Arhgap39	4.57459e-07	0.457014	0.579	0.71	0.00756911
Nup88	4.64301e-07	0.301728	0.212	0.318	0.00768233
Zdhhc16	4.69283e-07	0.272236	0.099	0.155	0.00776476
Pwp2	4.70912e-07	0.308877	0.062	0.104	0.00779171
Zranb2	4.73899e-07	0.326523	0.154	0.233	0.00784112
Armc5	4.7657e-07	0.299628	0.148	0.223	0.00788533
Zdhhc17	4.79432e-07	0.236852	0.153	0.227	0.00793268
Rhno1	4.86165e-07	0.320587	0.114	0.175	0.00804409
Il6	4.86267e-07	0.139024	0.056	0.095	0.00804577
Hgh1	4.88127e-07	0.208178	0.047	0.084	0.00807655
Plpp6	4.88785e-07	0.179762	0.093	0.147	0.00808744
Tet2	4.90516e-07	0.144915	0.303	0.446	0.00811607
Ilvbl	4.9513e-07	0.273365	0.186	0.277	0.00819242
Slc25a19	4.97366e-07	0.308185	0.086	0.137	0.00822941
Tmem170b	4.97857e-07	0.153235	0.39	0.573	0.00823754
Nsmaf	4.9984e-07	0.223415	0.29	0.432	0.00827036
Fam98a	5.03739e-07	0.338397	0.11	0.169	0.00833487
Zscan21	5.08598e-07	0.257529	0.069	0.114	0.00841526
Snx16	5.10289e-07	0.148022	0.081	0.129	0.00844325
Stk38l	5.12252e-07	0.135185	0.063	0.105	0.00847572
Dlg4	5.12302e-07	0.273389	0.078	0.125	0.00847654
Fasn	5.15749e-07	0.17047	0.062	0.104	0.00853359
Bri3bp	5.19234e-07	0.183267	0.074	0.119	0.00859124
Rnaseh1	5.27612e-07	0.219143	0.085	0.135	0.00872987
Ppm1b	5.32431e-07	0.264562	0.266	0.397	0.00880961
Zfp882	5.37256e-07	0.220263	0.065	0.108	0.00888944
Wdr75	5.37561e-07	0.282964	0.071	0.116	0.00889449
Ddx31	5.42236e-07	0.36478	0.175	0.261	0.00897184
Pofut2	5.47216e-07	0.238177	0.1	0.155	0.00905424
Stimate	5.51848e-07	0.129402	0.079	0.127	0.00913088
Eif2ak3	5.52734e-07	0.31724	0.186	0.278	0.00914553
Tmem176a	5.53546e-07	0.185813	0.326	0.463	0.00915897
Dcaf6	5.55156e-07	0.124448	0.088	0.138	0.00918561
Ahdc1	5.59345e-07	0.314189	0.203	0.301	0.00925492
Mxd1	5.61248e-07	0.120287	0.093	0.146	0.00928641
Rngtt	5.65955e-07	0.29418	0.067	0.111	0.00936429
Crtc1	5.66165e-07	0.244106	0.072	0.117	0.00936777
Atp7a	5.74993e-07	0.25172	0.259	0.383	0.00951384
Vrk3	5.77115e-07	0.298282	0.179	0.266	0.00954895
Grk6	5.79653e-07	0.362309	0.128	0.195	0.00959093
Inpp4b	5.87686e-07	0.204424	0.434	0.632	0.00972386
Resf1	5.88447e-07	0.255424	0.278	0.407	0.00973645
Rdh10	5.88765e-07	0.250855	0.076	0.123	0.00974171
Cdpf1	5.9973e-07	0.163534	0.05	0.086	0.00992313
Naaa	6.00151e-07	0.155794	0.178	0.262	0.00993009
Zfp606	6.15805e-07	0.342869	0.163	0.244	0.0101891
Dmxl2	6.22281e-07	0.156285	0.072	0.116	0.0102963
Slf1	6.35545e-07	0.144225	0.053	0.091	0.0105157
Afdn	6.36511e-07	0.24469	0.092	0.144	0.0105317
Layn	6.55161e-07	0.115824	0.064	0.106	0.0108403
Thyn1	6.57393e-07	0.217373	0.05	0.087	0.0108772
Xrn1	6.60246e-07	0.258216	0.18	0.265	0.0109244
Trim33	6.64833e-07	0.308711	0.161	0.24	0.0110003
Tbc1d19	6.80923e-07	0.353724	0.148	0.22	0.0112666
Nsun6	6.86421e-07	0.243233	0.077	0.123	0.0113575
Pin1	6.97329e-07	0.314501	0.099	0.154	0.011538
Mob3c	6.9734e-07	0.351648	0.169	0.251	0.0115382
Fam131a	6.98768e-07	0.285345	0.096	0.15	0.0115618
Tank	7.04247e-07	0.215922	0.184	0.269	0.0116525
Brwd3	7.06575e-07	0.290777	0.132	0.199	0.011691
Gtf2ird2	7.20579e-07	0.271416	0.064	0.106	0.0119227
Scpep1	7.32496e-07	0.111586	0.335	0.484	0.0121199
Ddx41	7.34849e-07	0.306243	0.126	0.19	0.0121588
Dera	7.3677e-07	0.256186	0.081	0.129	0.0121906
Tpbgl	7.39212e-07	0.184929	0.278	0.403	0.012231
Swt1	7.43602e-07	0.138752	0.064	0.106	0.0123036
Zfp866	7.44898e-07	0.236829	0.318	0.461	0.0123251
Sh2b2	7.62386e-07	0.233175	0.29	0.422	0.0126144
Zfp729b	7.68804e-07	0.307104	0.123	0.186	0.0127206
Zmym1	7.69126e-07	0.275092	0.055	0.094	0.012726
Slc12a4	7.71692e-07	0.201341	0.084	0.132	0.0127684
Trabd	7.74651e-07	0.274448	0.11	0.169	0.0128174
Klc2	7.75757e-07	0.239944	0.153	0.228	0.0128357
Spg11	7.83497e-07	0.351923	0.197	0.293	0.0129637
Parg	7.91655e-07	0.319062	0.212	0.315	0.0130987
Smarca2	7.91698e-07	0.214403	0.24	0.348	0.0130994
Phip	7.98255e-07	0.237903	0.26	0.382	0.0132079
Rhbdd1	8.00069e-07	0.267528	0.137	0.204	0.0132379
Bcdin3d	8.01344e-07	0.112327	0.052	0.089	0.013259
Jmy	8.03066e-07	0.328217	0.192	0.286	0.0132875
Tnks1bp1	8.15326e-07	0.164287	0.073	0.117	0.0134904
Zfp280c	8.16112e-07	0.297212	0.15	0.225	0.0135034
Zfp846	8.20338e-07	0.143911	0.054	0.092	0.0135733
Zbtb5	8.31111e-07	0.298281	0.081	0.129	0.0137516
Sp4	8.4054e-07	0.228703	0.112	0.171	0.0139076
Dipk2a	8.41937e-07	0.15281	0.098	0.149	0.0139307
Cep192	8.52366e-07	0.295929	0.173	0.256	0.0141032
Snx25	8.57148e-07	0.245055	0.109	0.166	0.0141824
Setd7	8.65493e-07	0.288632	0.093	0.146	0.0143205
Dph6	8.65761e-07	0.297259	0.112	0.171	0.0143249
Fyb	8.66331e-07	0.31617	0.713	0.854	0.0143343
Mag	8.67001e-07	0.249681	0.176	0.259	0.0143454
Syvn1	8.68215e-07	0.259469	0.225	0.331	0.0143655
Tdp2	8.72397e-07	0.207686	0.054	0.092	0.0144347
Snph	8.81114e-07	0.119291	0.061	0.102	0.0145789
Fbxo7	8.87546e-07	0.294102	0.15	0.222	0.0146853
Pias4	8.87915e-07	0.114234	0.066	0.109	0.0146914
Pilra	9.28031e-07	0.368838	0.076	0.121	0.0153552
Mbtd1	9.33029e-07	0.201056	0.224	0.329	0.0154379
Dmac2	9.36857e-07	0.353554	0.17	0.253	0.0155012
Tspan33	9.39804e-07	0.301219	0.123	0.184	0.01555
Kdm6a	9.55628e-07	0.227743	0.222	0.326	0.0158118
Jak2	9.55861e-07	0.290133	0.199	0.292	0.0158157
Rpf2	9.61709e-07	0.195272	0.05	0.087	0.0159124
Slc38a7	9.67468e-07	0.237092	0.164	0.243	0.0160077
Slc13a3	9.82713e-07	0.19748	0.071	0.114	0.01626
Zfp420	9.84185e-07	0.210944	0.06	0.1	0.0162843
Haus7	9.85757e-07	0.359444	0.072	0.117	0.0163103
Dop1b	1.00371e-06	0.317381	0.126	0.191	0.0166073
Gtdc1	1.01857e-06	0.262221	0.248	0.364	0.0168533
Spg7	1.02009e-06	0.251296	0.208	0.303	0.0168783
Ptcd3	1.02223e-06	0.236667	0.204	0.301	0.0169138
Gle1	1.02612e-06	0.187186	0.066	0.108	0.0169782
Sfswap	1.03215e-06	0.250095	0.291	0.427	0.017078
Csgalnact2	1.05004e-06	0.275636	0.088	0.138	0.017374
Zfp709	1.05169e-06	0.284016	0.045	0.08	0.0174013
Npnt	1.05361e-06	0.195448	0.152	0.222	0.017433
Ubtf	1.05397e-06	0.257704	0.335	0.493	0.017439
Lmf2	1.08387e-06	0.210382	0.104	0.159	0.0179337
Limd1	1.08868e-06	0.221811	0.09	0.14	0.0180133
Il1rl2	1.09136e-06	0.304946	0.148	0.22	0.0180576
Zfp639	1.1067e-06	0.317811	0.16	0.237	0.0183115
Tirap	1.12109e-06	0.198162	0.055	0.093	0.0185496
Rcor3	1.12426e-06	0.21749	0.083	0.131	0.018602
Rock2	1.12861e-06	0.15438	0.375	0.542	0.0186739
Rnf180	1.12934e-06	0.215245	0.368	0.541	0.0186861
Lrp6	1.13668e-06	0.205178	0.324	0.477	0.0188076
Cryzl1	1.14613e-06	0.241803	0.224	0.326	0.0189638
Plekhg2	1.14672e-06	0.143598	0.061	0.101	0.0189736
Klhl20	1.15376e-06	0.161792	0.054	0.091	0.0190901
Timmdc1	1.15841e-06	0.30328	0.085	0.133	0.019167
Tecr	1.15972e-06	0.218102	0.404	0.601	0.0191888
Slc35b3	1.16154e-06	0.290663	0.101	0.155	0.0192188
Itfg2	1.2073e-06	0.205946	0.049	0.085	0.019976
Gigyf2	1.20961e-06	0.167212	0.056	0.094	0.0200142
Rfx1	1.21183e-06	0.245999	0.071	0.115	0.0200509
Actr5	1.21585e-06	0.284091	0.09	0.141	0.0201175
Stk38	1.21922e-06	0.260226	0.257	0.378	0.0201733
Gsap	1.21989e-06	0.444567	0.564	0.667	0.0201843
Sergef	1.22e-06	0.258334	0.074	0.118	0.0201861
Osbpl7	1.22405e-06	0.13221	0.058	0.097	0.0202531
Dnajc21	1.22641e-06	0.32022	0.08	0.127	0.0202923
Alg2	1.23268e-06	0.311242	0.117	0.177	0.0203959
Cox11	1.23388e-06	0.174808	0.056	0.094	0.0204158
Eif2d	1.25362e-06	0.317484	0.096	0.149	0.0207425
Rad54l2	1.2588e-06	0.179049	0.105	0.159	0.0208281
Det1	1.26038e-06	0.239654	0.068	0.111	0.0208543
Hdgfl2	1.26869e-06	0.262505	0.184	0.269	0.0209917
Man2c1	1.27195e-06	0.235049	0.245	0.358	0.0210457
Senp6	1.27559e-06	0.205789	0.241	0.352	0.021106
Pex12	1.28164e-06	0.152027	0.053	0.089	0.0212061
Sgsh	1.29463e-06	0.17987	0.092	0.143	0.0214209
Ivd	1.29489e-06	0.252289	0.14	0.208	0.0214253
Bola3	1.2956e-06	0.188628	0.038	0.07	0.021437
Tmem161a	1.3058e-06	0.310332	0.089	0.138	0.0216058
Cyb561d1	1.31003e-06	0.193855	0.102	0.156	0.0216758
Mad2l2	1.31351e-06	0.126847	0.039	0.071	0.0217333
Phf8	1.34332e-06	0.29407	0.165	0.244	0.0222266
Man1a2	1.34471e-06	0.124161	0.471	0.68	0.0222496
Hook2	1.3463e-06	0.278431	0.096	0.148	0.0222758
Fhod1	1.35046e-06	0.241308	0.297	0.434	0.0223448
Zfp516	1.36528e-06	0.246782	0.206	0.301	0.02259
Zfp111	1.38739e-06	0.241103	0.075	0.12	0.0229558
Ncoa1	1.39515e-06	0.333636	0.123	0.185	0.0230841
Ddb2	1.3959e-06	0.264823	0.076	0.121	0.0230966
Fkbp14	1.39641e-06	0.132606	0.027	0.054	0.023105
Urb1	1.40094e-06	0.223618	0.08	0.126	0.0231799
Impact	1.40224e-06	0.222033	0.268	0.391	0.0232015
G2e3	1.40819e-06	0.245669	0.088	0.137	0.0233
Vars	1.41404e-06	0.242073	0.221	0.322	0.0233967
AU041133	1.42373e-06	0.248011	0.093	0.143	0.0235571
Cdyl	1.46577e-06	0.369009	0.178	0.261	0.0242526
Pik3cb	1.48809e-06	0.270043	0.304	0.448	0.0246219
Atrip	1.49579e-06	0.215211	0.079	0.124	0.0247493
Mrgbp	1.49991e-06	0.308658	0.105	0.16	0.0248174
Gtf2h1	1.51762e-06	0.226426	0.117	0.177	0.0251106
Smpdl3b	1.54464e-06	0.119185	0.042	0.075	0.0255577
Pdhx	1.5472e-06	0.224234	0.097	0.148	0.0256
Dedd	1.57082e-06	0.316246	0.238	0.349	0.0259907
Cfl2	1.58202e-06	0.356538	0.113	0.171	0.0261761
Pds5a	1.58539e-06	0.204909	0.286	0.417	0.0262319
Unc13d	1.60225e-06	0.31085	0.107	0.162	0.0265108
Map3k10	1.60913e-06	0.276197	0.057	0.096	0.0266246
Pum3	1.64208e-06	0.25374	0.144	0.213	0.0271699
Nvl	1.64315e-06	0.386566	0.222	0.325	0.0271875
Tmem97	1.64358e-06	0.103357	0.054	0.091	0.0271947
Zfp668	1.65184e-06	0.100807	0.062	0.102	0.0273313
Parp4	1.69132e-06	0.324518	0.121	0.181	0.0279846
Rasgrf2	1.71506e-06	0.159887	0.092	0.141	0.0283775
Rbm12b2	1.72695e-06	0.2766	0.256	0.379	0.0285741
Usp31	1.74093e-06	0.18552	0.055	0.093	0.0288054
Itpripl2	1.74357e-06	0.164148	0.296	0.425	0.0288491
Tssc4	1.74469e-06	0.268045	0.088	0.137	0.0288676
Farp2	1.75149e-06	0.15358	0.063	0.102	0.0289802
Kif13b	1.7538e-06	0.211225	0.219	0.318	0.0290184
Spidr	1.75907e-06	0.296767	0.088	0.137	0.0291056
Zfyve27	1.76241e-06	0.343641	0.184	0.271	0.0291608
Fbxo10	1.77053e-06	0.205625	0.07	0.112	0.0292953
Atg2a	1.7754e-06	0.278662	0.142	0.211	0.0293758
Entr1	1.77804e-06	0.304743	0.258	0.378	0.0294195
Ubac2	1.78012e-06	0.28045	0.195	0.287	0.0294539
Hibch	1.78731e-06	0.292502	0.073	0.117	0.0295729
Btbd10	1.78806e-06	0.193919	0.044	0.077	0.0295852
Zfp945	1.80231e-06	0.285436	0.072	0.115	0.0298209
Exosc5	1.8028e-06	0.224323	0.244	0.356	0.029829
Ttc30a1	1.80575e-06	0.143127	0.039	0.07	0.0298779
Ice1	1.8136e-06	0.264149	0.213	0.312	0.0300079
Pmvk	1.83329e-06	0.24727	0.047	0.081	0.0303336
Zadh2	1.87341e-06	0.316327	0.118	0.178	0.0309975
Bbs2	1.87912e-06	0.135555	0.066	0.107	0.0310919
Tex2	1.87938e-06	0.212176	0.116	0.174	0.0310962
Ankrd52	1.90039e-06	0.27143	0.251	0.367	0.0314438
Zbed4	1.90866e-06	0.209851	0.049	0.084	0.0315806
Cep70	1.91537e-06	0.256919	0.082	0.128	0.0316916
Zfp937	1.91547e-06	0.158028	0.044	0.078	0.0316933
Zfyve1	1.91859e-06	0.262416	0.269	0.395	0.031745
Ttc37	1.91919e-06	0.213259	0.106	0.161	0.031755
Map4k2	1.92478e-06	0.300239	0.169	0.249	0.0318475
Polr2c	1.92739e-06	0.276766	0.057	0.095	0.0318905
Ddx5	1.9512e-06	0.199025	0.841	0.963	0.0322845
Wdyhv1	1.96253e-06	0.121491	0.068	0.11	0.032472
Dhx58	1.97683e-06	0.102705	0.129	0.188	0.0327086
Pced1b	2.00046e-06	0.315871	0.087	0.135	0.0330996
Lbr	2.00474e-06	0.318819	0.154	0.228	0.0331704
Erich1	2.02505e-06	0.224484	0.049	0.083	0.0335065
Pigg	2.03288e-06	0.245566	0.081	0.127	0.033636
Nfs1	2.03396e-06	0.27382	0.083	0.13	0.0336539
Las1l	2.03632e-06	0.285799	0.076	0.119	0.0336929
Rfxank	2.03949e-06	0.241192	0.088	0.136	0.0337455
Ccnl2	2.03968e-06	0.501897	0.533	0.644	0.0337486
Nol9	2.08314e-06	0.239164	0.094	0.145	0.0344676
Ess2	2.10113e-06	0.180899	0.045	0.078	0.0347653
Slc52a2	2.11825e-06	0.178861	0.076	0.12	0.0350485
Thap2	2.1529e-06	0.34574	0.104	0.157	0.0356219
Nup205	2.15428e-06	0.270477	0.091	0.14	0.0356448
Klhdc4	2.15497e-06	0.310264	0.106	0.16	0.0356561
Znhit3	2.18517e-06	0.201987	0.04	0.072	0.0361559
Ireb2	2.19484e-06	0.258451	0.242	0.356	0.0363158
Camsap1	2.20936e-06	0.256995	0.093	0.144	0.036556
Cog3	2.21808e-06	0.290944	0.185	0.273	0.0367004
Pskh1	2.21828e-06	0.377555	0.122	0.183	0.0367037
Mvk	2.23699e-06	0.165583	0.056	0.093	0.0370132
Txnrd2	2.23841e-06	0.236268	0.218	0.315	0.0370368
Abca7	2.25475e-06	0.257302	0.141	0.208	0.0373071
Camkk2	2.26289e-06	0.298376	0.259	0.38	0.0374418
Recql	2.27042e-06	0.342733	0.115	0.173	0.0375664
Mbd1	2.27177e-06	0.294626	0.211	0.309	0.0375887
Zfp157	2.27797e-06	0.35851	0.132	0.196	0.0376913
Elp1	2.30332e-06	0.339106	0.135	0.202	0.0381108
Mios	2.31552e-06	0.305046	0.093	0.143	0.0383126
Sncaip	2.37289e-06	0.293302	0.08	0.126	0.0392618
Cpped1	2.37813e-06	0.253929	0.068	0.11	0.0393486
Dip2c	2.38522e-06	0.21063	0.065	0.105	0.0394659
Akap11	2.40833e-06	0.278765	0.172	0.252	0.0398483
Tulp4	2.43849e-06	0.295809	0.163	0.24	0.0403473
Spata5	2.45197e-06	0.297157	0.151	0.222	0.0405702
Cdc14a	2.46706e-06	0.240175	0.096	0.146	0.04082
Gnpat	2.47798e-06	0.208123	0.296	0.431	0.0410007
Zfp174	2.48157e-06	0.306611	0.036	0.066	0.0410601
AW549877	2.4888e-06	0.197774	0.361	0.532	0.0411796
Ccdc58	2.49455e-06	0.350427	0.111	0.167	0.0412748
Ercc6l2	2.51519e-06	0.227832	0.072	0.114	0.0416164
Cwf19l1	2.5169e-06	0.258496	0.06	0.098	0.0416446
Abhd6	2.51734e-06	0.177166	0.04	0.072	0.041652
Wdr7	2.52287e-06	0.36028	0.226	0.332	0.0417434
Gapvd1	2.52931e-06	0.154466	0.395	0.577	0.04185
Atad3a	2.54086e-06	0.320968	0.115	0.173	0.042041
Srpk2	2.54467e-06	0.295247	0.157	0.231	0.0421041
Vamp2	2.55584e-06	0.350377	0.209	0.308	0.0422889
Nipa1	2.56491e-06	0.137949	0.047	0.081	0.042439
Paxx	2.57593e-06	0.298836	0.097	0.147	0.0426213
B4galt3	2.5764e-06	0.317328	0.227	0.335	0.0426291
Trmt2b	2.59365e-06	0.287906	0.11	0.167	0.0429146
Dop1a	2.61836e-06	0.366485	0.127	0.19	0.0433234
N4bp2l2	2.6194e-06	0.184719	0.387	0.569	0.0433406
Med12	2.61951e-06	0.20763	0.051	0.087	0.0433425
Map3k4	2.61957e-06	0.272986	0.114	0.171	0.0433433
Amigo1	2.6484e-06	0.176979	0.05	0.084	0.0438204
Rhot1	2.66514e-06	0.262139	0.262	0.381	0.0440975
Wdr12	2.6834e-06	0.224752	0.05	0.084	0.0443995
N4bp2l1	2.69088e-06	0.212261	0.282	0.407	0.0445233
Ppp6r2	2.71154e-06	0.310507	0.194	0.282	0.0448651
Micu3	2.71384e-06	0.115371	0.085	0.131	0.0449031
Pgm2l1	2.7379e-06	0.215315	0.05	0.084	0.0453013
Tmem183a	2.74944e-06	0.321214	0.216	0.313	0.0454922
Ercc2	2.76701e-06	0.255278	0.1	0.152	0.0457829
Ddx51	2.76731e-06	0.15064	0.064	0.104	0.045788
Fry	2.77662e-06	0.377516	0.178	0.26	0.0459419
Fads6	2.80035e-06	0.170996	0.039	0.069	0.0463346
Srr	2.81026e-06	0.106931	0.045	0.079	0.0464986
Nfx1	2.81809e-06	0.312721	0.152	0.224	0.0466281
Dlg3	2.84587e-06	0.215844	0.079	0.123	0.0470878
Lamb2	2.85533e-06	0.125537	0.038	0.069	0.0472443
Serhl	2.8583e-06	0.278557	0.094	0.144	0.0472935
Ercc5	2.89601e-06	0.386245	0.153	0.224	0.0479173
Zmym4	2.92537e-06	0.229482	0.14	0.207	0.0484031
Pigb	2.92746e-06	0.261943	0.135	0.199	0.0484378
C9orf72	2.94093e-06	0.209825	0.1	0.152	0.0486606
Mtm1	2.94518e-06	0.151199	0.074	0.116	0.048731
Slc10a7	2.96824e-06	0.271685	0.117	0.176	0.0491125
Sdccag8	3.01241e-06	0.641036	0.43	0.493	0.0498433
Noc2l	3.02091e-06	0.265475	0.27	0.393	0.049984

## Sheet: CAM
CAM	p_val	avg_log2FC	pct.1	pct.2	p_val_adj
Ifi204	0	3.84601	0.723	0.099	0
Oasl2	0	4.59899	0.652	0.056	0
Irf7	0	5.15016	0.638	0.044	0
Ifit3	0	5.30646	0.614	0.052	0
Slfn5	0	4.63176	0.571	0.045	0
Ifitm3	0	3.91877	0.592	0.069	0
Oas2	0	5.07999	0.54	0.035	0
Zbp1	0	5.03979	0.522	0.029	0
Ifi207	0	4.12633	0.538	0.052	0
Ifit2	0	5.37457	0.433	0.03	0
Ifi206	0	6.39298	0.286	0.005	0
Rsad2	0	6.12987	0.261	0.008	0
Iigp1	0	5.69512	0.217	0.005	0
Usp18	1.32839e-306	4.20796	0.509	0.053	2.19796e-302
Ifit3b	6.63104e-306	5.84685	0.272	0.011	1.09717e-301
Oas3	1.37786e-305	6.69811	0.179	0.003	2.2798e-301
Isg15	1.87301e-305	4.66263	0.507	0.055	3.09908e-301
Helz2	3.81656e-299	4.4932	0.373	0.026	6.31488e-295
Oas1a	3.27533e-297	3.5021	0.6	0.081	5.41936e-293
Ifi211	1.9627e-296	5.80352	0.243	0.009	3.24749e-292
Rtp4	2.3495e-296	3.20608	0.761	0.145	3.88748e-292
Ifi209	2.11612e-287	3.82094	0.603	0.086	3.50133e-283
Oasl1	2.05784e-283	6.74244	0.158	0.002	3.4049e-279
Ifit1	1.84413e-280	5.60645	0.252	0.011	3.0513e-276
Ifi27l2a	1.1661e-222	3.10308	0.594	0.104	1.92943e-218
Fgl2	8.8794e-215	3.35769	0.663	0.145	1.46919e-210
Nlrc5	1.18951e-214	3.02888	0.652	0.131	1.96817e-210
Sp100	2.13428e-204	2.82186	0.734	0.193	3.53139e-200
Xaf1	1.98284e-203	2.71449	0.746	0.197	3.28081e-199
Stat1	9.91278e-199	2.77684	0.875	0.344	1.64017e-194
Rnf213	3.13789e-193	2.84394	0.886	0.369	5.19195e-189
Cmpk2	5.81656e-191	5.20112	0.19	0.009	9.62408e-187
Samd9l	8.67571e-185	3.4551	0.353	0.041	1.43548e-180
Gbp4	6.79018e-177	5.17106	0.185	0.01	1.1235e-172
Lgals3bp	1.47269e-174	1.95123	0.978	0.647	2.43671e-170
Sdc3	3.84753e-170	2.37	0.826	0.319	6.36612e-166
Slfn2	2.37021e-164	2.47017	0.748	0.237	3.92175e-160
Phf11a	2.58096e-161	4.1902	0.183	0.011	4.27046e-157
Oas1g	1.20244e-160	4.79027	0.15	0.007	1.98956e-156
Stat2	2.99491e-154	2.85366	0.558	0.135	4.95538e-150
Dhx58	7.5991e-153	2.69505	0.605	0.16	1.25735e-148
Axl	4.13945e-151	2.11664	0.672	0.18	6.84914e-147
C4b	1.37327e-150	3.88739	0.393	0.065	2.27221e-146
Ccl12	1.38892e-146	4.03103	0.625	0.188	2.29811e-142
Ifi208	8.56557e-145	6.68142	0.078	0.001	1.41726e-140
Ifi44	1.50606e-140	5.84885	0.094	0.002	2.49193e-136
Ms4a4c	1.02698e-139	4.25999	0.185	0.014	1.69924e-135
Ly6a	9.48778e-139	3.45885	0.326	0.048	1.56985e-134
Parp14	5.28401e-136	2.51744	0.817	0.382	8.74293e-132
Isg20	2.3035e-135	3.91565	0.219	0.021	3.81137e-131
H2-Q7	1.2698e-133	2.45313	0.569	0.15	2.10101e-129
Gbp2	2.01101e-132	3.99822	0.333	0.052	3.32741e-128
Irgm1	4.65894e-132	2.43748	0.81	0.369	7.70868e-128
Bst2	5.6216e-131	2.11863	0.882	0.5	9.3015e-127
Ly6e	1.17561e-126	1.09473	0.998	0.955	1.94517e-122
Cxcl10	8.29325e-126	6.62117	0.096	0.003	1.3722e-121
Tgtp2	3.141e-125	4.85512	0.116	0.005	5.1971e-121
Gbp6	2.43477e-124	3.97619	0.19	0.017	4.02856e-120
Ifi205	5.76838e-122	4.48734	0.152	0.01	9.54436e-118
Clec2d	4.27663e-118	2.35709	0.701	0.273	7.07611e-114
Slfn8	5.49131e-118	1.91211	0.853	0.469	9.08592e-114
Eif2ak2	3.83437e-113	2.03904	0.699	0.268	6.34435e-109
Phf11b	4.43017e-111	2.58452	0.52	0.15	7.33015e-107
Herc6	7.87609e-108	2.46931	0.661	0.264	1.30318e-103
Trim30a	4.84215e-103	2.07122	0.658	0.251	8.01182e-99
Ifi47	1.19832e-102	5.49131	0.107	0.006	1.98275e-98
Trim34a	1.25645e-101	1.95152	0.688	0.275	2.07892e-97
H2-Eb1	2.62036e-96	3.20052	0.243	0.037	4.33564e-92
H2-Aa	3.20672e-96	3.13596	0.266	0.044	5.30583e-92
Phf11d	4.10944e-95	2.72441	0.475	0.143	6.79948e-91
H2-T24	9.76539e-95	1.79808	0.844	0.493	1.61578e-90
H2-K1	7.1971e-93	1.52163	0.908	0.648	1.19083e-88
Gvin1	1.5849e-92	2.29119	0.542	0.185	2.62237e-88
H2-Q6	5.51671e-91	2.10146	0.587	0.213	9.12794e-87
Ddx60	1.26888e-85	2.50761	0.404	0.108	2.09949e-81
Tap1	7.52986e-84	1.89059	0.676	0.296	1.24589e-79
Trim30b	1.89455e-82	2.36121	0.402	0.109	3.13472e-78
Parp9	3.8694e-80	1.73366	0.696	0.341	6.40231e-76
H2-Ab1	2.50487e-78	2.92319	0.317	0.074	4.14455e-74
Gbp9	3.1662e-76	2.09696	0.527	0.194	5.2388e-72
Adar	1.91429e-75	1.65923	0.656	0.315	3.16739e-71
Ifih1	1.82372e-74	2.2566	0.533	0.208	3.01752e-70
Tor3a	2.371e-74	2.13825	0.536	0.213	3.92306e-70
H2-D1	6.3988e-74	1.44408	0.759	0.404	1.05874e-69
Ube2l6	1.09082e-73	2.39701	0.333	0.084	1.80488e-69
Igtp	4.42049e-73	2.0878	0.585	0.25	7.31414e-69
Trim30d	6.23775e-73	1.82004	0.641	0.303	1.0321e-68
Fcgr1	2.50412e-72	1.04834	0.955	0.835	4.14331e-68
B2m	6.45771e-70	0.851804	0.98	0.873	1.06849e-65
Cd74	7.20424e-70	2.90339	0.431	0.145	1.19201e-65
Cd52	9.52185e-69	1.25126	0.833	0.521	1.57549e-64
Fcgr4	3.52808e-67	2.2375	0.42	0.139	5.83756e-63
Cd72	3.12076e-66	2.13456	0.31	0.078	5.16361e-62
Ciita	1.30055e-64	4.29924	0.092	0.007	2.15188e-60
Ifi214	2.79795e-64	5.56046	0.042	0.001	4.62949e-60
Parp12	7.36806e-64	1.78335	0.647	0.336	1.21912e-59
Nampt	2.24979e-61	1.93797	0.507	0.21	3.72251e-57
Samhd1	5.95694e-60	1.49783	0.779	0.518	9.85636e-56
Ddx58	3.33772e-59	2.07118	0.442	0.168	5.5226e-55
Slfn1	3.46349e-59	6.89834	0.033	0	5.7307e-55
Cxcl13	7.51693e-59	4.45657	0.069	0.004	1.24375e-54
Pml	1.76006e-58	2.04208	0.375	0.123	2.9122e-54
Dtx3l	6.59571e-56	1.4953	0.629	0.323	1.09133e-51
Ccl2	1.86448e-55	3.42664	0.089	0.008	3.08496e-51
Ctss	7.50354e-55	0.42274	1	1	1.24154e-50
Znfx1	2.05742e-54	1.53364	0.65	0.36	3.40421e-50
Siglec1	6.06816e-54	3.17925	0.121	0.016	1.00404e-49
Mmp25	2.5435e-53	3.9533	0.083	0.007	4.20848e-49
Prr5l	3.08005e-53	2.20504	0.232	0.055	5.09625e-49
Gbp8	2.91076e-52	3.5994	0.107	0.013	4.81614e-48
Pik3ap1	3.02754e-51	0.995621	0.949	0.855	5.00937e-47
Trim14	7.06727e-50	1.31339	0.663	0.377	1.16935e-45
Cxcl9	1.44285e-49	5.76494	0.056	0.003	2.38733e-45
Cybb	2.62524e-49	1.97302	0.196	0.042	4.34372e-45
Tent4a	2.7806e-49	1.69461	0.379	0.137	4.60079e-45
Trim25	4.76508e-49	1.68675	0.48	0.213	7.8843e-45
Cd69	1.4017e-48	4.66837	0.056	0.003	2.31926e-44
Atp10a	1.04865e-47	3.63266	0.085	0.009	1.73509e-43
Plac8	1.12369e-47	4.75898	0.056	0.004	1.85925e-43
Ifi35	8.54692e-46	1.49932	0.525	0.258	1.41417e-41
Gbp5	6.32076e-44	2.49003	0.348	0.131	1.04583e-39
Parp10	6.05164e-43	1.63351	0.393	0.159	1.00131e-38
Olfr658	1.14255e-42	5.22035	0.033	0.001	1.89046e-38
Zup1	1.08492e-41	1.20135	0.699	0.439	1.7951e-37
Ccnyl1	1.10844e-41	1.42877	0.469	0.215	1.83402e-37
BC147527	1.71869e-41	2.48256	0.129	0.023	2.84375e-37
Vcam1	4.961e-41	1.8171	0.288	0.094	8.20847e-37
Sass6	9.2227e-41	1.99674	0.297	0.102	1.52599e-36
Trafd1	6.85217e-40	1.1483	0.772	0.556	1.13376e-35
Irf1	9.57161e-40	1.61229	0.598	0.354	1.58372e-35
Cd40	1.34088e-38	4.13763	0.071	0.008	2.21863e-34
Ogfr	2.86892e-38	1.19306	0.578	0.321	4.74691e-34
H2-Q4	4.95539e-38	1.9879	0.203	0.055	8.19919e-34
Apobec3	8.49422e-38	1.03626	0.73	0.498	1.40545e-33
Il12rb1	1.99491e-37	5.90725	0.025	0.001	3.30078e-33
Gbp3	3.67689e-37	2.01689	0.252	0.082	6.08378e-33
Pdyn	1.17091e-36	4.47082	0.038	0.002	1.93739e-32
Mpeg1	1.93042e-36	0.446903	1	0.989	3.19408e-32
Ifit1bl1	3.39682e-36	5.36143	0.029	0.001	5.62038e-32
Trim30c	1.21158e-35	2.32347	0.179	0.047	2.00468e-31
Irgm2	1.79996e-34	1.19183	0.658	0.441	2.97822e-30
Psmb9	5.33912e-34	1.06998	0.627	0.409	8.83411e-30
Tpst1	1.11517e-33	1.86004	0.288	0.108	1.84516e-29
H2-M3	1.99949e-33	0.967257	0.6	0.357	3.30836e-29
Mthfr	2.56737e-33	1.76797	0.328	0.136	4.24797e-29
Il12b	3.42436e-33	10.5079	0.013	0	5.66595e-29
Ccl5	4.44822e-33	4.00971	0.094	0.016	7.36003e-29
Cfb	5.2486e-33	5.77224	0.033	0.002	8.68433e-29
Pdcd1	9.12251e-33	1.60684	0.237	0.077	1.50941e-28
Treml2	1.04236e-31	1.72746	0.277	0.104	1.72469e-27
Fam241a	1.23301e-31	2.86935	0.087	0.014	2.04013e-27
Tspo	2.45768e-31	1.4824	0.384	0.182	4.06647e-27
Mov10	3.86296e-31	1.46123	0.321	0.134	6.39165e-27
Epsti1	4.22073e-31	1.19443	0.487	0.269	6.98362e-27
Tnfsf10	6.08767e-31	2.00312	0.181	0.052	1.00727e-26
Socs1	6.44263e-31	2.46293	0.136	0.032	1.066e-26
Zc3hav1	3.56308e-30	1.13314	0.518	0.291	5.89547e-26
Cd47	4.7852e-29	0.777375	0.844	0.693	7.91759e-25
Cd300lf	1.57634e-28	2.0254	0.145	0.038	2.60821e-24
Uba7	4.52754e-28	0.938351	0.67	0.466	7.49127e-24
Ctsc	6.33106e-28	0.655316	0.933	0.852	1.04754e-23
Slamf8	1.27635e-27	1.57756	0.328	0.147	2.11185e-23
Scimp	1.77983e-27	2.16443	0.129	0.032	2.94491e-23
Nod1	2.93184e-27	1.3674	0.382	0.187	4.85103e-23
Lrch3	7.70301e-27	0.907917	0.636	0.425	1.27454e-22
Cd274	1.56641e-26	2.03557	0.217	0.078	2.59179e-22
Ms4a6c	6.52357e-26	1.47361	0.286	0.121	1.07939e-21
Ascc3	1.38821e-25	0.909044	0.654	0.45	2.29694e-21
Daxx	2.13634e-25	1.64019	0.359	0.179	3.53479e-21
Shisa5	2.36247e-25	0.813116	0.696	0.51	3.90894e-21
Cdkn1a	3.66079e-25	2.02438	0.17	0.053	6.05714e-21
Clic4	4.36254e-25	1.66697	0.199	0.069	7.21826e-21
Chic1	5.13489e-25	2.20116	0.136	0.038	8.49618e-21
Crybg1	7.58185e-25	3.00933	0.062	0.009	1.25449e-20
Grn	7.761e-25	0.394078	0.993	0.987	1.28413e-20
Comp	1.47192e-24	1.98916	0.145	0.042	2.43544e-20
Naalad2	3.23188e-24	0.837678	0.592	0.368	5.34746e-20
Cxcl16	5.35838e-24	0.961945	0.565	0.367	8.86597e-20
Sap30	6.20168e-24	1.44883	0.281	0.124	1.02613e-19
Cd44	1.63251e-23	2.01909	0.127	0.035	2.70115e-19
Il18bp	2.06925e-23	2.00542	0.147	0.045	3.42378e-19
Il2rg	2.38914e-23	2.10831	0.163	0.053	3.95306e-19
Tlr3	2.75096e-23	1.03427	0.634	0.445	4.55174e-19
Serpina3f	3.41708e-23	7.15787	0.011	0	5.6539e-19
Map3k8	4.75572e-23	1.283	0.339	0.168	7.86882e-19
Etnk1	1.4445e-22	0.906602	0.685	0.548	2.39008e-18
Myo5a	2.14423e-22	0.865923	0.31	0.141	3.54784e-18
Hcar2	2.27642e-22	1.75743	0.205	0.078	3.76656e-18
Tap2	3.79665e-22	0.740819	0.663	0.482	6.28194e-18
Batf2	4.96729e-22	2.98523	0.062	0.011	8.21889e-18
Arhgap15	6.09357e-22	1.29927	0.208	0.078	1.00824e-17
Psme2b	9.33196e-22	0.814206	0.645	0.452	1.54407e-17
Il15ra	1.74399e-21	1.31467	0.248	0.105	2.8856e-17
Trim12a	2.06631e-21	1.04065	0.379	0.202	3.41892e-17
Psme1	2.43936e-21	0.774207	0.694	0.554	4.03616e-17
C3	3.33569e-21	2.59199	0.109	0.029	5.51924e-17
Irf9	4.10692e-21	0.870668	0.551	0.352	6.7953e-17
Casp4	4.99834e-21	1.33901	0.344	0.178	8.27025e-17
Ankle2	6.59834e-21	0.809603	0.656	0.488	1.09176e-16
Psmb8	2.75587e-20	0.73172	0.681	0.521	4.55987e-16
Slc29a3	3.75542e-20	0.556132	0.839	0.691	6.21371e-16
Milr1	4.87935e-20	1.1713	0.31	0.153	8.07338e-16
Cmtr1	6.427e-20	0.863454	0.509	0.325	1.06341e-15
Nfxl1	6.71994e-20	0.975268	0.484	0.305	1.11188e-15
Tdrd7	7.40076e-20	0.960242	0.467	0.287	1.22453e-15
Tor1aip1	8.63235e-20	0.667457	0.846	0.746	1.42831e-15
Usp25	9.88319e-20	0.785421	0.612	0.426	1.63527e-15
Lgals9	9.97283e-20	0.612935	0.826	0.722	1.6501e-15
Dck	2.1169e-19	1.58676	0.237	0.106	3.50262e-15
Apobec1	1.61607e-18	0.795229	0.554	0.381	2.67395e-14
Slc2a6	4.16209e-18	1.95479	0.096	0.026	6.8866e-14
Baiap2	5.24956e-18	1.25469	0.232	0.104	8.68592e-14
Slfn9	9.38014e-18	2.93146	0.045	0.007	1.55204e-13
Csf1	1.13481e-17	0.993676	0.223	0.098	1.87766e-13
Bcl3	1.24925e-17	1.64298	0.143	0.05	2.067e-13
Hck	1.26273e-17	0.545974	0.837	0.728	2.08931e-13
Ly9	1.61587e-17	0.735674	0.536	0.348	2.67361e-13
Itgax	4.12535e-17	0.809299	0.286	0.143	6.82581e-13
Sema4d	4.30747e-17	0.395419	0.917	0.854	7.12714e-13
Tmem106a	4.40919e-17	1.14893	0.324	0.176	7.29545e-13
Trim12c	1.47214e-16	1.11487	0.299	0.159	2.43581e-12
Timeless	1.6096e-16	3.20749	0.036	0.005	2.66325e-12
Aoah	1.8337e-16	2.13596	0.071	0.017	3.03403e-12
Acod1	2.6492e-16	3.55463	0.029	0.003	4.38337e-12
Morc3	3.5433e-16	0.663877	0.647	0.489	5.86274e-12
Tnfsf13b	3.68049e-16	0.706879	0.5	0.336	6.08974e-12
Ifi203	4.0413e-16	5.02903	0.013	0.001	6.68673e-12
Vps54	5.03628e-16	0.629759	0.658	0.503	8.33302e-12
Icosl	5.19038e-16	0.811786	0.656	0.513	8.588e-12
Apoe	6.57651e-16	0.695535	0.632	0.5	1.08815e-11
Gnptab	1.0084e-15	1.01313	0.286	0.15	1.6685e-11
Tmem219	1.19624e-15	0.814943	0.462	0.296	1.97931e-11
Creb5	1.31088e-15	1.69242	0.121	0.041	2.16898e-11
2005-03-01	1.36174e-15	1.34719	0.219	0.103	2.25313e-11
Slc25a22	1.77401e-15	1.25484	0.237	0.116	2.93527e-11
Ctsh	1.86979e-15	0.342976	0.973	0.95	3.09376e-11
Kdr	2.92588e-15	1.85108	0.123	0.044	4.84115e-11
Acer3	3.36099e-15	0.623525	0.598	0.45	5.5611e-11
Cst7	3.96638e-15	0.947074	0.232	0.112	6.56278e-11
Pfkfb3	4.72871e-15	0.627218	0.699	0.558	7.82413e-11
Ifi30	4.86282e-15	0.620004	0.708	0.572	8.04603e-11
Trim21	5.25366e-15	1.1295	0.301	0.165	8.6927e-11
Tnfsf8	5.49244e-15	1.42276	0.154	0.061	9.0878e-11
Trim56	1.00664e-14	0.657486	0.621	0.469	1.66559e-10
Enpp4	1.08604e-14	1.44528	0.181	0.08	1.79697e-10
Tent5a	1.30475e-14	0.822346	0.462	0.307	2.15883e-10
Atp8a1	1.49945e-14	0.517855	0.846	0.699	2.48099e-10
H2-DMa	1.64671e-14	0.711179	0.645	0.524	2.72464e-10
Dna2	1.69235e-14	1.42164	0.125	0.045	2.80015e-10
Setdb2	1.79868e-14	1.54384	0.185	0.084	2.9761e-10
Ctsz	1.94615e-14	0.232506	1	0.984	3.2201e-10
Fbxw17	1.98969e-14	1.63242	0.136	0.052	3.29215e-10
Sh3bp2	2.87676e-14	0.639375	0.656	0.499	4.75989e-10
Phf11c	2.93663e-14	1.99649	0.08	0.023	4.85895e-10
Dcp2	3.57498e-14	0.87946	0.382	0.232	5.91516e-10
Psap	4.92711e-14	0.267985	0.991	0.981	8.15239e-10
Calhm6	4.99589e-14	1.22514	0.221	0.108	8.2662e-10
Sppl2a	6.6848e-14	0.59219	0.737	0.631	1.10607e-09
Gsap	7.36218e-14	0.483364	0.777	0.644	1.21815e-09
Rnf114	9.86324e-14	0.797061	0.462	0.314	1.63197e-09
Tapbp	9.91485e-14	0.534361	0.801	0.711	1.64051e-09
Cd22	1.40858e-13	1.19007	0.228	0.114	2.33063e-09
Sat1	1.59949e-13	0.357079	0.955	0.911	2.64652e-09
Igsf6	2.05355e-13	0.634797	0.518	0.359	3.3978e-09
A4galt	2.59225e-13	4.67431	0.016	0.001	4.28913e-09
Sp110	2.65357e-13	1.35984	0.165	0.073	4.39059e-09
BC005537	3.20941e-13	0.442939	0.859	0.758	5.31029e-09
Nectin4	3.71659e-13	0.761754	0.44	0.292	6.14948e-09
Klf2	3.83041e-13	1.96969	0.087	0.028	6.3378e-09
Cd36	4.34907e-13	2.47957	0.04	0.008	7.19597e-09
Pcgf5	7.55176e-13	1.13896	0.21	0.105	1.24951e-08
Mitd1	8.11717e-13	1.17431	0.181	0.084	1.34307e-08
Atp1a3	1.12352e-12	1.16782	0.161	0.071	1.85898e-08
Fnbp4	1.19876e-12	0.574243	0.556	0.411	1.98347e-08
Ctsb	1.21956e-12	0.219465	0.998	0.992	2.01788e-08
Atrnl1	1.26172e-12	0.983323	0.199	0.095	2.08765e-08
Ccl7	1.43396e-12	2.98723	0.016	0.001	2.37263e-08
Pim1	1.83342e-12	1.89101	0.114	0.043	3.03357e-08
Vmp1	2.42505e-12	0.711186	0.429	0.282	4.01248e-08
Met	2.95726e-12	3.90062	0.018	0.002	4.89309e-08
Themis2	4.47706e-12	0.687981	0.623	0.486	7.40775e-08
Anpep	5.83952e-12	2.15121	0.042	0.009	9.66208e-08
Cacna1s	6.24386e-12	1.66118	0.08	0.026	1.03311e-07
Luc7l3	6.7145e-12	0.541173	0.636	0.506	1.11098e-07
Ly86	1.3602e-11	0.270418	0.982	0.963	2.25059e-07
Fam111a	1.63676e-11	0.710564	0.458	0.33	2.70818e-07
Fcgr2b	2.19929e-11	0.425601	0.873	0.807	3.63895e-07
Lamp2	2.87222e-11	0.278909	0.964	0.926	4.75237e-07
Cyp4f18	3.29431e-11	1.92196	0.054	0.014	5.45076e-07
Itm2b	3.39221e-11	0.170155	0.998	0.997	5.61275e-07
Naa25	4.05915e-11	0.930978	0.261	0.149	6.71627e-07
Hap1	4.71115e-11	1.867	0.076	0.025	7.79507e-07
Synj1	5.19471e-11	0.536778	0.607	0.488	8.59517e-07
Thbs1	6.18456e-11	1.37466	0.145	0.066	1.0233e-06
Sgk3	6.24928e-11	0.6189	0.444	0.312	1.03401e-06
Plaat3	6.36019e-11	0.900682	0.257	0.146	1.05236e-06
Akt3	6.59918e-11	0.699236	0.344	0.215	1.0919e-06
Rufy3	7.65356e-11	0.734021	0.368	0.24	1.26636e-06
Ly6i	7.83903e-11	2.61018	0.027	0.004	1.29705e-06
Klrg2	1.18501e-10	2.09448	0.058	0.017	1.96072e-06
Pld4	1.26793e-10	0.276363	0.973	0.948	2.09792e-06
Gbp7	1.32081e-10	1.23601	0.268	0.164	2.18541e-06
Rnf31	1.63504e-10	0.82404	0.317	0.199	2.70534e-06
Il10ra	1.90516e-10	0.386122	0.915	0.855	3.15227e-06
Nmi	1.91611e-10	0.837315	0.277	0.166	3.17039e-06
Ccdc153	2.25563e-10	3.43557	0.011	0.001	3.73217e-06
Tcirg1	2.38448e-10	0.2761	0.98	0.932	3.94536e-06
Susd6	2.64566e-10	0.583796	0.536	0.411	4.37751e-06
Gpr65	2.93648e-10	1.08227	0.145	0.067	4.85871e-06
Ncoa7	2.97811e-10	1.43288	0.107	0.044	4.92758e-06
Npc2	3.09651e-10	0.317519	0.933	0.887	5.12349e-06
Slc15a3	3.51324e-10	0.442828	0.77	0.696	5.81301e-06
Cebpb	3.53697e-10	0.720053	0.487	0.364	5.85226e-06
Ranbp2	3.56876e-10	0.689891	0.504	0.387	5.90488e-06
Cd244a	3.69676e-10	1.31136	0.114	0.048	6.11666e-06
Carmil1	4.15333e-10	1.49895	0.118	0.051	6.87211e-06
Frmd4a	4.30929e-10	0.356752	0.884	0.812	7.13015e-06
Birc3	4.42714e-10	0.785296	0.391	0.271	7.32514e-06
Stx11	5.38182e-10	3.38329	0.02	0.003	8.90476e-06
Xdh	6.05683e-10	1.8469	0.067	0.022	1.00216e-05
Daam1	9.02283e-10	0.736565	0.357	0.239	1.49292e-05
Tbc1d8	1.01715e-09	0.651224	0.422	0.303	1.68297e-05
Ptprc	1.05655e-09	0.356101	0.846	0.757	1.74817e-05
Cdca7l	1.23201e-09	3.30599	0.018	0.002	2.03849e-05
Nod2	1.25572e-09	1.22451	0.098	0.04	2.07771e-05
Pnpt1	1.68882e-09	0.774079	0.246	0.144	2.79433e-05
Tapbpl	1.80908e-09	0.733802	0.366	0.251	2.99331e-05
Rasa4	1.8972e-09	0.559542	0.585	0.471	3.13911e-05
Tlr2	2.34802e-09	0.676311	0.607	0.495	3.88503e-05
Csf2ra	2.3836e-09	0.477809	0.569	0.437	3.94391e-05
Adgrg5	2.41652e-09	2.51746	0.027	0.005	3.99838e-05
Sema4a	2.6264e-09	1.52459	0.112	0.049	4.34564e-05
Plekhf2	2.62869e-09	0.579239	0.511	0.39	4.34942e-05
Cd83	2.97487e-09	0.614949	0.531	0.405	4.92221e-05
Pirb	3.14143e-09	0.664678	0.346	0.228	5.19782e-05
Cd180	4.35858e-09	0.421204	0.85	0.771	7.2117e-05
Gls	4.44831e-09	0.409198	0.661	0.532	7.36018e-05
Lacc1	4.88779e-09	0.481295	0.536	0.414	8.08734e-05
Naaa	4.92286e-09	0.870821	0.348	0.243	8.14537e-05
Adap1	5.59146e-09	0.573797	0.404	0.283	9.25162e-05
Psmb10	6.09567e-09	0.595023	0.429	0.304	0.000100859
Oas1c	6.47071e-09	1.43954	0.065	0.022	0.000107064
Flt1	6.69834e-09	1.45802	0.085	0.033	0.000110831
Il1b	7.40941e-09	2.64832	0.056	0.018	0.000122596
Trps1	7.76422e-09	1.08786	0.165	0.086	0.000128467
St8sia6	7.76932e-09	0.68788	0.241	0.143	0.000128551
Rai14	7.98542e-09	1.05153	0.114	0.051	0.000132127
Mbd2	9.35282e-09	0.484547	0.513	0.391	0.000154752
Gfap	9.50483e-09	1.16295	0.112	0.05	0.000157267
Rxrg	1.02786e-08	1.03565	0.172	0.092	0.00017007
Abcc5	1.16088e-08	0.405383	0.741	0.651	0.00019208
Lyz2	1.25524e-08	0.33722	0.638	0.515	0.000207691
Lox	1.26149e-08	0.983875	0.107	0.047	0.000208727
Adcy4	1.33088e-08	3.00335	0.02	0.003	0.000220207
Ube2t	1.34675e-08	2.43469	0.025	0.005	0.000222833
Rnase6	1.3486e-08	0.885901	0.167	0.089	0.00022314
Naip2	1.71102e-08	0.435893	0.645	0.553	0.000283106
Col9a3	1.75444e-08	1.97124	0.051	0.016	0.000290289
Cpq	1.7674e-08	1.19254	0.089	0.037	0.000292433
Cd48	1.87579e-08	0.367767	0.69	0.576	0.000310368
Tor1aip2	2.01923e-08	0.59119	0.562	0.46	0.000334102
C1qb	2.22774e-08	0.172766	1	0.998	0.000368603
St8sia1	2.71372e-08	2.11892	0.027	0.005	0.000449013
Icam1	2.91032e-08	0.59445	0.654	0.55	0.000481541
Sh2d6	2.95989e-08	1.13261	0.118	0.056	0.000489744
Lag3	3.18567e-08	0.353107	0.882	0.823	0.0005271
Atp6v0a2	3.36857e-08	0.450438	0.712	0.629	0.000557364
Tmem184b	3.47135e-08	0.683446	0.558	0.464	0.00057437
Hlx	3.70715e-08	0.558341	0.426	0.309	0.000613385
Abca17	3.72255e-08	1.77745	0.045	0.013	0.000615934
Gpr162	4.12106e-08	0.873385	0.199	0.115	0.00068187
Adora1	4.44829e-08	1.64205	0.058	0.02	0.000736015
Casp12	4.64984e-08	1.53176	0.069	0.026	0.000769363
Unc93b1	4.90659e-08	0.168038	0.996	0.985	0.000811844
mt-Atp8	5.3963e-08	0.37322	0.777	0.703	0.000892872
Nsd3	5.46281e-08	0.400514	0.723	0.615	0.000903876
mt-Atp6	6.15834e-08	0.316316	0.801	0.718	0.00101896
Tut7	6.34347e-08	0.417659	0.723	0.674	0.00104959
Tmem140	6.46773e-08	0.747197	0.308	0.21	0.00107015
Plekho2	6.87193e-08	0.632858	0.406	0.294	0.00113703
Fmnl2	7.17052e-08	0.706518	0.295	0.195	0.00118643
Ccdc86	7.28599e-08	1.04909	0.221	0.139	0.00120554
Gch1	8.06017e-08	1.36989	0.083	0.035	0.00133364
Tlr7	8.71203e-08	0.356839	0.879	0.809	0.00144149
Cgas	8.82909e-08	0.848022	0.228	0.143	0.00146086
Coro7	9.93278e-08	0.422686	0.607	0.49	0.00164348
Nono	1.0468e-07	0.327551	0.667	0.545	0.00173203
Slamf7	1.20062e-07	1.54224	0.06	0.022	0.00198655
Lpl	1.26359e-07	0.459395	0.141	0.072	0.00209074
Asb13	1.31979e-07	0.78755	0.268	0.176	0.00218372
Slamf9	1.35854e-07	0.63686	0.46	0.365	0.00224784
Ttc39b	1.62629e-07	0.531157	0.422	0.313	0.00269086
Tlr11	1.72712e-07	1.96182	0.029	0.007	0.00285769
Agrn	1.75562e-07	1.01499	0.158	0.088	0.00290485
Tnf	1.94365e-07	2.40581	0.076	0.032	0.00321597
Soat2	1.96387e-07	1.14485	0.094	0.042	0.00324943
Cbln1	2.18233e-07	2.16682	0.029	0.007	0.00361089
Fth1	2.34888e-07	0.215541	0.94	0.921	0.00388646
Rhbdf2	2.37539e-07	0.878197	0.192	0.113	0.00393032
Gsdmd	2.50818e-07	0.33391	0.725	0.647	0.00415004
Slc31a2	2.73819e-07	0.64794	0.424	0.321	0.00453061
Stx16	2.98705e-07	0.523515	0.587	0.494	0.00494237
Scpep1	3.09796e-07	0.390563	0.574	0.454	0.00512588
Zc3h7a	3.2787e-07	0.442003	0.674	0.59	0.00542494
Rnf19b	3.60942e-07	0.512575	0.585	0.494	0.00597215
Ung	3.72815e-07	2.85469	0.018	0.003	0.0061686
B3gnt2	3.83469e-07	0.498685	0.433	0.323	0.00634488
Dync1h1	4.24044e-07	0.325908	0.717	0.624	0.00701623
Il21r	4.26628e-07	0.292218	0.788	0.722	0.00705899
Ldlr	4.29506e-07	1.39531	0.078	0.033	0.00710661
Zcchc2	4.44412e-07	0.555083	0.469	0.37	0.00735324
Uhrf1bp1	4.50851e-07	0.596455	0.319	0.224	0.00745979
Keap1	4.53672e-07	0.568596	0.324	0.224	0.00750645
Taok2	4.59374e-07	0.373337	0.674	0.588	0.00760081
Masp1	4.80723e-07	1.01056	0.118	0.06	0.00795404
mt-Nd6	4.96119e-07	0.720937	0.228	0.144	0.00820878
Itgal	4.97325e-07	1.92094	0.038	0.011	0.00822874
Ccnl1	5.12261e-07	0.361574	0.754	0.676	0.00847588
B4galt5	5.23963e-07	0.652096	0.243	0.156	0.00866949
Fndc3a	5.69461e-07	0.500633	0.491	0.4	0.00942231
Cept1	6.02837e-07	0.376575	0.636	0.541	0.00997454
Il27	6.75328e-07	1.27689	0.1	0.049	0.011174
Ppp1r32	6.79835e-07	3.25074	0.011	0.001	0.0112485
Nfkbiz	7.08909e-07	0.911412	0.23	0.146	0.0117296
Tcof1	7.16729e-07	0.641809	0.339	0.246	0.011859
Ctla2b	7.49316e-07	0.812171	0.214	0.137	0.0123982
Evi2	7.65935e-07	0.786844	0.174	0.102	0.0126732
Epb41l3	7.73774e-07	0.682306	0.283	0.191	0.0128029
Fhad1	8.47459e-07	0.844228	0.103	0.049	0.0140221
Hps5	8.638e-07	0.575282	0.319	0.224	0.0142924
Gatm	9.13973e-07	0.422298	0.663	0.578	0.0151226
Il1rn	9.91734e-07	1.94219	0.025	0.006	0.0164092
mt-Co2	9.98189e-07	0.29352	0.819	0.761	0.016516
Ifitm2	1.04574e-06	1.37737	0.065	0.026	0.0173028
Rnpep	1.112e-06	0.337624	0.665	0.564	0.0183991
Prim1	1.15824e-06	1.47251	0.038	0.012	0.0191642
Itpr1	1.16581e-06	1.18379	0.112	0.057	0.0192894
C1qa	1.28999e-06	0.163797	1	0.998	0.0213442
Art3	1.30805e-06	3.29797	0.022	0.005	0.0216429
Setd3	1.31261e-06	0.364791	0.612	0.51	0.0217184
Pitpnm1	1.38907e-06	0.537822	0.346	0.249	0.0229836
Ccnt2	1.45261e-06	0.388062	0.583	0.488	0.024035
Zfp992	1.72717e-06	0.35509	0.647	0.566	0.0285777
Rrbp1	1.82034e-06	0.241022	0.955	0.935	0.0301193
Rab43	1.92333e-06	0.441997	0.533	0.434	0.0318233
Mfsd7a	1.95533e-06	0.8991	0.118	0.062	0.0323529
Arl5c	1.96184e-06	0.49595	0.214	0.134	0.0324605
Rap2b	2.03718e-06	0.733	0.17	0.101	0.0337071
Selenow	2.14357e-06	0.525306	0.397	0.304	0.0354675
mt-Co1	2.27781e-06	0.348081	0.699	0.638	0.0376887
Capg	2.76341e-06	0.667987	0.225	0.145	0.0457233
Minar1	2.77781e-06	1.1163	0.085	0.04	0.0459616
Phlda3	2.84761e-06	1.93449	0.027	0.007	0.0471165

## Sheet: IRM
IRM	p_val	avg_log2FC	pct.1	pct.2	p_val_adj
Rtp4	2.48448e-201	2.36026	0.716	0.149	4.11083e-197
Slfn2	1.55732e-101	1.53832	0.719	0.24	2.57674e-97
Oasl2	2.36795e-85	1.70039	0.346	0.07	3.91801e-81
Xaf1	1.57065e-83	1.57649	0.61	0.204	2.59879e-79
Stat1	1.52764e-74	1.33874	0.763	0.35	2.52764e-70
Isg15	6.24761e-72	1.66672	0.304	0.064	1.03373e-67
Usp18	6.36181e-70	1.72725	0.299	0.063	1.05263e-65
Ifit3	1.9778e-62	1.12147	0.294	0.066	3.27246e-58
Ly6a	1.42155e-59	1.98305	0.247	0.052	2.3521e-55
Oas1a	1.10711e-54	1.58221	0.336	0.093	1.83183e-50
Trim30d	4.07953e-52	1.2028	0.652	0.304	6.74999e-48
Rnf213	7.7232e-52	1.10596	0.723	0.378	1.27788e-47
Irf7	7.65629e-51	1.35074	0.254	0.06	1.26681e-46
Lgals3bp	3.10883e-50	0.796844	0.919	0.651	5.14386e-46
Ly6e	1.10286e-49	0.619474	1	0.955	1.82479e-45
Ifi27l2a	8.17256e-49	1.48859	0.363	0.115	1.35223e-44
Parp14	5.56867e-48	0.930965	0.736	0.386	9.21392e-44
Slfn8	2.29004e-44	0.917143	0.798	0.472	3.7891e-40
Slfn5	6.40078e-43	1.40175	0.235	0.059	1.05907e-38
Dhx58	6.05884e-41	1.2827	0.432	0.168	1.0025e-36
Ifitm3	3.05643e-40	1.44529	0.279	0.083	5.05716e-36
Irgm1	1.29488e-39	0.9482	0.696	0.375	2.1425e-35
Trim30a	8.13122e-36	1.10152	0.536	0.257	1.34539e-31
Sp100	2.14539e-35	1.04548	0.472	0.205	3.54976e-31
Lgals9	2.01191e-32	0.691528	0.923	0.719	3.32891e-28
Bst2	9.32371e-32	0.817033	0.775	0.506	1.5427e-27
Ifi209	2.03162e-30	1.04108	0.286	0.1	3.36152e-26
Trim30b	1.41712e-29	1.18148	0.306	0.114	2.34477e-25
Irf9	2.29492e-28	0.916844	0.617	0.35	3.79718e-24
Parp9	9.91739e-28	0.832887	0.612	0.345	1.64093e-23
Ube2l6	1.19405e-26	1.35213	0.247	0.088	1.97567e-22
Eif2ak2	2.55877e-26	0.926059	0.528	0.276	4.23375e-22
Parp12	7.52486e-26	0.879814	0.595	0.34	1.24506e-21
Phf11b	1.3907e-25	0.902265	0.363	0.157	2.30106e-21
Ifit3b	3.39838e-25	1.22268	0.096	0.019	5.62296e-21
Ifit2	1.43776e-24	0.811155	0.153	0.042	2.37891e-20
Ddx58	2.1905e-24	0.978648	0.38	0.172	3.6244e-20
Herc6	8.22264e-24	0.724825	0.514	0.271	1.36052e-19
H2-T24	8.0485e-23	0.612598	0.756	0.498	1.33171e-18
Dtx3l	2.88262e-22	0.771073	0.57	0.326	4.76959e-18
Marcks	1.39849e-21	0.30585	0.998	0.965	2.31394e-17
Adar	1.16967e-20	0.733096	0.553	0.321	1.93533e-16
Irgm2	1.38032e-20	0.690845	0.674	0.442	2.28388e-16
Ogfr	1.41691e-19	0.793977	0.538	0.324	2.34441e-15
Ddx60	2.92041e-19	0.956465	0.267	0.114	4.83211e-15
Gbp9	4.6647e-19	0.847322	0.39	0.2	7.7182e-15
Igtp	7.03537e-19	0.796802	0.459	0.256	1.16407e-14
Stat2	5.11226e-18	0.954318	0.309	0.146	8.45874e-14
Fcgr1	1.36378e-17	0.46423	0.928	0.837	2.2565e-13
Tmsb4x	4.36342e-17	0.259439	1	0.995	7.21971e-13
Crybb1	2.68324e-16	0.407984	0.923	0.712	4.43968e-12
Nlrc5	2.96372e-16	0.451581	0.309	0.146	4.90377e-12
Zbp1	9.30821e-16	0.859859	0.136	0.046	1.54014e-11
Aif1	9.36638e-16	0.291154	1	0.938	1.54976e-11
Tgm2	1.27142e-15	0.641959	0.568	0.36	2.10369e-11
Gng10	1.30107e-15	0.364719	0.923	0.784	2.15275e-11
Sdc3	2.3201e-15	0.502057	0.543	0.331	3.83884e-11
Hmox2	2.89599e-15	0.47432	0.768	0.556	4.7917e-11
Phf11d	3.46986e-15	0.797291	0.299	0.151	5.74124e-11
Trim30c	2.09944e-14	1.18414	0.136	0.049	3.47374e-10
Epsti1	9.9513e-14	0.621855	0.457	0.271	1.64654e-09
Ifi35	1.15296e-13	0.7177	0.43	0.263	1.90768e-09
Ifih1	1.56463e-13	0.630015	0.38	0.215	2.58883e-09
Dck	3.72283e-13	0.85559	0.227	0.107	6.1598e-09
Nampt	3.03562e-12	0.626474	0.373	0.216	5.02274e-08
P2ry12	4.48955e-12	0.219386	1	0.981	7.42841e-08
Selplg	5.06126e-12	0.212753	1	0.97	8.37435e-08
Uba7	5.8003e-12	0.439442	0.669	0.467	9.59717e-08
Snn	1.27652e-11	0.403214	0.751	0.554	2.11214e-07
Ccnyl1	1.41463e-11	0.690044	0.365	0.22	2.34065e-07
Trim34a	3.67839e-11	0.596186	0.444	0.286	6.08627e-07
Usp25	4.00748e-11	0.44562	0.625	0.427	6.63078e-07
Maf	6.58636e-11	0.267431	0.973	0.896	1.08978e-06
Znfx1	7.71042e-11	0.528658	0.536	0.365	1.27577e-06
Tdrd7	9.08721e-11	0.435593	0.464	0.288	1.50357e-06
Dusp7	9.34729e-11	0.330256	0.896	0.754	1.5466e-06
Psmb9	9.56475e-11	0.492254	0.585	0.412	1.58258e-06
Ifi204	1.0821e-10	0.459547	0.235	0.12	1.79044e-06
Irf1	1.16881e-10	0.561475	0.523	0.358	1.93392e-06
Isg20	1.29348e-10	1.23078	0.081	0.027	2.1402e-06
Samhd1	3.20943e-10	0.323683	0.711	0.521	5.31032e-06
Pnp	3.53455e-10	0.346233	0.783	0.583	5.84827e-06
Helz2	3.71342e-10	0.833456	0.101	0.038	6.14423e-06
Shisa5	4.0958e-10	0.431821	0.679	0.512	6.7769e-06
Dusp6	4.24942e-10	0.314788	0.938	0.821	7.03108e-06
Snta1	7.07162e-10	0.49452	0.516	0.355	1.17007e-05
Rgs2	8.97687e-10	0.269004	0.965	0.844	1.48531e-05
Pycard	1.47721e-09	0.249297	0.951	0.869	2.44419e-05
Cd164	1.75393e-09	0.220185	0.975	0.85	2.90206e-05
Pmepa1	1.85363e-09	0.281362	0.941	0.81	3.06702e-05
Frmd4a	1.91572e-09	0.273672	0.943	0.81	3.16975e-05
Oas2	2.52566e-09	0.361467	0.123	0.052	4.17896e-05
Nectin4	4.09753e-09	0.434783	0.449	0.292	6.77977e-05
Fam167b	5.28996e-09	0.511854	0.368	0.23	8.75277e-05
Kctd12	5.53008e-09	0.170244	0.993	0.961	9.15008e-05
Ywhab	9.5075e-09	0.335506	0.664	0.47	0.000157311
Rnf114	1.00265e-08	0.424907	0.464	0.314	0.000165898
Psmb8	1.00492e-08	0.352875	0.689	0.521	0.000166274
Gbp5	1.01534e-08	0.572352	0.242	0.136	0.000167998
Twf2	1.54451e-08	0.332719	0.763	0.589	0.000255555
Trim14	1.72462e-08	0.363638	0.543	0.383	0.000285355
Chp1	1.80677e-08	0.526983	0.319	0.196	0.000298949
Rac2	1.81052e-08	0.356916	0.746	0.574	0.000299569
Hspa8	2.05338e-08	0.295571	0.859	0.708	0.000339753
Slc2a5	2.24323e-08	0.228343	0.951	0.774	0.000371165
Ighm	3.02844e-08	0.234526	0.948	0.854	0.000501086
Rgs10	3.4792e-08	0.176428	0.998	0.965	0.000575668
Tent5a	3.52066e-08	0.402734	0.459	0.308	0.000582528
Trim25	3.63706e-08	0.531652	0.343	0.219	0.000601788
Dpysl2	3.86676e-08	0.298696	0.832	0.683	0.000639794
Capza2	4.56189e-08	0.276837	0.879	0.75	0.00075481
Khdrbs3	4.56189e-08	0.420559	0.41	0.279	0.000754811
Ide	5.46099e-08	0.451774	0.405	0.263	0.000903576
Psme1	6.63588e-08	0.354062	0.719	0.554	0.00109797
Ptgs1	7.0367e-08	0.187801	0.983	0.903	0.00116429
Evl	9.07279e-08	0.199497	0.965	0.848	0.00150118
Ids	1.18362e-07	0.311378	0.694	0.53	0.00195841
Fbxw17	1.30744e-07	0.818295	0.116	0.053	0.00216329
Laptm5	1.36166e-07	0.112935	1	0.997	0.002253
Ifit1	1.40401e-07	0.550979	0.057	0.019	0.00232308
Psmb10	1.54127e-07	0.462673	0.435	0.304	0.00255018
Rhob	1.58835e-07	0.195962	0.995	0.946	0.00262808
Etnk1	1.8028e-07	0.348817	0.689	0.548	0.00298292
Mcm2	1.8454e-07	0.98823	0.096	0.042	0.0030534
F11r	1.88895e-07	0.16726	0.998	0.954	0.00312546
Mta2	1.94316e-07	0.303051	0.696	0.543	0.00321515
Cdk2ap2	2.18305e-07	0.477601	0.385	0.26	0.00361207
Plcb3	2.23709e-07	0.422254	0.44	0.299	0.00370149
Dync1i2	2.24581e-07	0.357625	0.528	0.386	0.00371591
Parp10	2.29614e-07	0.42072	0.274	0.165	0.00379919
Ehd4	2.39083e-07	0.267559	0.768	0.614	0.00395586
Tap1	2.59627e-07	0.245477	0.449	0.307	0.00429579
Ywhah	2.88944e-07	0.193584	0.98	0.902	0.00478087
Park7	3.29205e-07	0.32651	0.57	0.423	0.00544703
Tlr3	3.38272e-07	0.340012	0.605	0.447	0.00559704
Asb2	3.91292e-07	0.363491	0.484	0.35	0.00647432
Tox4	3.92975e-07	0.341757	0.585	0.428	0.00650217
Rab3il1	4.13363e-07	0.189457	0.993	0.911	0.0068395
Upk1b	4.59476e-07	0.280309	0.689	0.535	0.00760249
Lrrc47	5.16107e-07	0.338905	0.402	0.27	0.0085395
Cxxc5	5.42829e-07	0.218621	0.916	0.776	0.00898165
Snx6	5.54314e-07	0.286788	0.578	0.416	0.00917169
Imp4	6.11478e-07	0.450122	0.351	0.234	0.0101175
Fgl2	6.58152e-07	0.304961	0.264	0.162	0.0108898
Numa1	6.77608e-07	0.242408	0.852	0.717	0.0112117
Gng5	7.10218e-07	0.441199	0.343	0.223	0.0117513
Mcm5	7.39548e-07	1.21151	0.059	0.021	0.0122366
Dbnl	7.85483e-07	0.300654	0.716	0.57	0.0129966
Tmem119	7.97349e-07	0.169845	1	0.952	0.0131929
Gpx1	8.32379e-07	0.244874	0.832	0.686	0.0137725
Exph5	8.44637e-07	2.42192	0.015	0.002	0.0139754
Dnaja1	9.39123e-07	0.383396	0.467	0.334	0.0155387
Tbc1d31	9.40003e-07	0.46943	0.242	0.145	0.0155533
Morc3	1.03593e-06	0.237765	0.672	0.489	0.0171405
Smap2	1.12353e-06	0.188579	0.98	0.921	0.01859
Glul	1.23748e-06	0.22705	0.906	0.796	0.0204754
BC147527	1.25218e-06	0.994438	0.067	0.026	0.0207186
Cebpd	1.28046e-06	0.334742	0.573	0.426	0.0211864
Ppp1r18	1.39519e-06	0.246235	0.795	0.653	0.0230849
Cap1	1.42706e-06	0.202259	0.958	0.867	0.0236122
Ddx24	1.45852e-06	0.261591	0.57	0.415	0.0241327
Cd47	1.50906e-06	0.235146	0.849	0.693	0.0249689
Lyn	1.51701e-06	0.194905	0.965	0.92	0.0251004
Atp6v0a2	1.61266e-06	0.262674	0.773	0.627	0.026683
Hpgd	1.77508e-06	0.232624	0.881	0.744	0.0293705
Cxxc1	1.78563e-06	0.439503	0.299	0.193	0.0295451
Nop53	1.9608e-06	0.370282	0.452	0.32	0.0324433
Ms4a6b	2.10508e-06	0.314347	0.501	0.35	0.0348307
Zfp36l2	2.13294e-06	0.220811	0.909	0.798	0.0352916
Dnajc9	2.13796e-06	0.754528	0.148	0.081	0.0353747
Rab35	2.42279e-06	0.263694	0.664	0.503	0.0400875
Dctpp1	2.58642e-06	0.685836	0.168	0.094	0.0427949
Raly	2.62406e-06	0.294914	0.59	0.447	0.0434176
Kat5	2.69558e-06	0.377795	0.402	0.281	0.0446011
Uqcrfs1	2.70463e-06	0.265341	0.474	0.337	0.0447509
Tgif2	2.72147e-06	0.604293	0.18	0.104	0.0450294

## Sheet: WAM1
WAM1	p_val	avg_log2FC	pct.1	pct.2	p_val_adj
Tnf	1.52947e-217	4.41974	0.382	0.025	2.53067e-213
Ccl4	6.73277e-214	5.93761	0.622	0.079	1.114e-209
Nes	9.22613e-213	5.72134	0.248	0.01	1.52656e-208
Ccl3	1.95446e-184	5.53761	0.606	0.085	3.23385e-180
Egr1	4.5349e-139	5.94681	0.252	0.017	7.50344e-135
Egr2	1.33919e-127	5.78155	0.154	0.006	2.21583e-123
Atf3	1.71699e-121	4.08728	0.512	0.088	2.84094e-117
Gadd45b	2.6283e-116	5.48268	0.15	0.007	4.34878e-112
Cd83	2.78782e-114	3.01328	0.902	0.398	4.61272e-110
Maff	1.70914e-104	4.99296	0.126	0.005	2.82794e-100
Fam20c	1.53402e-96	2.61765	0.516	0.105	2.53819e-92
Slc15a3	5.13542e-92	2.31082	0.972	0.692	8.49707e-88
Ccl2	5.63832e-91	5.64313	0.146	0.008	9.32916e-87
Plaur	7.40203e-89	2.89995	0.524	0.119	1.22474e-84
Lilrb4a	1.16942e-85	2.86551	0.358	0.056	1.93492e-81
Lgals3	5.26282e-82	2.98959	0.319	0.047	8.70786e-78
Gem	3.09742e-80	4.43995	0.13	0.008	5.12499e-76
Egr3	1.54494e-78	7.02728	0.114	0.006	2.55627e-74
Fos	2.94059e-78	6.88292	0.083	0.003	4.8655e-74
Il1b	1.02778e-74	5.22421	0.173	0.016	1.70056e-70
Plekho2	2.20057e-73	2.40504	0.744	0.288	3.64106e-69
Cd9	2.03452e-72	1.04538	1	0.974	3.36632e-68
Csf1	3.38068e-71	3.19626	0.429	0.096	5.59368e-67
Ier3	6.21014e-70	3.50189	0.276	0.041	1.02753e-65
Adamts1	2.27938e-68	4.32391	0.161	0.015	3.77146e-64
Ier2	2.16994e-65	3.46053	0.264	0.04	3.59038e-61
Gas2l3	7.73005e-63	2.63891	0.26	0.039	1.27901e-58
Cdk18	8.99732e-62	3.46394	0.224	0.031	1.4887e-57
Lpl	4.50283e-60	3.15534	0.335	0.069	7.45039e-56
Id2	1.00472e-58	2.95567	0.496	0.154	1.6624e-54
C5ar1	1.90631e-57	2.13255	0.713	0.328	3.15418e-53
Tlr2	5.7228e-57	2.30992	0.811	0.492	9.46894e-53
Hcar2	9.17013e-57	2.73212	0.346	0.077	1.51729e-52
Tnfrsf12a	2.30587e-56	3.65398	0.224	0.034	3.81529e-52
Pdgfa	6.57996e-56	2.43971	0.551	0.181	1.08872e-51
Nfkbiz	8.44942e-56	2.43629	0.48	0.141	1.39804e-51
Cxcl16	5.30331e-55	1.87158	0.768	0.366	8.77486e-51
Myo1e	1.73337e-54	2.39524	0.39	0.096	2.86803e-50
Nfkb2	1.83142e-54	2.08432	0.614	0.229	3.03027e-50
Plek	1.46206e-53	1.28155	0.961	0.874	2.41912e-49
Itgax	5.96333e-52	1.661	0.48	0.141	9.86693e-48
Nfkbia	2.6612e-50	2.06528	0.74	0.367	4.40322e-46
Ctsz	2.75431e-49	0.700684	1	0.984	4.55728e-45
Olfr111	1.95793e-48	2.05008	0.406	0.11	3.23959e-44
C3ar1	4.37975e-48	1.33834	0.917	0.719	7.24673e-44
Fgr	5.75972e-48	2.43447	0.252	0.047	9.53002e-44
Ctsb	9.32319e-47	0.772667	1	0.992	1.54261e-42
Ccl7	1.00132e-46	6.56795	0.039	0.001	1.65678e-42
Rai14	3.969e-45	2.28897	0.252	0.049	6.5671e-41
Glipr1	5.23863e-45	2.47423	0.315	0.075	8.66784e-41
Bhlhe40	2.59537e-44	2.67752	0.224	0.041	4.2943e-40
Bcl3	2.39321e-43	2.70677	0.244	0.05	3.95981e-39
Tpm4	2.40589e-43	2.32408	0.425	0.135	3.98078e-39
Marcksl1	2.72361e-43	2.92375	0.343	0.093	4.50649e-39
Nr4a3	1.93361e-42	4.84742	0.047	0.002	3.19935e-38
Tank	5.00077e-42	1.8907	0.598	0.246	8.27427e-38
Cxcl10	6.3729e-42	3.10198	0.075	0.005	1.05446e-37
Kcnj2	1.82818e-41	1.88183	0.681	0.321	3.0249e-37
Mfsd12	1.23099e-40	1.9205	0.591	0.252	2.03679e-36
Clic4	4.85528e-40	2.48663	0.287	0.069	8.03355e-36
Dusp3	4.93155e-40	1.28706	0.827	0.467	8.15973e-36
Mapkapk2	8.93939e-39	1.48753	0.776	0.444	1.47911e-34
Noct	1.1386e-38	3.79045	0.091	0.008	1.88393e-34
Nab2	1.99381e-38	2.16553	0.425	0.144	3.29896e-34
Txnrd1	3.11637e-38	2.12129	0.429	0.148	5.15634e-34
Rab7b	3.78052e-38	3.0093	0.142	0.02	6.25525e-34
Plk2	7.85019e-38	4.74199	0.106	0.012	1.29889e-33
Cd63	1.13352e-37	1.14927	0.89	0.712	1.87552e-33
Axl	7.1463e-37	1.30244	0.524	0.192	1.18243e-32
Cpd	1.27879e-36	1.82988	0.543	0.232	2.11589e-32
Itga5	1.82661e-36	2.37615	0.39	0.13	3.02231e-32
Slc7a1	4.59239e-35	2.3376	0.201	0.04	7.59857e-31
Nfe2l2	5.4284e-35	1.05505	0.917	0.729	8.98182e-31
Tubb6	5.57341e-35	2.54096	0.189	0.036	9.22177e-31
Bcl2l1	6.97039e-35	1.27189	0.843	0.581	1.15332e-30
Olfr110	7.00122e-35	2.08174	0.295	0.079	1.15842e-30
Cd74	8.33807e-35	0.863433	0.441	0.15	1.37962e-30
Gpr84	1.3006e-34	2.03087	0.732	0.457	2.15198e-30
Optn	6.50395e-34	2.529	0.189	0.037	1.07614e-29
Trib3	4.5249e-33	4.43691	0.055	0.003	7.48689e-29
Cd300lb	7.7111e-33	2.91389	0.13	0.019	1.27588e-28
Ptchd1	1.63303e-32	1.98468	0.272	0.072	2.70201e-28
Cdkn1a	3.98402e-32	2.43317	0.228	0.054	6.59197e-28
Tgif1	1.60259e-31	1.45843	0.606	0.295	2.65165e-27
Cstb	1.69189e-31	1.77155	0.591	0.299	2.7994e-27
Tuba1c	1.74439e-31	2.10046	0.346	0.112	2.88626e-27
Hivep3	2.01738e-31	1.56003	0.795	0.546	3.33795e-27
Fosb	2.23699e-31	7.05106	0.024	0	3.70133e-27
Ptgs2	2.35391e-31	3.96667	0.024	0	3.89479e-27
Slc25a25	2.36779e-31	1.93363	0.295	0.085	3.91775e-27
Junb	3.3535e-31	1.75182	0.693	0.392	5.5487e-27
Atp6v0c	4.22735e-31	0.983562	0.902	0.734	6.99458e-27
Nrp2	8.13709e-31	1.50669	0.583	0.278	1.34636e-26
Dusp5	9.96943e-31	4.44933	0.063	0.005	1.64954e-26
Plekhm2	1.24091e-30	1.36389	0.598	0.287	2.05321e-26
Eif4a1	5.95681e-30	1.23174	0.74	0.499	9.85613e-26
Bcl2	7.56579e-30	2.27927	0.244	0.065	1.25184e-25
Mmp12	7.68213e-30	2.96055	0.071	0.007	1.27109e-25
Ptger4	1.04742e-29	2.3837	0.146	0.026	1.73306e-25
Xylt1	2.53704e-29	2.29616	0.217	0.052	4.19778e-25
Ralgds	5.34151e-29	1.94601	0.295	0.09	8.83806e-25
Bcl2a1b	1.23993e-28	1.22367	0.669	0.366	2.05159e-24
Tsr1	1.25467e-28	1.54325	0.382	0.136	2.07597e-24
Vat1	1.30079e-28	1.90715	0.291	0.089	2.15229e-24
Pdgfb	1.32083e-28	1.34983	0.827	0.586	2.18544e-24
Cd300lf	1.42648e-28	2.1759	0.181	0.039	2.36026e-24
Sowahc	2.06688e-28	1.05056	0.85	0.609	3.41986e-24
Nop58	2.39891e-28	1.42375	0.429	0.167	3.96923e-24
Nr4a1	9.93659e-28	4.02218	0.118	0.019	1.64411e-23
Slc45a3	1.50016e-27	3.91508	0.047	0.003	2.48216e-23
Ttyh2	1.87973e-27	1.91691	0.307	0.1	3.1102e-23
Sdc4	3.74651e-27	2.28923	0.256	0.075	6.19898e-23
Pcna	7.00539e-27	1.45545	0.555	0.283	1.15911e-22
Rab20	2.0328e-26	1.37397	0.559	0.274	3.36347e-22
Bcl6	6.09457e-26	2.04759	0.358	0.139	1.00841e-21
Aplp2	1.43531e-25	1.21212	0.606	0.316	2.37486e-21
Slc2a6	1.48059e-25	2.26412	0.138	0.026	2.44978e-21
Tnfsf9	1.5092e-25	2.93909	0.094	0.013	2.49713e-21
Lmna	3.50093e-25	2.26643	0.134	0.025	5.79263e-21
Slc2a1	4.43187e-25	1.63033	0.457	0.207	7.33297e-21
Plk3	5.76319e-25	1.66802	0.472	0.217	9.53578e-21
Vmp1	5.96897e-25	1.47706	0.563	0.282	9.87627e-21
Chac1	7.50446e-25	4.17042	0.043	0.003	1.24169e-20
Pdcd1	8.29552e-25	2.1639	0.256	0.079	1.37258e-20
Dusp1	9.70381e-25	3.5519	0.138	0.027	1.60559e-20
Capg	1.87349e-24	1.75333	0.366	0.144	3.09987e-20
Donson	2.00002e-24	1.21602	0.476	0.206	3.30924e-20
Relb	2.12825e-24	1.66021	0.37	0.146	3.52141e-20
Mthfd2	3.22014e-24	1.83969	0.291	0.099	5.32805e-20
Tagln2	3.35259e-24	1.41744	0.449	0.193	5.54719e-20
Jun	4.15312e-24	1.91474	0.63	0.371	6.87176e-20
Ch25h	7.16627e-24	3.53385	0.094	0.014	1.18573e-19
Lox	7.84296e-24	2.00671	0.185	0.046	1.2977e-19
Slc11a2	8.65004e-24	1.42829	0.472	0.219	1.43124e-19
Rhbdf2	1.04463e-23	1.66007	0.311	0.112	1.72844e-19
Gla	1.51572e-23	2.25886	0.15	0.033	2.50791e-19
Slc16a3	1.82503e-23	1.42971	0.48	0.221	3.0197e-19
Slamf8	2.08235e-23	1.52846	0.374	0.149	3.44545e-19
Slc7a5	2.7854e-23	1.31882	0.496	0.235	4.60872e-19
Mcl1	3.97855e-23	0.954424	0.906	0.741	6.58292e-19
Zc3h12a	5.81303e-23	1.39817	0.476	0.227	9.61824e-19
Ell2	6.2059e-23	1.8769	0.287	0.1	1.02683e-18
Vcam1	1.07376e-22	2.12027	0.283	0.098	1.77665e-18
Gnl3	1.40521e-22	1.34215	0.465	0.216	2.32507e-18
Tnfaip3	1.56407e-22	1.52525	0.5	0.251	2.5879e-18
Sertad1	2.57627e-22	1.92549	0.209	0.059	4.26269e-18
Mthfd1l	2.81064e-22	1.76881	0.24	0.074	4.65049e-18
Dot1l	2.87147e-22	1.79409	0.378	0.16	4.75113e-18
Dok2	2.88636e-22	3.02532	0.051	0.005	4.77577e-18
Coro1c	3.82582e-22	1.25554	0.382	0.155	6.33019e-18
Nceh1	4.40135e-22	1.46259	0.315	0.113	7.28247e-18
Ccl12	6.05125e-22	2.01434	0.421	0.2	1.00124e-17
Rhoc	8.31213e-22	1.76541	0.307	0.115	1.37532e-17
Pwwp2b	3.09156e-21	1.60024	0.268	0.09	5.11529e-17
P2ry2	3.61103e-21	2.90859	0.087	0.014	5.97481e-17
Hif1a	4.06364e-21	1.28445	0.524	0.274	6.72369e-17
Gpr162	7.90652e-21	1.40916	0.307	0.114	1.30821e-16
Cd68	9.96461e-21	0.683738	0.98	0.925	1.64874e-16
Il2rg	1.11552e-20	1.82766	0.193	0.054	1.84573e-16
Naa50	1.21857e-20	1.23345	0.524	0.257	2.01624e-16
Pmaip1	1.23998e-20	2.47569	0.146	0.035	2.05167e-16
Fam129b	1.70322e-20	1.60455	0.252	0.084	2.81814e-16
Cd274	2.80667e-20	1.67015	0.24	0.08	4.64391e-16
Cd72	2.98424e-20	1.79368	0.248	0.084	4.93772e-16
Sqstm1	2.99474e-20	1.37939	0.579	0.334	4.9551e-16
Slc38a2	3.58636e-20	1.04034	0.634	0.375	5.93399e-16
Icam1	3.79715e-20	1.54258	0.756	0.55	6.28277e-16
Srxn1	4.3057e-20	2.869	0.094	0.017	7.1242e-16
Il1a	4.32717e-20	1.74564	0.693	0.503	7.15974e-16
Ccl22	4.61241e-20	5.2745	0.02	0.001	7.6317e-16
Cdk6	7.62859e-20	1.48089	0.421	0.199	1.26223e-15
BC005537	8.75911e-20	0.687682	0.894	0.759	1.44928e-15
Ass1	9.58652e-20	2.89422	0.098	0.018	1.58619e-15
Slc3a2	1.04681e-19	0.937315	0.858	0.683	1.73205e-15
Nfkbid	1.21625e-19	2.2148	0.217	0.07	2.01241e-15
Mat2a	1.3428e-19	0.958618	0.752	0.532	2.22179e-15
Ddx21	1.61293e-19	1.05899	0.567	0.325	2.66875e-15
Etf1	3.81308e-19	1.33992	0.358	0.154	6.30913e-15
Ppan	4.9011e-19	1.29922	0.358	0.151	8.10937e-15
Herpud1	6.21613e-19	1.14337	0.858	0.692	1.02852e-14
Cadm1	6.6987e-19	0.813006	0.846	0.682	1.10837e-14
Atp6v1a	6.84008e-19	1.1437	0.555	0.316	1.13176e-14
Cebpb	7.24914e-19	1.31226	0.594	0.364	1.19944e-14
Eif1a	8.37627e-19	1.32919	0.35	0.148	1.38594e-14
Dgkz	8.68008e-19	0.961726	0.783	0.629	1.43621e-14
Ccrl2	1.47718e-18	1.95289	0.209	0.068	2.44415e-14
Pea15a	1.5478e-18	1.00401	0.665	0.414	2.56099e-14
Tent5c	1.66369e-18	1.02156	0.697	0.49	2.75274e-14
Nop56	1.69853e-18	1.18796	0.528	0.291	2.81039e-14
Birc3	1.84392e-18	1.32663	0.5	0.271	3.05095e-14
Efhd2	1.99412e-18	0.645981	0.902	0.81	3.29946e-14
Tmbim1	2.16833e-18	1.12373	0.429	0.201	3.58772e-14
Pgk1	2.41857e-18	1.47009	0.295	0.117	4.00177e-14
Lonrf3	2.93502e-18	1.3136	0.512	0.288	4.85629e-14
Anxa5	3.33196e-18	1.35816	0.437	0.212	5.51306e-14
B4galt5	3.57329e-18	1.51501	0.35	0.155	5.91236e-14
Dusp16	3.61618e-18	1.41947	0.327	0.139	5.98333e-14
Vasp	3.74143e-18	0.981986	0.819	0.675	6.19056e-14
Hspb7	4.15602e-18	6.51998	0.012	0	6.87655e-14
Adm	4.21521e-18	5.9635	0.012	0	6.97448e-14
Rbpj	5.72883e-18	1.06469	0.669	0.426	9.47892e-14
Creb5	6.10979e-18	2.13658	0.154	0.042	1.01093e-13
Skil	6.57814e-18	0.782435	0.902	0.733	1.08842e-13
Morf4l2	6.65191e-18	1.01348	0.583	0.333	1.10062e-13
Litaf	8.98475e-18	0.912663	0.677	0.424	1.48662e-13
Hmox1	1.19669e-17	1.68909	0.358	0.163	1.98004e-13
Cst7	1.29736e-17	0.980379	0.291	0.113	2.14661e-13
Zbtb46	2.03551e-17	2.35819	0.126	0.031	3.36796e-13
Utp4	2.25941e-17	1.30543	0.268	0.101	3.73841e-13
Aldoa	2.33894e-17	0.824106	0.768	0.558	3.87e-13
Kras	2.36994e-17	1.07858	0.516	0.282	3.92131e-13
Fmnl2	2.49978e-17	1.22645	0.406	0.194	4.13614e-13
Ldha	2.83515e-17	1.36689	0.445	0.239	4.69104e-13
Cd14	3.3919e-17	1.21744	0.752	0.592	5.61224e-13
Hnrnpa1	3.77709e-17	1.20763	0.465	0.253	6.24957e-13
Prr5l	4.0172e-17	1.58708	0.189	0.059	6.64686e-13
Galnt7	4.30814e-17	1.1495	0.488	0.26	7.12825e-13
Osm	4.8579e-17	1.91443	0.232	0.083	8.03788e-13
Per1	5.01439e-17	1.48747	0.449	0.235	8.29681e-13
Cd40	5.853e-17	3.35893	0.063	0.009	9.68438e-13
Cd300ld	6.47591e-17	2.79351	0.051	0.006	1.0715e-12
Gdf15	7.14633e-17	5.4649	0.024	0.001	1.18243e-12
Zfp36	7.59295e-17	1.68991	0.63	0.442	1.25633e-12
Chd4	8.75462e-17	0.836992	0.634	0.38	1.44854e-12
Actg1	1.12709e-16	0.961453	0.752	0.548	1.86489e-12
Cd52	1.40447e-16	0.836076	0.764	0.528	2.32384e-12
Cyba	1.70472e-16	0.509818	0.933	0.82	2.82064e-12
Rasgef1b	1.72388e-16	1.41219	0.469	0.256	2.85233e-12
Il1rn	1.88515e-16	3.55069	0.047	0.005	3.11918e-12
Cd5	2.261e-16	2.45151	0.063	0.009	3.74104e-12
Cd69	2.26857e-16	3.01307	0.043	0.005	3.75357e-12
Timm8a1	2.71245e-16	1.65708	0.197	0.065	4.48801e-12
2003-03-01	3.60077e-16	1.81781	0.11	0.025	5.95783e-12
Ier5	4.2066e-16	1.03957	0.622	0.396	6.96024e-12
Etl4	4.55537e-16	1.98371	0.134	0.035	7.53731e-12
Dusp8	5.11067e-16	2.65369	0.087	0.017	8.45611e-12
Iqgap1	5.7548e-16	1.85986	0.185	0.061	9.5219e-12
Ccnl1	6.49571e-16	0.781129	0.854	0.675	1.07478e-11
Apbb2	6.89986e-16	1.16427	0.354	0.162	1.14165e-11
Rrs1	8.59696e-16	1.216	0.307	0.131	1.42245e-11
Tmem251	1.15092e-15	1.38011	0.323	0.144	1.9043e-11
Serpine1	1.2043e-15	2.38183	0.232	0.09	1.99263e-11
Got1	1.53237e-15	1.13162	0.354	0.164	2.53546e-11
Atp1a1	1.53321e-15	0.73084	0.787	0.596	2.53685e-11
Phlda1	1.82817e-15	2.8671	0.043	0.005	3.02488e-11
Evi2a	1.84913e-15	0.765765	0.862	0.705	3.05957e-11
Ranbp2	1.86806e-15	0.820049	0.626	0.386	3.0909e-11
Srgn	2.29713e-15	0.981914	0.744	0.57	3.80084e-11
Dnmt3a	2.67228e-15	0.988194	0.701	0.509	4.42155e-11
Nt5dc3	2.78909e-15	1.4242	0.209	0.074	4.61483e-11
Rftn1	3.23863e-15	1.31856	0.236	0.09	5.35864e-11
Flna	3.50713e-15	1.37284	0.535	0.328	5.80289e-11
Homer1	3.59798e-15	1.18273	0.319	0.138	5.95321e-11
Hsp90ab1	3.81462e-15	1.00628	0.551	0.346	6.31167e-11
Cers6	3.92602e-15	1.19389	0.335	0.152	6.49599e-11
Mllt6	5.38725e-15	0.86898	0.528	0.295	8.91374e-11
Zbtb21	5.52068e-15	1.3856	0.346	0.168	9.13452e-11
Chst11	5.55491e-15	1.64447	0.319	0.152	9.19116e-11
Map4	6.97155e-15	0.700014	0.709	0.482	1.15351e-10
Ninj1	7.16175e-15	1.07307	0.512	0.299	1.18498e-10
H2-Q6	7.9178e-15	1.17973	0.425	0.223	1.31008e-10
Mcemp1	8.56744e-15	2.96254	0.039	0.004	1.41757e-10
Zbtb16	8.82766e-15	2.66622	0.059	0.009	1.46062e-10
Slc20a1	9.47894e-15	1.50856	0.252	0.102	1.56839e-10
Fbrs	1.26316e-14	0.68065	0.791	0.552	2.09003e-10
Arl5c	1.6061e-14	1.78283	0.295	0.133	2.65745e-10
Azin1	1.61485e-14	0.861134	0.555	0.324	2.67194e-10
Plau	2.68973e-14	2.15725	0.591	0.43	4.45043e-10
Tmem120b	3.19819e-14	1.80929	0.15	0.046	5.29173e-10
Cd180	3.21831e-14	0.7389	0.882	0.771	5.32501e-10
Dram1	4.16574e-14	2.7843	0.055	0.008	6.89263e-10
Il4i1	4.60113e-14	2.47401	0.185	0.065	7.61302e-10
Plpbp	5.94605e-14	1.28879	0.331	0.161	9.83833e-10
Speg	6.16376e-14	1.08196	0.441	0.239	1.01986e-09
Atg16l2	6.84251e-14	1.82325	0.13	0.037	1.13216e-09
P2rx4	7.80495e-14	0.826911	0.634	0.42	1.29141e-09
Parvb	8.04523e-14	1.15674	0.276	0.118	1.33116e-09
Bax	8.61768e-14	0.80315	0.654	0.426	1.42588e-09
Actr3b	8.77464e-14	2.09682	0.087	0.019	1.45185e-09
Tmem88	8.77957e-14	3.42612	0.028	0.002	1.45267e-09
Cdk17	9.03879e-14	1.04611	0.417	0.214	1.49556e-09
Jag1	9.77719e-14	2.56464	0.051	0.008	1.61773e-09
Mdn1	1.09716e-13	1.09496	0.319	0.147	1.81537e-09
Kdm6b	1.13417e-13	1.63414	0.287	0.132	1.8766e-09
Ube2f	1.27582e-13	0.837172	0.598	0.386	2.11097e-09
Pmp22	1.47931e-13	0.706501	0.835	0.736	2.44767e-09
Lmnb1	1.56758e-13	1.38428	0.161	0.053	2.59371e-09
Pfkfb3	1.72846e-13	0.831077	0.728	0.559	2.8599e-09
Slc7a6	1.77231e-13	1.08907	0.283	0.124	2.93246e-09
Prkch	1.82019e-13	1.04886	0.465	0.266	3.01169e-09
Ncl	2.01655e-13	1.02711	0.5	0.298	3.33658e-09
Dusp2	2.43441e-13	3.69511	0.028	0.002	4.02797e-09
Cd44	2.5281e-13	1.93982	0.126	0.036	4.183e-09
Tnfaip2	2.63918e-13	1.93535	0.299	0.142	4.36678e-09
Foxn2	3.14371e-13	1.16566	0.335	0.161	5.20159e-09
Hpn	3.24269e-13	1.50187	0.26	0.113	5.36535e-09
Rufy3	3.37738e-13	0.987126	0.433	0.241	5.58822e-09
Rab11fip1	4.17207e-13	2.69345	0.047	0.007	6.90311e-09
Cybb	5.41123e-13	1.30767	0.146	0.046	8.95342e-09
Ank	6.27109e-13	1.56196	0.437	0.256	1.03761e-08
Atp6v1c1	7.94548e-13	0.724994	0.764	0.617	1.31466e-08
Mybbp1a	9.53803e-13	0.85716	0.528	0.315	1.57816e-08
Osbpl8	1.03622e-12	1.29047	0.516	0.336	1.71452e-08
Asns	1.24657e-12	2.66729	0.063	0.012	2.06257e-08
Ddit3	1.42341e-12	1.00414	0.362	0.188	2.35517e-08
Ak4	1.44853e-12	2.56436	0.047	0.007	2.39674e-08
Rrad	1.48344e-12	1.33912	0.228	0.095	2.45451e-08
Ccdc86	1.60821e-12	1.03343	0.299	0.139	2.66095e-08
G3bp1	1.63799e-12	1.00407	0.354	0.181	2.71023e-08
Eif5a	1.6855e-12	0.868221	0.461	0.271	2.78883e-08
Myc	1.71792e-12	1.3738	0.386	0.215	2.84247e-08
Dipk2a	1.90913e-12	1.23602	0.287	0.137	3.15885e-08
Ero1l	1.94946e-12	1.13034	0.283	0.131	3.22557e-08
Ptprf	1.97412e-12	3.13525	0.043	0.006	3.26637e-08
Snx8	2.23099e-12	0.986333	0.398	0.211	3.69139e-08
Pi4ka	2.47358e-12	0.930039	0.465	0.276	4.09279e-08
Uhrf1	2.53439e-12	3.24316	0.031	0.003	4.19341e-08
Zfp516	2.67971e-12	0.953274	0.476	0.28	4.43385e-08
Pdss1	2.8602e-12	1.34481	0.165	0.058	4.73248e-08
Gch1	2.8625e-12	1.7598	0.118	0.035	4.73629e-08
Soat2	2.88987e-12	1.78097	0.134	0.042	4.78158e-08
Tsc22d2	2.93715e-12	0.882184	0.598	0.387	4.85982e-08
Lrrfip1	3.09952e-12	0.817245	0.602	0.398	5.12847e-08
Hspa8	3.26378e-12	0.715596	0.862	0.71	5.40026e-08
Nupr1	3.7711e-12	1.1308	0.366	0.196	6.23966e-08
Dhx9	3.99581e-12	0.585402	0.795	0.625	6.61147e-08
Zfand5	4.33438e-12	0.823868	0.685	0.512	7.17167e-08
Pogk	5.16156e-12	0.986754	0.299	0.141	8.54032e-08
Pde12	5.2113e-12	1.19411	0.24	0.103	8.62262e-08
Cpeb2	5.25035e-12	1.08198	0.457	0.273	8.68723e-08
Scpep1	5.67011e-12	0.744603	0.634	0.454	9.38177e-08
Olfm4	5.68249e-12	1.6574	0.126	0.039	9.40225e-08
Hspa1b	5.92534e-12	4.12026	0.035	0.004	9.80407e-08
Rusc2	6.49686e-12	1.37182	0.197	0.079	1.07497e-07
Ehd1	6.76992e-12	2.99767	0.043	0.006	1.12015e-07
Eprs	6.81527e-12	0.887625	0.445	0.249	1.12765e-07
Gpatch4	7.9662e-12	1.31059	0.15	0.051	1.31809e-07
Ralgapa1	8.23926e-12	0.776488	0.535	0.328	1.36327e-07
Atp6v1b2	9.55894e-12	0.737342	0.713	0.547	1.58162e-07
Ifrd1	9.64893e-12	1.33534	0.37	0.203	1.59651e-07
Ctla2b	1.04606e-11	1.35981	0.28	0.137	1.73082e-07
Srebf2	1.08249e-11	0.951063	0.37	0.196	1.79109e-07
Rbbp7	1.11698e-11	0.804466	0.5	0.289	1.84815e-07
Acaca	1.17888e-11	0.86751	0.311	0.152	1.95057e-07
Prdx1	1.18239e-11	1.02098	0.472	0.271	1.95639e-07
Dpp7	1.33653e-11	0.896826	0.417	0.235	2.21142e-07
Iars	1.51396e-11	0.749374	0.441	0.249	2.505e-07
Aldh18a1	1.53051e-11	1.07582	0.244	0.108	2.53238e-07
Kcnh4	1.5701e-11	2.54053	0.043	0.007	2.59788e-07
Gpr65	1.58878e-11	1.38052	0.177	0.068	2.6288e-07
Lyst	1.59853e-11	0.627726	0.571	0.359	2.64493e-07
Dnph1	1.61589e-11	2.06237	0.051	0.009	2.67365e-07
Srm	1.63504e-11	0.836713	0.335	0.164	2.70534e-07
Mif	1.69562e-11	1.26176	0.268	0.126	2.80557e-07
Impact	1.73803e-11	0.935328	0.555	0.365	2.87574e-07
Rragc	1.79053e-11	0.723248	0.63	0.436	2.96261e-07
Sdc3	1.80583e-11	0.672055	0.524	0.335	2.98792e-07
Hspa9	1.8478e-11	1.20422	0.291	0.141	3.05737e-07
Alpk1	1.86434e-11	1.03412	0.193	0.075	3.08474e-07
Mdfic	1.93023e-11	1.48646	0.146	0.051	3.19376e-07
Stx11	1.99365e-11	3.39073	0.028	0.003	3.2987e-07
C2cd4c	2.19248e-11	3.50361	0.012	0	3.62768e-07
Slc23a2	2.26292e-11	0.940607	0.591	0.416	3.74423e-07
Fhl3	2.31521e-11	0.922287	0.453	0.269	3.83074e-07
Map3k8	3.32836e-11	1.09224	0.327	0.171	5.50711e-07
Cct8	3.44394e-11	0.817672	0.429	0.249	5.69835e-07
Dtnbp1	3.44751e-11	0.818834	0.559	0.381	5.70425e-07
Btaf1	3.56693e-11	0.929074	0.39	0.214	5.90184e-07
Kcnn4	3.59149e-11	2.75768	0.047	0.008	5.94249e-07
Ifi207	3.5971e-11	1.40654	0.177	0.069	5.95176e-07
Mapk6	4.19743e-11	1.02928	0.323	0.165	6.94507e-07
Emp3	4.4643e-11	1.28443	0.264	0.125	7.38664e-07
2011-09-01	4.61556e-11	1.28969	0.224	0.098	7.63691e-07
Rabgef1	4.7269e-11	1.18438	0.287	0.143	7.82113e-07
Amz1	4.78975e-11	0.738885	0.614	0.441	7.92512e-07
Pkm	4.85876e-11	0.895029	0.547	0.368	8.0393e-07
Grwd1	5.22149e-11	1.10302	0.177	0.067	8.63947e-07
Sh3bp2	5.40378e-11	0.811538	0.685	0.502	8.94109e-07
Lcp1	5.46137e-11	0.455138	0.902	0.861	9.03639e-07
B2m	5.90629e-11	0.377001	0.953	0.876	9.77254e-07
Sesn2	5.94107e-11	1.32749	0.126	0.041	9.8301e-07
Tox2	6.09159e-11	2.01722	0.047	0.008	1.00791e-06
Utp6	6.12027e-11	0.864518	0.358	0.188	1.01266e-06
Arl8a	6.20731e-11	0.761735	0.606	0.446	1.02706e-06
Fth1	6.33805e-11	0.504169	0.976	0.92	1.04869e-06
Gripap1	6.81914e-11	0.841926	0.457	0.266	1.12829e-06
Pprc1	6.87314e-11	0.843781	0.394	0.223	1.13723e-06
H2-K1	7.01014e-11	0.536655	0.823	0.654	1.1599e-06
Cluh	7.14509e-11	0.856705	0.406	0.225	1.18223e-06
Cd84	7.19128e-11	0.448015	0.933	0.89	1.18987e-06
Rgs3	7.92886e-11	0.906569	0.386	0.218	1.31191e-06
Syncrip	7.99374e-11	0.618163	0.705	0.536	1.32264e-06
Fnip2	8.83345e-11	1.00861	0.634	0.49	1.46158e-06
Rars	9.00702e-11	0.842586	0.366	0.195	1.4903e-06
Naa15	9.76149e-11	0.829247	0.531	0.334	1.61514e-06
Elovl1	1.05466e-10	0.634303	0.575	0.372	1.74505e-06
H2-Q7	1.06307e-10	1.15182	0.311	0.163	1.75896e-06
Btg2	1.06342e-10	1.21122	0.598	0.445	1.75954e-06
Chst3	1.06928e-10	4.33033	0.02	0.002	1.76923e-06
Utp20	1.07365e-10	0.989279	0.287	0.14	1.77645e-06
Atf4	1.2251e-10	1.01628	0.319	0.165	2.02705e-06
Alas1	1.28008e-10	0.888158	0.512	0.326	2.11802e-06
Sbno2	1.39622e-10	0.679334	0.587	0.395	2.31018e-06
Rassf3	1.47711e-10	1.20181	0.24	0.109	2.44402e-06
Ctsa	1.8026e-10	0.334256	0.992	0.969	2.98258e-06
Uap1l1	1.82507e-10	0.860419	0.508	0.324	3.01976e-06
Jund	1.87845e-10	0.915011	0.685	0.492	3.10809e-06
Ppp1r15a	2.09257e-10	1.56874	0.197	0.084	3.46236e-06
Nab1	2.24004e-10	1.03429	0.343	0.187	3.70637e-06
Hspa5	2.29414e-10	0.731657	0.74	0.582	3.79588e-06
Diaph1	2.37569e-10	1.08311	0.272	0.132	3.93082e-06
Wdr43	2.63373e-10	0.819465	0.398	0.221	4.35777e-06
Inf2	2.71861e-10	1.84071	0.098	0.029	4.49821e-06
Coq10b	2.72312e-10	1.17382	0.236	0.11	4.50567e-06
Stk38l	2.81698e-10	1.39964	0.213	0.095	4.66097e-06
Sulf2	3.11119e-10	1.15725	0.161	0.062	5.14778e-06
Ctsd	3.14016e-10	0.276006	1	0.989	5.19571e-06
Atp6ap2	3.27768e-10	0.618018	0.764	0.607	5.42326e-06
Slc16a1	3.35522e-10	1.08831	0.213	0.093	5.55154e-06
Ilf3	3.45438e-10	0.716295	0.457	0.269	5.71561e-06
Slc16a10	3.55245e-10	0.871856	0.339	0.18	5.87789e-06
Traf3	3.85404e-10	1.11469	0.256	0.123	6.37689e-06
Srf	3.98103e-10	1.07168	0.331	0.179	6.58701e-06
Eif2s1	4.43934e-10	0.748812	0.469	0.283	7.34533e-06
Ier5l	5.23316e-10	2.41276	0.039	0.006	8.65878e-06
Foxp4	5.3289e-10	1.94164	0.083	0.022	8.8172e-06
Hnrnpf	5.43002e-10	0.592091	0.622	0.426	8.98451e-06
Rgs1	5.43724e-10	2.7743	0.236	0.116	8.99646e-06
Hsp90aa1	5.61035e-10	0.981003	0.394	0.233	9.28288e-06
Eif3a	5.70211e-10	0.829956	0.409	0.239	9.43471e-06
Myo1c	6.07708e-10	0.868581	0.445	0.264	1.00551e-05
Ticam1	6.16176e-10	0.803428	0.339	0.18	1.01952e-05
Tars	6.65976e-10	0.787955	0.445	0.269	1.10192e-05
Ppa1	7.4274e-10	1.41554	0.138	0.05	1.22894e-05
Slc35f6	7.66813e-10	0.854463	0.531	0.35	1.26877e-05
Plpp1	8.09658e-10	0.885472	0.409	0.248	1.33966e-05
Slamf9	9.8067e-10	0.686775	0.547	0.364	1.62262e-05
Tfrc	1.12709e-09	1.39726	0.114	0.038	1.86488e-05
Pld3	1.14461e-09	0.622988	0.646	0.489	1.89388e-05
Cln5	1.19475e-09	0.692731	0.551	0.374	1.97684e-05
Cpeb1	1.20973e-09	1.33558	0.106	0.034	2.00162e-05
Ccl9	1.27268e-09	1.10649	0.437	0.283	2.10578e-05
Naa20	1.5364e-09	0.673261	0.622	0.438	2.54213e-05
Bbc3	1.61073e-09	1.12022	0.213	0.096	2.66511e-05
Eif4e	1.64458e-09	0.557717	0.587	0.399	2.72112e-05
Utp15	1.66724e-09	0.746324	0.327	0.172	2.75862e-05
Ifi205	1.69746e-09	1.65707	0.063	0.015	2.80862e-05
Msn	1.70658e-09	0.418291	0.925	0.85	2.82371e-05
Sgpl1	1.77084e-09	0.510703	0.874	0.743	2.93004e-05
Ntn1	1.85477e-09	2.36772	0.035	0.005	3.06891e-05
Klf10	1.85928e-09	1.86601	0.114	0.039	3.07636e-05
Heatr3	2.35111e-09	0.93215	0.228	0.107	3.89015e-05
Ndel1	2.38367e-09	0.737077	0.469	0.284	3.94402e-05
Vasn	2.46757e-09	4.55005	0.02	0.002	4.08284e-05
Gusb	2.53092e-09	0.542909	0.783	0.667	4.18766e-05
Ly9	2.63503e-09	0.657103	0.52	0.352	4.35991e-05
Pus7l	2.68563e-09	1.71264	0.094	0.029	4.44365e-05
Cdk14	3.02146e-09	1.04042	0.382	0.227	4.99931e-05
Renbp	3.04635e-09	0.569654	0.594	0.399	5.04048e-05
Mical1	3.07359e-09	1.04924	0.272	0.14	5.08557e-05
Eif4ebp1	3.259e-09	1.17807	0.319	0.183	5.39235e-05
Fdx2	3.29145e-09	1.09501	0.244	0.122	5.44603e-05
Evi2	3.31755e-09	1.19917	0.217	0.102	5.48921e-05
Csf2ra	3.44788e-09	0.759772	0.598	0.439	5.70486e-05
Npm1	3.59708e-09	0.816792	0.441	0.277	5.95173e-05
Sphk1	3.648e-09	4.48818	0.016	0.001	6.03598e-05
Aars	3.72242e-09	0.65921	0.594	0.413	6.15912e-05
Mak16	3.7248e-09	0.77097	0.283	0.144	6.16305e-05
Egln3	3.94159e-09	1.56395	0.091	0.027	6.52175e-05
Sh3pxd2b	4.12908e-09	1.48905	0.091	0.028	6.83197e-05
Tns3	4.21301e-09	0.525594	0.783	0.663	6.97085e-05
Ep400	4.31079e-09	0.546362	0.63	0.432	7.13263e-05
Edn1	4.53558e-09	3.99276	0.035	0.006	7.50457e-05
Arf6	4.80897e-09	0.75515	0.528	0.37	7.95692e-05
Casp4	4.95451e-09	1.14189	0.319	0.182	8.19773e-05
Tceal9	5.22916e-09	1.03839	0.268	0.139	8.65217e-05
Yrdc	5.45535e-09	1.15724	0.232	0.113	9.02642e-05
Wdr74	5.48742e-09	0.929325	0.268	0.137	9.07949e-05
Flt1	5.8655e-09	1.37249	0.102	0.034	9.70506e-05
Nfkbie	5.94986e-09	1.48673	0.287	0.16	9.84463e-05
Nop14	6.10626e-09	0.89313	0.22	0.102	0.000101034
Abcf2	6.30335e-09	0.735393	0.343	0.188	0.000104295
Slc6a6	6.70671e-09	0.566717	0.657	0.501	0.000110969
Cisd2	6.85183e-09	0.657567	0.579	0.409	0.00011337
Itpkb	7.08986e-09	0.865465	0.48	0.324	0.000117309
Slfn2	7.48847e-09	0.71768	0.413	0.254	0.000123904
Armcx3	7.74894e-09	0.792608	0.398	0.239	0.000128214
Por	7.81523e-09	1.00837	0.323	0.18	0.000129311
Cct3	8.12588e-09	0.737245	0.429	0.265	0.000134451
Ciart	8.98573e-09	2.22053	0.071	0.019	0.000148678
Rnf19b	9.39327e-09	0.965709	0.646	0.494	0.000155421
Taf1d	1.00311e-08	0.610663	0.453	0.278	0.000165975
Chst2	1.02118e-08	0.976343	0.224	0.108	0.000168965
Ssr2	1.06967e-08	0.685075	0.5	0.317	0.000176987
Ipo7	1.07032e-08	0.879384	0.209	0.095	0.000177096
Qtrt1	1.11096e-08	0.858099	0.248	0.123	0.000183819
Socs3	1.12634e-08	1.41838	0.154	0.064	0.000186364
Tlr1	1.13108e-08	0.715103	0.48	0.304	0.000187148
Ipo4	1.13893e-08	0.746561	0.358	0.199	0.000188447
Nol10	1.1717e-08	1.23356	0.185	0.084	0.000193869
Mga	1.17616e-08	0.848871	0.366	0.218	0.000194607
Hnrnpu	1.17947e-08	0.462101	0.736	0.562	0.000195155
Wdr75	1.18174e-08	0.935802	0.22	0.106	0.00019553
Lrrc59	1.18227e-08	0.643149	0.441	0.274	0.000195618
Plekha1	1.21018e-08	0.715567	0.472	0.299	0.000200237
Aopep	1.23522e-08	1.5675	0.094	0.031	0.000204379
Asph	1.36828e-08	0.518082	0.913	0.841	0.000226395
Apoe	1.3715e-08	0.443066	0.654	0.502	0.000226928
B3gnt7	1.43851e-08	1.29821	0.118	0.043	0.000238017
Adam8	1.4944e-08	1.60021	0.055	0.013	0.000247264
Actr3	1.52593e-08	0.666633	0.512	0.338	0.000252481
Myo9b	1.66638e-08	0.678827	0.496	0.318	0.00027572
Neurl3	1.75594e-08	0.733849	0.579	0.41	0.000290538
Hivep2	1.77524e-08	1.71332	0.102	0.035	0.000293732
Smg9	1.90444e-08	0.633948	0.441	0.273	0.000315108
Pus1	2.11385e-08	0.742379	0.291	0.155	0.000349758
Ddx27	2.12476e-08	0.908985	0.291	0.158	0.000351563
Gtf3c4	2.23134e-08	0.719739	0.394	0.229	0.000369197
Susd6	2.26013e-08	0.551007	0.591	0.412	0.000373961
Lima1	2.39374e-08	1.08265	0.197	0.093	0.000396068
Zyx	2.4792e-08	0.831804	0.567	0.402	0.000410208
Arhgap25	2.55836e-08	0.719497	0.543	0.387	0.000423306
Napa	2.69022e-08	0.600071	0.575	0.393	0.000445124
Synj2	2.79101e-08	0.959084	0.236	0.12	0.0004618
Mex3c	2.79595e-08	0.756016	0.433	0.283	0.000462619
Sco2	2.80514e-08	1.05404	0.272	0.15	0.000464139
Mvp	2.85279e-08	0.686338	0.382	0.223	0.000472022
Pik3cb	2.89383e-08	0.648445	0.575	0.419	0.000478813
Ankrd33b	2.97528e-08	3.63004	0.02	0.002	0.000492289
Cd48	3.0057e-08	0.523235	0.736	0.577	0.000497323
Arpc1b	3.09803e-08	0.436994	0.85	0.7	0.000512599
Snapc1	3.10964e-08	0.808899	0.35	0.207	0.000514521
Snrpd1	3.12225e-08	0.816382	0.335	0.192	0.000516607
Nr2c2ap	3.15658e-08	0.770112	0.264	0.138	0.000522287
Mphosph10	3.15997e-08	0.710653	0.28	0.146	0.000522849
Jmjd6	3.25344e-08	0.739556	0.366	0.218	0.000538315
Kif5b	3.50637e-08	0.654736	0.48	0.327	0.000580165
Tomm40	3.65323e-08	0.848197	0.335	0.196	0.000604463
Cox6a2	3.67542e-08	1.92455	0.067	0.019	0.000608135
Slc25a19	4.11324e-08	0.913331	0.248	0.126	0.000680576
Siglecf	4.16097e-08	0.7796	0.331	0.191	0.000688475
Elp5	4.2777e-08	0.977552	0.295	0.169	0.000707789
Tpi1	4.3971e-08	0.879026	0.256	0.133	0.000727543
Tnip2	4.47566e-08	0.654082	0.512	0.352	0.000740542
Adap1	4.52257e-08	0.661274	0.445	0.285	0.000748304
Trmt1	4.7243e-08	0.90372	0.358	0.211	0.000781682
Ptpn2	4.77143e-08	0.713173	0.307	0.17	0.000789481
Srfbp1	5.02719e-08	0.746875	0.287	0.156	0.000831798
Ino80	5.14447e-08	0.667531	0.429	0.268	0.000851204
Gga2	5.26399e-08	1.15844	0.201	0.096	0.00087098
Ppp4r2	5.30752e-08	0.568594	0.547	0.373	0.000878182
Ctsc	5.56607e-08	0.527336	0.937	0.854	0.000920962
Eef1akmt4	5.67007e-08	0.954835	0.169	0.075	0.00093817
Tnip3	5.73131e-08	3.73432	0.02	0.002	0.000948302
Prmt7	6.33586e-08	0.859823	0.272	0.144	0.00104833
Neu1	6.35803e-08	0.865704	0.311	0.179	0.001052
Lonrf1	6.37243e-08	1.09441	0.193	0.092	0.00105438
Spryd7	6.39467e-08	1.05841	0.165	0.073	0.00105806
Sptan1	6.45325e-08	0.581154	0.382	0.222	0.00106776
Sdad1	6.61786e-08	0.87429	0.268	0.144	0.00109499
Zfand2a	6.6696e-08	1.01852	0.236	0.125	0.00110355
Ltv1	6.86556e-08	1.18444	0.189	0.09	0.00113598
Stx3	7.56079e-08	1.742	0.059	0.016	0.00125101
Wdr1	7.56387e-08	0.543585	0.697	0.579	0.00125152
D10Wsu102e	7.56934e-08	0.917012	0.22	0.108	0.00125242
Zfp91	7.58936e-08	0.530551	0.583	0.413	0.00125574
Tnip1	8.49811e-08	1.11581	0.319	0.187	0.0014061
Per2	8.77098e-08	0.996778	0.154	0.066	0.00145125
Myo5a	9.75224e-08	0.625718	0.272	0.145	0.00161361
Tbc1d1	9.80185e-08	0.696337	0.224	0.109	0.00162181
Sf3a1	9.91876e-08	0.688206	0.469	0.299	0.00164116
Rbpms2	9.94174e-08	3.15134	0.016	0.001	0.00164496
Stip1	1.03765e-07	0.675428	0.378	0.225	0.00171689
Dgkd	1.07819e-07	0.520214	0.776	0.655	0.00178398
Cln8	1.09314e-07	0.768423	0.531	0.393	0.00180871
Rabep1	1.11352e-07	0.579322	0.571	0.399	0.00184243
Bccip	1.13903e-07	0.638834	0.374	0.229	0.00188464
Rabggtb	1.14597e-07	0.646577	0.378	0.23	0.00189612
Lrrn4cl	1.19453e-07	5.35673	0.012	0.001	0.00197647
Tram1l1	1.2059e-07	4.03154	0.012	0.001	0.00199529
Lat2	1.28685e-07	0.473385	0.689	0.53	0.00212922
Fhod1	1.34316e-07	0.654367	0.567	0.407	0.0022224
Eef1a1	1.41371e-07	0.270915	0.988	0.967	0.00233913
Timm50	1.49797e-07	0.668999	0.272	0.146	0.00247854
Mdh2	1.61625e-07	0.786809	0.28	0.157	0.00267425
Prpf3	1.63148e-07	0.699386	0.311	0.176	0.00269945
Ftsj3	1.63617e-07	0.934899	0.205	0.101	0.00270721
Gvin1	1.74009e-07	0.754102	0.335	0.196	0.00287916
Atad3a	1.76851e-07	0.726993	0.287	0.16	0.00292617
Rtn4	1.76985e-07	0.405467	0.878	0.787	0.00292839
Kmt5a	1.77881e-07	0.858935	0.272	0.151	0.00294322
Tomm20	1.79321e-07	0.78539	0.374	0.232	0.00296705
Wdr26	1.81916e-07	0.484296	0.913	0.805	0.00300999
Higd1a	1.92966e-07	0.829608	0.335	0.196	0.00319282
Ybx1	2.05316e-07	0.655258	0.457	0.303	0.00339716
Srsf2	2.07164e-07	0.48675	0.657	0.496	0.00342774
Tor3a	2.2408e-07	0.71641	0.362	0.223	0.00370763
Gcnt2	2.26022e-07	0.782605	0.213	0.106	0.00373976
Ascc3	2.27621e-07	0.572991	0.61	0.454	0.00376622
Fam207a	2.29388e-07	0.697558	0.343	0.202	0.00379545
Tnfsf18	2.30491e-07	4.34246	0.016	0.002	0.0038137
Nfkbib	2.3479e-07	0.757426	0.323	0.189	0.00388483
A3galt2	2.39046e-07	2.88809	0.016	0.002	0.00395525
Mob1b	2.61104e-07	0.663472	0.335	0.199	0.00432022
Srsf6	2.67189e-07	0.356175	0.823	0.68	0.00442091
Errfi1	2.69233e-07	1.00223	0.276	0.156	0.00445473
Pde4dip	2.73408e-07	0.647778	0.441	0.291	0.00452381
Naa25	2.77106e-07	0.740071	0.276	0.15	0.004585
Eif2s2	2.77457e-07	0.709879	0.315	0.181	0.0045908
Nbl1	2.89049e-07	1.06327	0.126	0.051	0.00478261
Cln3	3.01256e-07	0.4529	0.598	0.421	0.00498459
Hnrnpk	3.0153e-07	0.374099	0.85	0.753	0.00498911
Colgalt1	3.08471e-07	0.417713	0.74	0.601	0.00510397
Ehbp1l1	3.15067e-07	0.467683	0.689	0.514	0.00521309
Tlr13	3.26416e-07	0.438947	0.665	0.494	0.00540088
Fubp1	3.37565e-07	0.465206	0.752	0.618	0.00558535
Insig1	3.37723e-07	0.995149	0.22	0.116	0.00558797
Ranbp1	3.47765e-07	0.786478	0.362	0.227	0.00575412
Rnf121	3.5932e-07	0.750221	0.264	0.145	0.00594531
Khdc4	3.69487e-07	0.593419	0.512	0.35	0.00611353
Chka	3.72729e-07	0.948898	0.307	0.179	0.00616718
Crk	3.80456e-07	0.561796	0.524	0.356	0.00629502
Tbpl1	3.82821e-07	0.627245	0.535	0.379	0.00633415
Hgf	4.16158e-07	1.4386	0.083	0.028	0.00688575
Smyd5	4.22454e-07	0.849016	0.28	0.159	0.00698992
Clcn7	4.25353e-07	0.535026	0.504	0.347	0.00703789
Efna5	4.3162e-07	2.16105	0.039	0.009	0.00714159
Slc25a33	4.32635e-07	0.932145	0.185	0.09	0.00715837
Hspa4	4.51095e-07	0.733993	0.319	0.19	0.00746381
Myh10	4.54542e-07	1.24758	0.201	0.104	0.00752085
Gpr3	4.60476e-07	3.84757	0.012	0.001	0.00761903
Pgam1	4.77937e-07	0.744733	0.311	0.184	0.00790794
Fbxo30	4.8811e-07	1.03548	0.205	0.105	0.00807626
Mtmr11	4.96312e-07	2.19873	0.035	0.007	0.00821198
Ptma	5.45783e-07	0.649454	0.409	0.267	0.00903052
Dcbld2	5.58231e-07	1.36451	0.134	0.059	0.00923648
Pdxk	5.58898e-07	0.956328	0.256	0.144	0.00924753
Gnas	5.65357e-07	0.408994	0.776	0.68	0.0093544
Haus8	5.65741e-07	0.677826	0.157	0.071	0.00936075
Spata5	5.70182e-07	0.743758	0.339	0.207	0.00943422
Dhx15	5.79055e-07	0.41832	0.661	0.472	0.00958105
Smg7	6.08898e-07	0.613942	0.421	0.281	0.0100748
Dnaja1	6.31591e-07	0.497511	0.5	0.335	0.0104503
Pld5	6.51631e-07	2.82485	0.02	0.003	0.0107819
Fblim1	6.64712e-07	0.615235	0.358	0.219	0.0109983
Vdac2	6.66662e-07	0.51559	0.583	0.433	0.0110306
Eml4	6.71792e-07	0.552116	0.563	0.41	0.0111155
Metrnl	6.8005e-07	1.48561	0.083	0.029	0.0112521
Soat1	6.81634e-07	0.555397	0.539	0.381	0.0112783
Adam9	6.8708e-07	0.493223	0.461	0.304	0.0113684
Odc1	6.87637e-07	0.753961	0.236	0.128	0.0113776
Atl2	6.97587e-07	0.844738	0.256	0.144	0.0115423
Dst	7.00764e-07	0.319365	0.937	0.905	0.0115948
Ncf4	7.01365e-07	0.603944	0.508	0.363	0.0116048
Rbpms	7.02128e-07	0.643227	0.378	0.239	0.0116174
Gtpbp4	7.13596e-07	0.525586	0.417	0.263	0.0118072
Pak1ip1	7.15398e-07	0.601069	0.394	0.248	0.011837
Atp6v1h	7.20946e-07	0.641277	0.508	0.353	0.0119288
Abce1	7.23373e-07	0.675739	0.374	0.24	0.0119689
Klf4	7.45925e-07	2.40121	0.031	0.006	0.0123421
Brix1	7.57017e-07	0.729198	0.276	0.156	0.0125256
Ifngr2	7.61699e-07	0.39866	0.854	0.769	0.0126031
Aen	7.92608e-07	0.760305	0.213	0.11	0.0131145
Galnt6	7.96296e-07	1.50156	0.075	0.025	0.0131755
Sec24a	8.08581e-07	0.716432	0.374	0.236	0.0133788
Ubxn4	8.37877e-07	0.474534	0.583	0.421	0.0138635
Arl5b	8.46251e-07	0.937116	0.256	0.144	0.0140021
Hspa1a	8.59193e-07	6.03685	0.024	0.004	0.0142162
Phf23	8.77803e-07	0.564286	0.594	0.457	0.0145241
Impdh1	8.78419e-07	1.67872	0.055	0.015	0.0145343
Mfsd1	8.82313e-07	0.523249	0.693	0.555	0.0145988
Fxyd5	9.35941e-07	1.16077	0.118	0.049	0.0154861
Trmt5	9.4655e-07	0.662285	0.173	0.082	0.0156616
Ube2cbp	9.55909e-07	1.54307	0.051	0.014	0.0158165
Gar1	9.63005e-07	0.91285	0.252	0.143	0.0159339
Degs1	9.78286e-07	0.610083	0.433	0.28	0.0161867
Igsf9	9.91269e-07	1.53375	0.087	0.031	0.0164015
Nemf	1.01984e-06	0.608154	0.409	0.274	0.0168743
Zmynd15	1.03402e-06	1.06528	0.13	0.056	0.0171089
Vps29	1.04185e-06	0.47607	0.449	0.284	0.0172384
Nasp	1.04601e-06	1.03571	0.173	0.084	0.0173072
Cse1l	1.09271e-06	0.583267	0.465	0.315	0.01808
Fhad1	1.107e-06	1.19237	0.118	0.05	0.0183164
Ttc19	1.13794e-06	0.924838	0.189	0.096	0.0188284
Senp5	1.18172e-06	0.530893	0.472	0.32	0.0195527
Usp36	1.18568e-06	0.753659	0.287	0.171	0.0196182
Adssl1	1.19366e-06	0.774164	0.26	0.145	0.0197503
Sppl2a	1.24236e-06	0.443146	0.756	0.632	0.0205561
Timm10	1.26397e-06	0.762476	0.205	0.106	0.0209136
Ncapg2	1.29623e-06	1.32412	0.071	0.023	0.0214474
Pus7	1.32853e-06	1.08313	0.122	0.052	0.0219819
Grasp	1.3378e-06	2.23884	0.028	0.005	0.0221352
Atp6v1d	1.34593e-06	0.533825	0.559	0.406	0.0222698
Utp18	1.38309e-06	0.876937	0.22	0.12	0.0228847
Qtrt2	1.45874e-06	0.824329	0.138	0.061	0.0241363
Ube2k	1.45988e-06	0.549959	0.488	0.347	0.0241552
Ptpn23	1.46563e-06	0.64771	0.465	0.327	0.0242503
Rnps1	1.48717e-06	0.565342	0.48	0.327	0.0246068
Washc5	1.49547e-06	0.752729	0.276	0.16	0.0247441
Rnf126	1.58612e-06	0.689889	0.291	0.17	0.026244
Trmt6	1.58963e-06	0.619271	0.291	0.171	0.026302
Rbm34	1.71726e-06	1.07098	0.185	0.095	0.0284138
Gmppb	1.73396e-06	1.03053	0.189	0.097	0.0286901
Rbm25	1.80566e-06	0.383115	0.74	0.585	0.0298764
Fnip1	1.81816e-06	0.567477	0.614	0.469	0.0300832
Bri3	1.82224e-06	0.402048	0.78	0.703	0.0301508
Cd86	1.83515e-06	0.56073	0.862	0.788	0.0303644
Rragd	1.85857e-06	1.79901	0.071	0.024	0.0307518
Ybx3	1.87415e-06	0.942354	0.201	0.106	0.0310097
Tpd52	1.88515e-06	0.57844	0.252	0.139	0.0311917
Ptms	1.88712e-06	0.308642	0.921	0.845	0.0312242
Bysl	1.91745e-06	0.975285	0.146	0.067	0.0317261
Rpp38	1.92482e-06	0.883208	0.146	0.067	0.0318481
Patl1	1.93331e-06	0.627386	0.445	0.302	0.0319886
Hsd17b7	1.96996e-06	1.63954	0.051	0.014	0.032595
Qsox2	1.98643e-06	1.19664	0.142	0.066	0.0328675
Zfr	2.0078e-06	0.447737	0.535	0.389	0.0332211
Nme1	2.02862e-06	0.890077	0.181	0.09	0.0335656
Mnat1	2.04576e-06	0.718331	0.252	0.142	0.0338491
Noc2l	2.09223e-06	0.526274	0.524	0.368	0.034618
Sun2	2.17943e-06	0.446726	0.78	0.678	0.0360609
Eea1	2.19998e-06	0.883346	0.295	0.182	0.0364009
Top1	2.21673e-06	0.53406	0.421	0.274	0.036678
Polr1a	2.27242e-06	0.582346	0.331	0.204	0.0375995
Dnajc27	2.34855e-06	0.91493	0.134	0.06	0.0388592
Ikbke	2.37324e-06	1.043	0.063	0.02	0.0392677
Gnpnat1	2.47796e-06	0.752316	0.217	0.116	0.0410003
Thoc1	2.50769e-06	0.58633	0.378	0.245	0.0414922
Cacna1a	2.58007e-06	1.64092	0.067	0.022	0.0426898
Fyn	2.58922e-06	0.883721	0.15	0.07	0.0428412
Polr1b	2.62801e-06	0.942486	0.15	0.07	0.0434831
Dync1li1	2.64419e-06	0.52295	0.543	0.39	0.0437507
Mcm2	2.64659e-06	1.56075	0.102	0.042	0.0437905
Vars	2.76636e-06	0.537556	0.445	0.301	0.0457722
Sgk1	2.83126e-06	0.736449	0.752	0.643	0.046846
Umps	2.83969e-06	0.62386	0.256	0.144	0.0469855
Slc39a7	2.88606e-06	0.458259	0.559	0.408	0.0477528
Tatdn2	2.97714e-06	0.456181	0.638	0.489	0.0492598
Rassf1	2.98846e-06	0.774248	0.268	0.157	0.0494471
Bik	3.01503e-06	1.47206	0.075	0.026	0.0498867

## Sheet: WAM2
WAM2	p_val	avg_log2FC	pct.1	pct.2	p_val_adj
Axl	0	3.33622	0.864	0.155	0
Myo5a	0	3.87758	0.791	0.104	0
Lilrb4a	0	5.3936	0.692	0.02	0
Itgax	0	4.18187	0.709	0.11	0
Lgals3	0	5.58509	0.549	0.019	0
Cst7	0	4.02666	0.594	0.084	0
Lpl	0	4.64111	0.545	0.043	0
Apoe	0	4.58744	0.959	0.474	0
Fam20c	0	3.81724	0.555	0.084	0
Fabp5	0	4.8527	0.5	0.047	0
Ifi207	0	3.22213	0.475	0.044	0
Cybb	0	4.97937	0.448	0.021	0
Flt1	0	5.50427	0.398	0.011	0
Vim	0	4.50152	0.401	0.032	0
Gas2l3	0	4.36894	0.377	0.022	0
Pianp	0	5.14931	0.359	0.014	0
Rai14	0	3.75257	0.375	0.031	0
Cxcr4	0	7.17034	0.333	0.004	0
Bhlhe40	0	4.18456	0.342	0.025	0
Spp1	0	7.76646	0.308	0.005	0
Etl4	0	4.21989	0.319	0.018	0
Igf1	0	6.7187	0.303	0.003	0
Cpeb1	0	4.46608	0.297	0.018	0
C3	0	4.07341	0.29	0.015	0
Ptger4	0	4.65206	0.28	0.012	0
Rab7b	0	5.56181	0.269	0.006	0
Slamf7	0	5.37421	0.268	0.007	0
Ms4a7	0	7.81981	0.261	0.002	0
Sh3pxd2b	0	4.77668	0.27	0.013	0
Gpnmb	0	10.8258	0.242	0.001	0
Ahnak2	0	6.94283	0.178	0.002	0
Myof	0	7.38809	0.174	0.002	0
Plxnc1	3.58689e-301	5.55059	0.185	0.005	5.93486e-297
Cd44	2.6832e-287	3.71454	0.291	0.021	4.43962e-283
Ch25h	2.11394e-274	4.4745	0.178	0.005	3.49772e-270
Cd300lb	5.65942e-270	4.43981	0.207	0.009	9.36408e-266
Lyz2	2.65406e-269	2.94483	0.929	0.492	4.39141e-265
Xdh	9.26279e-267	4.41441	0.216	0.011	1.53262e-262
Stra6l	3.58728e-260	7.2882	0.13	0.001	5.93552e-256
Ctsb	4.33768e-260	1.35836	1	0.992	7.17712e-256
Ikbke	3.02885e-245	4.78762	0.193	0.009	5.01153e-241
Ass1	3.38051e-245	4.57455	0.189	0.008	5.59339e-241
Apoc2	2.29192e-241	6.5789	0.123	0.001	3.79221e-237
Cd63	1.04418e-231	1.81961	0.966	0.698	1.72769e-227
Wfdc17	2.37449e-231	5.19864	0.157	0.005	3.92884e-227
Cd74	7.89856e-228	3.50271	0.559	0.129	1.3069e-223
Nceh1	7.97988e-220	2.79658	0.478	0.093	1.32035e-215
Fgr	1.86307e-214	3.21666	0.303	0.035	3.08264e-210
Fxyd5	6.94989e-211	3.18748	0.297	0.034	1.14993e-206
Xylt1	2.88997e-210	3.33061	0.312	0.039	4.78175e-206
H2-Aa	3.84921e-206	3.90045	0.298	0.036	6.3689e-202
Trps1	2.48374e-201	2.7439	0.399	0.069	4.1096e-197
Ms4a14	1.65479e-200	8.51402	0.09	0	2.73802e-196
Ptchd1	7.13656e-200	2.86825	0.366	0.057	1.18081e-195
Mdfic	1.22482e-195	3.37408	0.293	0.036	2.02659e-191
Anxa2	2.03335e-195	3.88294	0.199	0.014	3.36438e-191
Lox	7.01531e-190	3.21706	0.28	0.034	1.16075e-185
Ctsz	9.06881e-190	1.0037	0.997	0.984	1.50053e-185
Alcam	9.22358e-190	4.22009	0.189	0.013	1.52613e-185
Capg	3.74684e-188	2.73667	0.501	0.125	6.19952e-184
Olfr111	1.51724e-187	2.80043	0.444	0.094	2.51043e-183
Iqgap1	2.30838e-185	3.15505	0.318	0.046	3.81945e-181
Cd300lf	6.8486e-182	3.239	0.252	0.028	1.13317e-177
Cd52	1.00839e-180	2.05796	0.852	0.511	1.66849e-176
Hpse	1.06581e-180	6.0308	0.104	0.002	1.76349e-176
Aplp2	1.9585e-178	2.18444	0.713	0.296	3.24053e-174
Dnase1l1	3.77779e-178	3.23026	0.336	0.055	6.25073e-174
Rap2b	7.76213e-178	2.65436	0.412	0.083	1.28432e-173
Cyp4f18	1.76977e-177	4.1663	0.143	0.007	2.92827e-173
Lgals3bp	2.14557e-176	1.69146	0.924	0.643	3.55005e-172
Cxcl16	5.92107e-176	2.16451	0.763	0.349	9.79701e-172
Inf2	1.27194e-174	3.38409	0.207	0.019	2.10455e-170
Igf2r	9.77417e-174	4.78079	0.129	0.005	1.61723e-169
Csf1	2.08976e-173	2.90081	0.403	0.083	3.45771e-169
Cd72	3.31255e-173	2.99849	0.371	0.068	5.48095e-169
Chst2	1.72498e-172	2.46809	0.423	0.089	2.85416e-168
Cd9	8.83148e-170	1.03473	0.989	0.974	1.46126e-165
Fth1	5.16163e-169	1.55501	0.976	0.918	8.54044e-165
H2-Eb1	2.58491e-168	3.66312	0.251	0.031	4.277e-164
Il3ra	1.14673e-166	2.8599	0.328	0.055	1.89738e-162
Cd84	3.84036e-164	1.16224	0.978	0.885	6.35426e-160
Itgal	4.26324e-161	4.35076	0.12	0.005	7.05395e-157
Ctsd	1.13939e-159	1.0171	0.999	0.988	1.88524e-155
H2-Q7	1.68574e-159	2.15897	0.517	0.142	2.78923e-155
Colec12	4.28731e-158	5.40717	0.113	0.004	7.09379e-154
Rftn1	1.99951e-155	2.58675	0.37	0.075	3.30839e-151
St8sia6	2.24618e-155	2.17232	0.48	0.124	3.71653e-151
H2-Ab1	8.35851e-152	3.48111	0.339	0.066	1.383e-147
Gpr162	7.85906e-151	2.68061	0.412	0.098	1.30036e-146
Cpd	1.88741e-147	2.1269	0.597	0.214	3.12291e-143
Vat1	1.53674e-146	2.93018	0.356	0.076	2.54269e-142
Il2rg	2.50231e-145	2.71259	0.273	0.043	4.14032e-141
Gla	1.74183e-144	3.31411	0.206	0.024	2.88203e-140
H2-D1	1.94711e-144	1.61702	0.786	0.393	3.22169e-140
Acaca	1.67215e-142	2.35158	0.471	0.134	2.76674e-138
Cspg4	2.10031e-140	5.14972	0.111	0.005	3.47517e-136
Cd36	9.89803e-139	4.82785	0.094	0.003	1.63773e-134
Cd48	1.30698e-138	1.6222	0.86	0.561	2.16254e-134
Trpc4	8.97226e-135	6.62084	0.07	0.001	1.48455e-130
Crip1	5.6105e-133	3.0901	0.218	0.029	9.28314e-129
Ddhd1	5.80722e-133	2.65327	0.451	0.133	9.60863e-129
Mmp12	2.1937e-131	6.20391	0.087	0.003	3.62969e-127
Bcar3	7.56068e-131	4.15281	0.118	0.007	1.25099e-126
Clec4d	6.67057e-130	9.47932	0.057	0	1.10371e-125
Dna2	6.84463e-130	2.70822	0.238	0.036	1.13251e-125
H2-K1	2.01586e-129	1.34966	0.898	0.642	3.33544e-125
Atp1a3	1.26612e-128	2.55657	0.303	0.059	2.09493e-124
P2rx4	6.23248e-127	1.69695	0.751	0.403	1.03123e-122
Mpeg1	1.20295e-126	0.747075	0.997	0.989	1.9904e-122
Gpr65	3.3916e-126	2.47668	0.29	0.055	5.61174e-122
Pla2g7	3.8765e-126	3.42522	0.241	0.039	6.41406e-122
Kcnj2	4.34999e-125	1.94567	0.672	0.306	7.19749e-121
Cd68	1.17919e-124	1.02361	0.972	0.923	1.95108e-120
Cxcl14	1.50701e-122	3.53092	0.216	0.032	2.4935e-118
Vps13c	2.59432e-122	1.72022	0.717	0.367	4.29256e-118
Egln3	1.49812e-121	3.15575	0.171	0.019	2.47879e-117
Arhgap15	3.31146e-121	2.24098	0.318	0.067	5.47914e-117
Pld3	1.03288e-118	1.71281	0.762	0.474	1.709e-114
Slc2a6	2.4762e-118	3.17697	0.169	0.019	4.09712e-114
Dram1	3.06545e-118	4.23216	0.091	0.004	5.0721e-114
Csf2ra	5.59251e-117	1.52275	0.759	0.421	9.25337e-113
Gfap	1.1875e-115	2.48762	0.238	0.04	1.96484e-111
Anxa5	2.55941e-115	2.03632	0.529	0.196	4.23479e-111
Mfsd12	3.32476e-115	2.07855	0.571	0.238	5.50115e-111
Cd200r4	4.43155e-115	3.54975	0.147	0.015	7.33244e-111
Nlrc5	8.40485e-115	1.84494	0.443	0.132	1.39067e-110
Klrb1b	2.30484e-113	4.90624	0.069	0.002	3.81359e-109
Ldlr	1.16377e-111	2.99655	0.185	0.025	1.92558e-107
C77080	5.30927e-110	5.23944	0.071	0.002	8.78471e-106
Ly9	2.41125e-109	1.79048	0.671	0.334	3.98965e-105
Aoah	2.86099e-108	3.73579	0.129	0.012	4.7338e-104
H2-Q6	1.23777e-106	1.67698	0.545	0.206	2.04801e-102
C3ar1	1.53458e-104	1.1924	0.898	0.712	2.53911e-100
Gpx3	1.01007e-103	5.63001	0.07	0.002	1.67126e-99
Glipr1	1.07296e-103	2.49776	0.291	0.067	1.77532e-99
Pdcd1	9.31058e-103	2.1897	0.298	0.069	1.54053e-98
Dgkz	2.79238e-102	1.20503	0.86	0.617	4.62027e-98
Plekhm2	9.19642e-100	1.84687	0.591	0.274	1.52164e-95
Pqlc3	5.26126e-98	3.14262	0.146	0.017	8.70527e-94
Gsap	7.26163e-98	1.16389	0.864	0.635	1.20151e-93
Dkk2	9.12149e-98	7.97769	0.046	0	1.50924e-93
Npc2	2.73259e-97	0.879149	0.952	0.885	4.52134e-93
Clic4	9.12245e-97	2.21375	0.272	0.061	1.5094e-92
Sat1	2.03283e-95	0.879919	0.979	0.908	3.36353e-91
Plaur	2.09406e-94	2.21569	0.366	0.112	3.46482e-90
Ifi204	7.01488e-94	1.5728	0.374	0.107	1.16068e-89
Olfr110	3.43531e-92	2.37399	0.286	0.071	5.68406e-88
Cd22	2.52329e-91	2.07571	0.35	0.103	4.17504e-87
Ccl3	8.0004e-91	1.68335	0.311	0.083	1.32375e-86
Cers6	9.09383e-91	1.95914	0.41	0.139	1.50466e-86
Fblim1	1.30183e-90	1.63776	0.506	0.203	2.15401e-86
Mamdc2	1.98259e-88	7.45874	0.043	0	3.28039e-84
Sulf2	5.47503e-88	2.3473	0.239	0.052	9.05899e-84
Ifi205	9.11335e-88	3.04742	0.106	0.01	1.50789e-83
Rxrg	1.89796e-87	2.139	0.303	0.081	3.14036e-83
Gas7	6.53485e-87	2.70444	0.181	0.031	1.08126e-82
Myo1e	1.11378e-86	2.24088	0.314	0.088	1.84286e-82
Cdkn2a	1.45612e-86	3.69621	0.09	0.007	2.4093e-82
Fmn1	4.93188e-86	2.25008	0.279	0.071	8.16029e-82
Psap	4.49837e-85	0.757027	0.993	0.981	7.443e-81
AB124611	2.05189e-84	3.50327	0.105	0.01	3.39506e-80
Siglec1	3.12411e-84	3.28958	0.119	0.013	5.16915e-80
B2m	4.57683e-84	0.836848	0.94	0.873	7.57281e-80
Actr3b	1.7596e-83	3.39982	0.12	0.014	2.91143e-79
Lyst	1.32856e-82	1.59128	0.639	0.345	2.19823e-78
Apoc4	5.16024e-82	10.3182	0.035	0	8.53813e-78
Cd274	6.75309e-82	2.14836	0.275	0.07	1.11737e-77
Soat1	2.09801e-81	1.4048	0.664	0.366	3.47137e-77
Ptprc	7.20807e-81	0.896481	0.888	0.752	1.19265e-76
Milr1	1.52725e-80	1.65807	0.405	0.143	2.52698e-76
Plxnd1	1.62194e-80	3.75238	0.088	0.007	2.68367e-76
Adam8	5.12328e-80	3.90453	0.094	0.008	8.47698e-76
Atp6v0d2	8.40601e-79	10.0513	0.034	0	1.39086e-74
Lipa	2.20615e-78	1.42089	0.711	0.457	3.6503e-74
Ank	5.07656e-76	1.85874	0.518	0.242	8.39968e-72
Slfn5	5.94877e-75	1.70068	0.231	0.054	9.84283e-71
Cdk18	8.77075e-75	2.55467	0.158	0.027	1.45121e-70
Ctsa	1.21908e-74	0.604982	0.979	0.969	2.01708e-70
Lyz1	1.7936e-74	2.75904	0.161	0.029	2.9677e-70
Slc11a1	3.7672e-74	0.871313	0.922	0.792	6.2332e-70
Rragd	1.13146e-73	2.80298	0.127	0.018	1.87211e-69
Slc41a2	1.77757e-73	4.70542	0.052	0.002	2.94116e-69
Apoc1	3.49782e-73	5.28388	0.056	0.002	5.78749e-69
Emp3	5.88138e-73	1.84183	0.34	0.113	9.73133e-69
Apbb2	2.03429e-71	1.68231	0.398	0.151	3.36594e-67
Ttyh2	2.30898e-71	2.08181	0.297	0.092	3.82045e-67
BC005537	2.50274e-71	0.851212	0.901	0.753	4.14104e-67
Mcub	1.80802e-70	3.6319	0.069	0.005	2.99156e-66
Il1rn	1.66703e-69	4.33205	0.057	0.003	2.75826e-65
Rell1	3.1942e-69	2.42003	0.183	0.039	5.28513e-65
Tlr2	1.95467e-68	1.51077	0.717	0.484	3.23419e-64
Itga4	2.64199e-68	4.0071	0.067	0.005	4.37144e-64
Nlrc3	5.45572e-68	3.67045	0.077	0.007	9.02704e-64
Fnip2	9.23901e-68	1.45175	0.704	0.479	1.52869e-63
Kynu	4.65516e-67	3.33112	0.094	0.01	7.70243e-63
Bambi	6.1107e-67	3.74357	0.083	0.008	1.01108e-62
Fabp3	7.65543e-67	3.1963	0.091	0.01	1.26667e-62
Anpep	2.66242e-66	4.48464	0.073	0.006	4.40524e-62
Minar1	1.72708e-65	2.35652	0.165	0.033	2.85762e-61
Pgap1	1.73177e-65	2.21628	0.239	0.066	2.86539e-61
Anxa4	3.93438e-65	1.65966	0.382	0.149	6.50983e-61
Hgf	4.28115e-65	2.71357	0.133	0.022	7.08359e-61
Atp6v0c	4.43279e-65	0.877462	0.866	0.729	7.33449e-61
Cacna1a	2.08381e-64	2.93363	0.115	0.017	3.44787e-60
Aldoa	7.49893e-64	1.0779	0.756	0.549	1.24077e-59
Ell2	1.04858e-63	1.88607	0.287	0.092	1.73498e-59
Tmem163	1.19245e-63	3.98242	0.056	0.003	1.97303e-59
Rtcb	2.43398e-63	1.12229	0.696	0.463	4.02727e-59
Cox6a2	6.33588e-63	2.90894	0.104	0.014	1.04833e-58
Atp13a2	1.35837e-62	1.10677	0.754	0.526	2.24757e-58
Ctsh	4.17984e-62	0.582026	0.973	0.95	6.91596e-58
Cyb5r1	5.84972e-62	1.259	0.622	0.362	9.67895e-58
Apobec1	1.05559e-61	1.33925	0.62	0.372	1.74658e-57
Ifi211	1.34059e-61	2.01676	0.098	0.012	2.21814e-57
Rassf3	9.52077e-61	1.7025	0.298	0.099	1.57531e-56
H2-M2	1.14108e-60	5.66431	0.032	0	1.88803e-56
Fn1	1.44355e-60	5.07186	0.069	0.006	2.38849e-56
Cd244a	4.21663e-60	2.31516	0.179	0.042	6.97683e-56
Ms4a4a	4.43648e-60	6.49433	0.031	0	7.34061e-56
Timp2	5.18286e-60	0.745051	0.936	0.857	8.57557e-56
mt-Nd6	5.56386e-60	1.78876	0.35	0.134	9.20596e-56
Jag1	8.02032e-60	4.04729	0.063	0.005	1.32704e-55
Dpp7	1.00641e-59	1.5031	0.472	0.224	1.6652e-55
Tmem205	1.07177e-59	2.48925	0.133	0.024	1.77336e-55
Msr1	1.35128e-59	3.64907	0.064	0.005	2.23583e-55
mt-Co2	2.11136e-59	1.19776	0.838	0.758	3.49346e-55
mt-Co1	3.79126e-59	1.25566	0.779	0.631	6.27302e-55
Nrp2	8.44363e-59	1.46118	0.521	0.269	1.39708e-54
Stx3	1.43488e-58	2.90806	0.091	0.011	2.37415e-54
Slc38a6	2.2301e-58	1.63497	0.465	0.226	3.68992e-54
Cd83	6.97174e-58	1.27011	0.627	0.395	1.15354e-53
Smpdl3a	1.28855e-57	1.84078	0.324	0.121	2.13203e-53
Acod1	2.88506e-57	4.60065	0.042	0.002	4.77363e-53
Ctss	3.46181e-57	0.330484	0.999	1	5.7279e-53
Ephx1	3.88231e-57	1.83875	0.328	0.125	6.42366e-53
Gnptab	5.70228e-57	1.56523	0.357	0.141	9.435e-53
Klrb1a	5.77351e-57	6.5059	0.029	0	9.55285e-53
B3gnt7	1.85901e-56	2.33183	0.162	0.037	3.07592e-52
Pirb	1.92037e-56	1.3619	0.462	0.217	3.17744e-52
Cstb	3.37984e-56	1.5033	0.527	0.29	5.59228e-52
Fgf2	4.95507e-56	2.57425	0.118	0.02	8.19865e-52
Atrnl1	5.78397e-56	1.82811	0.268	0.088	9.57015e-52
Hcar2	5.94148e-56	2.00391	0.237	0.072	9.83077e-52
Rnf149	2.30683e-55	1.23738	0.66	0.423	3.81689e-51
Mgst1	2.64643e-55	4.61281	0.048	0.003	4.37878e-51
Cyba	1.37897e-54	0.715154	0.908	0.816	2.28164e-50
Myo1f	1.81943e-54	0.856327	0.8	0.619	3.01043e-50
Tyrobp	3.18206e-54	0.585704	0.996	0.988	5.26504e-50
Ctla2b	4.00856e-54	1.57495	0.332	0.127	6.63256e-50
Ctse	4.14599e-54	3.73891	0.048	0.003	6.85995e-50
Ms4a6c	4.27959e-54	1.7897	0.305	0.115	7.08101e-50
Nrp1	4.8995e-54	1.1127	0.64	0.397	8.10671e-50
mt-Co3	7.4119e-54	1.18184	0.787	0.655	1.22637e-49
Antxr2	7.89239e-54	2.85724	0.102	0.016	1.30588e-49
Itsn1	1.39822e-53	1.9461	0.227	0.069	2.31349e-49
Tnip3	4.48197e-53	5.0932	0.031	0.001	7.41587e-49
St8sia4	5.95705e-53	1.81913	0.283	0.1	9.85654e-49
Gk	6.79208e-53	2.05519	0.175	0.044	1.12382e-48
Ifi27l2a	9.727e-53	1.407	0.308	0.111	1.60943e-48
Adam33	4.13075e-52	4.84673	0.042	0.002	6.83474e-48
Maff	5.07003e-52	3.41552	0.056	0.004	8.38887e-48
Scpep1	1.42017e-51	1.02164	0.672	0.444	2.34982e-47
Fyb	1.60133e-51	0.719978	0.913	0.824	2.64956e-47
Sdc3	2.0338e-51	1.05639	0.578	0.323	3.36513e-47
Ncapg2	2.53454e-51	2.95084	0.108	0.019	4.19364e-47
Gaa	5.86276e-51	0.973685	0.714	0.51	9.70053e-47
Adap1	1.11201e-50	1.12462	0.521	0.272	1.83994e-46
Atf3	2.21626e-50	1.8157	0.252	0.087	3.66702e-46
mt-Atp8	4.84971e-50	1.10315	0.793	0.7	8.02432e-46
Grn	5.5302e-50	0.472941	0.986	0.987	9.15027e-46
Clec12a	3.46995e-49	5.64614	0.028	0.001	5.74138e-45
Samd9l	4.02574e-49	1.64276	0.175	0.045	6.66099e-45
Tmem106a	7.24257e-49	1.55268	0.375	0.169	1.19836e-44
Galc	1.3443e-48	1.4152	0.396	0.184	2.22428e-44
Itga5	1.82443e-48	1.59097	0.312	0.124	3.01871e-44
mt-Atp6	3.8304e-48	1.12567	0.793	0.716	6.33778e-44
Mocos	2.92549e-47	2.80657	0.087	0.013	4.84052e-43
Ifitm3	5.98494e-47	1.41512	0.239	0.08	9.90267e-43
Psen2	1.11884e-46	1.5167	0.297	0.115	1.85123e-42
Mcemp1	1.26611e-46	4.10917	0.042	0.003	2.09491e-42
Alpk1	3.47559e-46	1.68259	0.216	0.068	5.75072e-42
Sp100	3.64655e-46	1.02887	0.43	0.2	6.03358e-42
Bcl2a1b	3.78422e-46	1.06772	0.585	0.358	6.26138e-42
Pkib	4.87364e-46	1.24103	0.458	0.231	8.06392e-42
Kif1a	1.74201e-45	2.40011	0.14	0.033	2.88234e-41
Slc1a5	2.22683e-45	2.27387	0.122	0.026	3.68452e-41
Galnt7	2.90747e-45	1.22057	0.478	0.251	4.8107e-41
Aph1c	4.52029e-45	2.87835	0.077	0.011	7.47927e-41
Creg2	6.96653e-45	3.51868	0.057	0.006	1.15268e-40
Atg7	3.20272e-44	1.50261	0.304	0.123	5.29922e-40
Myo9b	4.78669e-44	1.05354	0.529	0.308	7.92006e-40
Speg	1.74656e-43	1.23435	0.441	0.23	2.88986e-39
Asb11	2.74536e-43	7.22052	0.02	0	4.54247e-39
Serpine1	7.13454e-43	1.88458	0.234	0.083	1.18048e-38
Mical2	2.66769e-42	2.51925	0.097	0.018	4.41397e-38
Osbpl8	2.43265e-41	1.29236	0.524	0.328	4.02506e-37
Pkm	4.30124e-41	1.194	0.556	0.36	7.11684e-37
Optn	4.87058e-41	2.21285	0.136	0.034	8.05887e-37
Lrmda	8.66802e-41	1.16573	0.468	0.255	1.43421e-36
Dtnbp1	1.07882e-40	0.972338	0.592	0.371	1.78502e-36
Pdgfc	1.54146e-40	2.95521	0.064	0.008	2.55051e-36
Sgpl1	1.6108e-40	0.685697	0.843	0.74	2.66524e-36
Pnpla7	2.18442e-40	0.740472	0.817	0.682	3.61434e-36
Ciita	2.49495e-40	2.9422	0.06	0.007	4.12814e-36
Mcoln2	2.64905e-40	6.03698	0.02	0	4.38311e-36
Igsf6	3.22162e-40	0.940981	0.574	0.351	5.3305e-36
Daam1	5.54458e-40	1.09932	0.443	0.23	9.17406e-36
Tent5c	6.34752e-40	0.959845	0.669	0.483	1.05026e-35
Runx2	1.78389e-39	3.37769	0.038	0.003	2.95162e-35
Sh3bp2	2.24833e-39	0.900738	0.683	0.494	3.72008e-35
Mt1	2.36676e-39	0.983002	0.594	0.373	3.91604e-35
Dnajb14	4.08158e-39	1.2566	0.424	0.226	6.75338e-35
Tnfsf13b	4.46916e-39	0.943529	0.555	0.328	7.39468e-35
Dhrs3	8.76307e-39	0.656734	0.875	0.785	1.44994e-34
St14	9.60551e-39	1.33784	0.349	0.164	1.58933e-34
Rnf128	1.01111e-38	1.59398	0.319	0.146	1.67298e-34
Atp6v1a	1.14571e-38	1.14573	0.508	0.309	1.8957e-34
Tcirg1	2.3005e-38	0.503646	0.952	0.933	3.80641e-34
Gabre	5.78628e-38	3.45787	0.049	0.005	9.57398e-34
Tgif1	6.12906e-38	1.21641	0.49	0.29	1.01411e-33
mt-Nd1	1.26864e-37	1.02306	0.741	0.633	2.0991e-33
Ccl4	3.48803e-37	1.08397	0.221	0.082	5.77129e-33
Mbp	3.78789e-37	1.3368	0.433	0.244	6.26744e-33
Tnfsf8	3.84891e-37	1.75335	0.178	0.057	6.36841e-33
H2-M3	4.09449e-37	0.953205	0.566	0.353	6.77474e-33
Adcy7	8.73814e-37	0.802137	0.727	0.555	1.44581e-32
Mroh1	8.7581e-37	0.911959	0.553	0.34	1.44911e-32
Il1r1	1.0209e-36	2.12491	0.106	0.024	1.68918e-32
Serpinb6a	1.03881e-36	1.78641	0.178	0.058	1.71881e-32
Tmem178	1.1183e-36	3.46693	0.043	0.004	1.85033e-32
Eef1a1	1.33745e-36	0.502547	0.978	0.967	2.21294e-32
Emilin2	1.77696e-36	4.28992	0.031	0.002	2.94016e-32
Colgalt1	1.77788e-36	0.773119	0.742	0.595	2.94169e-32
Lrpap1	2.11401e-36	0.939946	0.613	0.448	3.49785e-32
Rhoc	3.55939e-36	1.34072	0.265	0.109	5.88937e-32
Ifi30	4.11569e-36	0.820868	0.737	0.566	6.80981e-32
Zeb2	4.33129e-36	0.594702	0.931	0.895	7.16655e-32
Zfp704	6.93145e-36	1.64822	0.251	0.102	1.14688e-31
Egr2	1.03067e-35	2.5152	0.053	0.006	1.70535e-31
Ctsl	1.75606e-35	0.617518	0.906	0.875	2.90558e-31
Plgrkt	2.02105e-35	0.670654	0.845	0.71	3.34403e-31
Lamp2	2.30833e-35	0.45029	0.961	0.926	3.81936e-31
Tcim	2.40668e-35	1.72528	0.139	0.039	3.9821e-31
Naalad2	2.97188e-35	0.813227	0.591	0.362	4.91727e-31
Insig1	2.98888e-35	1.58649	0.259	0.109	4.94541e-31
Slamf8	4.76142e-35	1.43188	0.31	0.144	7.87824e-31
Vcam1	5.2049e-35	1.3878	0.237	0.093	8.61202e-31
Hmox1	5.86195e-35	1.51618	0.331	0.157	9.69918e-31
Ccnl1	1.20644e-34	0.664634	0.815	0.67	1.99617e-30
Cdo1	1.53981e-34	3.61294	0.062	0.009	2.54777e-30
Mobp	1.64067e-34	1.76366	0.239	0.099	2.71466e-30
Plin2	2.79182e-34	1.4149	0.266	0.115	4.61935e-30
Dnmt3a	3.3899e-34	0.854886	0.679	0.502	5.60892e-30
Ccl5	4.24551e-34	1.91048	0.078	0.015	7.02463e-30
Dcstamp	5.17155e-34	6.59912	0.017	0	8.55684e-30
Nfkbiz	7.14935e-34	1.29342	0.3	0.139	1.18293e-29
Plekha1	9.67794e-34	1.04933	0.483	0.29	1.60131e-29
Rgs11	9.70562e-34	2.40073	0.078	0.015	1.60589e-29
Slc2a1	1.18394e-33	1.15701	0.387	0.201	1.95894e-29
Tmbim1	1.39494e-33	1.20068	0.375	0.195	2.30806e-29
Tlr8	2.69247e-33	6.12767	0.02	0	4.45496e-29
Zbp1	2.75736e-33	1.20885	0.144	0.043	4.56233e-29
Appl2	2.9089e-33	0.732158	0.766	0.611	4.81307e-29
Adamts10	3.73717e-33	1.19113	0.387	0.204	6.18352e-29
Sorbs3	4.79142e-33	3.12883	0.057	0.008	7.92789e-29
Amdhd2	1.06094e-32	1.14357	0.36	0.186	1.75543e-28
Ifnar1	1.39337e-32	0.834167	0.651	0.475	2.30547e-28
Soat2	1.4563e-32	2.06153	0.133	0.038	2.4096e-28
Lamp1	2.05322e-32	0.489031	0.902	0.858	3.39725e-28
Clec2d	2.27306e-32	0.917507	0.472	0.277	3.76101e-28
Eml2	2.31916e-32	2.05294	0.12	0.033	3.83729e-28
Akap5	2.89461e-32	1.54483	0.224	0.09	4.78943e-28
Tmem202	4.93127e-32	2.61676	0.06	0.009	8.15928e-28
Cpeb2	1.29548e-31	1.09302	0.445	0.265	2.14349e-27
Tbc1d8	1.75643e-31	0.858892	0.497	0.295	2.90619e-27
Enpp1	2.86997e-31	1.88346	0.165	0.057	4.74864e-27
Itgb2	3.38919e-31	0.486978	0.923	0.904	5.60776e-27
Atp6v1b2	3.53591e-31	0.755484	0.681	0.542	5.85052e-27
Nsmce2	3.63548e-31	0.905216	0.499	0.306	6.01526e-27
Efr3b	4.53573e-31	2.45935	0.064	0.011	7.50482e-27
Ptger2	6.09155e-31	4.35325	0.025	0.001	1.00791e-26
Plek	8.81252e-31	0.600529	0.912	0.874	1.45812e-26
Nagk	1.23098e-30	1.20003	0.384	0.211	2.03677e-26
Pwwp2b	1.34473e-30	1.52485	0.214	0.086	2.22498e-26
Lgals1	1.43954e-30	3.45678	0.032	0.003	2.38186e-26
Cp	1.62475e-30	3.23518	0.053	0.008	2.68832e-26
Shcbp1l	2.0203e-30	2.14811	0.067	0.012	3.34279e-26
Prr5l	2.78837e-30	1.59939	0.161	0.055	4.61363e-26
Oas1a	3.22034e-30	1.06633	0.228	0.093	5.32838e-26
Clcn7	3.33804e-30	0.93871	0.518	0.339	5.52312e-26
Arhgap10	3.46738e-30	2.12725	0.091	0.021	5.73712e-26
Cdkn1a	3.92289e-30	1.66812	0.154	0.051	6.49081e-26
Stac2	4.34037e-30	3.88967	0.041	0.004	7.18157e-26
Crlf2	4.50252e-30	0.880992	0.497	0.31	7.44987e-26
Mical1	4.58099e-30	1.2234	0.286	0.134	7.5797e-26
Abr	5.67067e-30	0.874508	0.65	0.485	9.38269e-26
Pira2	6.11065e-30	1.92185	0.123	0.036	1.01107e-25
Itgb8	7.18931e-30	2.31591	0.07	0.013	1.18954e-25
Slc11a2	8.28204e-30	1.27132	0.375	0.214	1.37035e-25
Coro7	1.11415e-29	0.709661	0.661	0.483	1.84347e-25
Rasa4	1.6075e-29	0.775224	0.641	0.465	2.65977e-25
Slc44a1	1.65889e-29	1.0578	0.402	0.23	2.7448e-25
2003-03-01	1.77756e-29	2.01889	0.094	0.023	2.94115e-25
Erc1	1.8398e-29	1.78728	0.12	0.035	3.04414e-25
Rufy3	2.13254e-29	0.954957	0.413	0.234	3.5285e-25
Gls	2.18957e-29	0.682646	0.7	0.526	3.62285e-25
Cadm1	3.37269e-29	0.686908	0.786	0.679	5.58045e-25
Kcna3	3.79287e-29	2.5613	0.071	0.014	6.27569e-25
P3h3	4.78159e-29	1.21497	0.29	0.139	7.91163e-25
Lonrf3	4.9623e-29	1.06084	0.454	0.282	8.21062e-25
Uap1l1	5.18239e-29	0.973097	0.494	0.317	8.57478e-25
Oas2	6.34387e-29	1.00079	0.148	0.049	1.04966e-24
Fuom	6.98068e-29	1.90336	0.102	0.027	1.15502e-24
Slc25a24	8.74975e-29	3.86736	0.025	0.002	1.44773e-24
Bst2	1.18196e-28	0.707878	0.661	0.505	1.95567e-24
Tspan17	1.25641e-28	1.8686	0.088	0.021	2.07886e-24
Galnt9	1.50181e-28	3.35631	0.029	0.002	2.48489e-24
Haus8	2.25879e-28	1.52749	0.176	0.066	3.73739e-24
Mmp14	2.48401e-28	1.18052	0.321	0.165	4.11004e-24
Neil2	2.97424e-28	2.13301	0.094	0.024	4.92118e-24
Arrdc4	4.54724e-28	1.31058	0.244	0.108	7.52386e-24
Tank	7.74577e-28	0.973856	0.416	0.243	1.28162e-23
Plekhh2	8.19521e-28	1.55089	0.157	0.055	1.35598e-23
Gpi1	8.98689e-28	0.942909	0.469	0.296	1.48697e-23
Coro1c	9.52646e-28	1.19534	0.3	0.15	1.57625e-23
Pdgfa	1.06624e-27	1.21002	0.34	0.179	1.7642e-23
Grina	1.10646e-27	0.523988	0.854	0.77	1.83076e-23
Bcl2	1.24554e-27	1.59764	0.168	0.062	2.06087e-23
Slc36a4	1.32403e-27	1.34574	0.279	0.137	2.19074e-23
Zfp992	1.56902e-27	0.704469	0.717	0.56	2.5961e-23
Mcoln1	1.58632e-27	0.901639	0.56	0.388	2.62472e-23
Slfn2	1.88203e-27	0.764659	0.43	0.246	3.11401e-23
Sqle	1.90492e-27	2.66223	0.053	0.009	3.15188e-23
Gsn	2.47689e-27	1.68295	0.144	0.049	4.09827e-23
Mif	4.13444e-27	1.34309	0.256	0.121	6.84084e-23
Slc16a3	4.23731e-27	1.08984	0.381	0.217	7.01105e-23
Hif1a	6.699e-27	1.10772	0.429	0.27	1.10842e-22
Asph	7.41059e-27	0.590969	0.877	0.84	1.22616e-22
Prdx1	1.06014e-26	1.12581	0.429	0.265	1.7541e-22
Osbpl3	1.20709e-26	1.44796	0.162	0.06	1.99725e-22
Hsd17b1	1.41389e-26	1.79232	0.116	0.035	2.33942e-22
Ogt	1.90063e-26	0.573915	0.807	0.708	3.14479e-22
Kif13b	2.09293e-26	1.00314	0.457	0.29	3.46296e-22
Slc16a10	2.73671e-26	1.16025	0.326	0.173	4.52816e-22
Dhcr24	3.41313e-26	2.35315	0.062	0.012	5.64737e-22
Vps54	3.55572e-26	0.69848	0.657	0.499	5.88329e-22
Usp18	3.68782e-26	1.0045	0.172	0.065	6.10187e-22
Hexa	3.85693e-26	0.395757	0.971	0.962	6.38167e-22
Dab2	3.97687e-26	1.64079	0.192	0.08	6.58013e-22
Diaph1	4.19991e-26	1.17184	0.263	0.127	6.94917e-22
Gadd45b	4.43236e-26	1.92647	0.048	0.007	7.33378e-22
Id2	4.55978e-26	1.31387	0.3	0.152	7.54462e-22
Il27ra	5.45672e-26	4.19802	0.022	0.001	9.02868e-22
Alkbh2	6.48431e-26	1.62296	0.153	0.055	1.07289e-21
Abcd2	6.59117e-26	0.767645	0.676	0.537	1.09057e-21
Rusc2	7.02483e-26	1.5496	0.183	0.074	1.16233e-21
Tns3	7.64004e-26	0.623221	0.777	0.659	1.26412e-21
Klf6	7.89805e-26	0.784214	0.629	0.488	1.30681e-21
Dipk2a	1.03177e-25	1.12415	0.269	0.131	1.70716e-21
Tppp3	1.17681e-25	1.80636	0.098	0.027	1.94715e-21
Echs1	1.34743e-25	0.87825	0.479	0.316	2.22946e-21
Nampt	1.51464e-25	0.991523	0.373	0.212	2.50613e-21
Igsf8	1.52745e-25	0.821662	0.497	0.32	2.52731e-21
Mt2	1.5368e-25	1.46648	0.207	0.09	2.54278e-21
Bhlhe41	1.7103e-25	0.557739	0.808	0.705	2.82987e-21
Synj2	1.96495e-25	1.32204	0.244	0.114	3.25121e-21
S100a1	2.04963e-25	1.36364	0.186	0.075	3.39132e-21
Evi2	2.27579e-25	1.14241	0.221	0.097	3.76552e-21
mt-Nd4l	4.38286e-25	0.884882	0.591	0.446	7.25187e-21
Map3k8	7.54236e-25	1.13003	0.311	0.165	1.24796e-20
Naglu	7.89097e-25	0.736303	0.693	0.58	1.30564e-20
Creg1	9.01298e-25	0.547203	0.87	0.806	1.49129e-20
Cxcl13	1.34056e-24	2.959	0.038	0.005	2.2181e-20
Cryab	1.35622e-24	1.41762	0.246	0.121	2.24399e-20
Tap1	1.36796e-24	0.866544	0.466	0.301	2.26343e-20
Tpm4	1.58019e-24	1.17311	0.266	0.133	2.61458e-20
Fau	1.60304e-24	0.508119	0.882	0.848	2.65239e-20
Mpp1	1.65735e-24	1.20547	0.301	0.161	2.74225e-20
Ppargc1b	2.52354e-24	1.86885	0.083	0.021	4.17545e-20
Fgd6	2.88271e-24	1.85887	0.097	0.028	4.76973e-20
Gm2a	3.39334e-24	0.616155	0.746	0.672	5.61461e-20
Atp2b1	3.43325e-24	0.765954	0.606	0.462	5.68066e-20
Stap1	3.77141e-24	7.35843	0.011	0	6.24017e-20
Ramp1	4.34628e-24	0.937822	0.363	0.205	7.19136e-20
Slamf9	5.01105e-24	0.739811	0.531	0.357	8.29129e-20
Agtpbp1	5.71915e-24	1.05603	0.3	0.157	9.46291e-20
Nab2	6.7507e-24	0.992667	0.28	0.142	1.11697e-19
Ccdc82	6.86773e-24	0.989975	0.356	0.205	1.13634e-19
Cux1	8.99376e-24	0.502118	0.835	0.75	1.48811e-19
Adssl1	9.42497e-24	1.24836	0.272	0.139	1.55946e-19
Pld2	9.98877e-24	0.955188	0.389	0.232	1.65274e-19
St8sia1	1.90999e-23	3.14547	0.035	0.004	3.16027e-19
Cd300ld	1.91865e-23	3.31009	0.038	0.005	3.1746e-19
Zmynd15	2.04738e-23	1.56587	0.141	0.052	3.3876e-19
Plec	2.09422e-23	1.95794	0.09	0.025	3.46509e-19
Rhbdf2	2.27225e-23	1.12076	0.232	0.108	3.75967e-19
Gusb	2.27555e-23	0.634392	0.763	0.663	3.76513e-19
Sh3bgrl	2.3159e-23	1.67823	0.113	0.037	3.83189e-19
Tnfsf13	2.53233e-23	1.11057	0.284	0.15	4.18999e-19
Ifitm2	2.66759e-23	1.94217	0.087	0.024	4.41379e-19
Zfp395	3.06543e-23	1.24513	0.232	0.111	5.07206e-19
Npas4	3.3357e-23	4.46875	0.02	0.001	5.51924e-19
Fat3	4.06641e-23	1.07313	0.36	0.213	6.72828e-19
Ercc6	4.86132e-23	1.34775	0.217	0.101	8.04353e-19
Vmp1	5.59418e-23	0.97824	0.437	0.278	9.25614e-19
mt-Cytb	6.85921e-23	0.892263	0.688	0.602	1.13492e-18
Hnrnpll	7.23836e-23	0.88113	0.417	0.258	1.19766e-18
Gdf15	8.91422e-23	3.76672	0.017	0.001	1.47495e-18
Srebf2	9.02362e-23	1.03876	0.332	0.191	1.49305e-18
Ccdc88a	9.85188e-23	0.881646	0.357	0.204	1.63009e-18
Apaf1	1.13026e-22	0.895836	0.423	0.267	1.87013e-18
Atp1a1	1.57686e-22	0.583643	0.716	0.592	2.60906e-18
Cdk14	1.57813e-22	1.07551	0.37	0.221	2.61117e-18
Mrgpre	1.60993e-22	1.76172	0.095	0.028	2.66379e-18
Lat2	2.04352e-22	0.666387	0.662	0.525	3.3812e-18
Clec4n	2.07769e-22	6.13481	0.013	0	3.43774e-18
Htr2b	2.12128e-22	4.62367	0.013	0	3.50988e-18
Il12rb2	2.40943e-22	1.5237	0.097	0.029	3.98665e-18
Vegfa	2.41404e-22	2.36133	0.056	0.011	3.99427e-18
Oasl2	3.89353e-22	0.832973	0.176	0.073	6.44223e-18
Ctsc	4.17635e-22	0.499491	0.896	0.853	6.91018e-18
Paox	4.51513e-22	1.24945	0.223	0.106	7.47073e-18
Gyg	7.55404e-22	1.32311	0.3	0.169	1.24989e-17
Usp12	8.89381e-22	0.669709	0.641	0.499	1.47157e-17
Usp35	9.16743e-22	0.666797	0.641	0.5	1.51684e-17
Madcam1	9.28332e-22	3.66673	0.021	0.002	1.53602e-17
Glb1	9.43428e-22	0.864865	0.452	0.298	1.561e-17
Skap2	9.92015e-22	0.4597	0.831	0.747	1.64139e-17
Tbc1d22a	1.0813e-21	0.506482	0.807	0.695	1.78912e-17
Tuba1c	1.10753e-21	1.2169	0.227	0.109	1.83252e-17
Ptgfrn	1.16572e-21	0.854715	0.363	0.214	1.9288e-17
Ldlrad3	1.42887e-21	2.82255	0.041	0.006	2.36421e-17
Slc6a6	1.52557e-21	0.659185	0.625	0.496	2.52422e-17
Cxcl9	1.91525e-21	2.11854	0.031	0.004	3.16898e-17
Srxn1	2.41781e-21	2.40085	0.064	0.015	4.00051e-17
Cacna1d	3.17248e-21	0.649276	0.602	0.437	5.24918e-17
Dse	3.48402e-21	1.02862	0.301	0.166	5.76466e-17
Rab11fip1	3.90566e-21	2.46449	0.038	0.006	6.4623e-17
Slc15a3	4.8626e-21	0.653949	0.772	0.694	8.04565e-17
Mdk	5.15954e-21	2.53169	0.046	0.008	8.53698e-17
Slc25a43	5.22174e-21	1.72378	0.119	0.042	8.63988e-17
Frrs1	5.36783e-21	0.625963	0.618	0.466	8.8816e-17
Agap1	5.53762e-21	1.38417	0.202	0.095	9.16254e-17
Ptgir	5.70793e-21	6.56002	0.01	0	9.44434e-17
Mcoln3	5.72196e-21	6.89377	0.01	0	9.46756e-17
Nfil3	7.30636e-21	1.43743	0.119	0.042	1.20891e-16
Arl5c	7.51494e-21	1.12818	0.251	0.129	1.24342e-16
Clec1a	1.02463e-20	1.47471	0.123	0.045	1.69535e-16
mt-Nd4	1.3949e-20	0.901868	0.429	0.279	2.30799e-16
Il4i1	1.84093e-20	2.4438	0.15	0.063	3.04601e-16
Akt3	2.18538e-20	0.83348	0.356	0.211	3.61593e-16
Shtn1	2.40088e-20	2.044	0.081	0.023	3.9725e-16
H2-Q4	2.67305e-20	1.2784	0.141	0.055	4.42283e-16
Reps2	3.30268e-20	2.62847	0.049	0.01	5.46462e-16
Gnas	3.58781e-20	0.580926	0.746	0.678	5.93639e-16
Renbp	3.82012e-20	0.713758	0.534	0.395	6.32078e-16
Pea15a	3.93547e-20	0.684494	0.556	0.411	6.51163e-16
Tnni3	4.86244e-20	1.44736	0.129	0.049	8.04539e-16
Ndrg1	5.00231e-20	1.61959	0.097	0.031	8.27683e-16
Atp6v1c1	5.55545e-20	0.566953	0.72	0.613	9.19205e-16
Plau	5.85527e-20	1.55085	0.524	0.427	9.68813e-16
Tnip2	6.84901e-20	0.67674	0.5	0.346	1.13324e-15
Fgl2	7.74605e-20	0.705777	0.29	0.158	1.28166e-15
Asns	7.95989e-20	2.32459	0.05	0.01	1.31704e-15
Afdn	1.03213e-19	1.14177	0.244	0.128	1.70775e-15
Slc27a1	1.25891e-19	1.22536	0.234	0.12	2.08299e-15
Ctla2a	1.26482e-19	3.38956	0.024	0.002	2.09277e-15
Snx8	1.42699e-19	1.03991	0.34	0.207	2.3611e-15
Tpcn2	1.6481e-19	0.992211	0.311	0.181	2.72695e-15
Stx11	1.86886e-19	3.06662	0.022	0.002	3.09221e-15
Glmp	3.04866e-19	0.5508	0.731	0.632	5.04431e-15
Tpt1	3.23365e-19	0.502265	0.861	0.846	5.35041e-15
Mitf	3.52014e-19	0.863109	0.35	0.209	5.82442e-15
mt-Nd3	3.89596e-19	0.863059	0.472	0.331	6.44626e-15
Tlr1	4.01323e-19	0.773332	0.447	0.298	6.64029e-15
Sh2d6	4.5407e-19	1.35192	0.134	0.053	7.51304e-15
Eya4	4.80691e-19	0.751518	0.483	0.338	7.95351e-15
Ascl4	5.1559e-19	4.28013	0.015	0.001	8.53095e-15
Naa20	6.05349e-19	0.735194	0.556	0.434	1.00161e-14
Tpi1	6.19971e-19	1.12997	0.242	0.128	1.0258e-14
Ddx3y	8.56042e-19	0.924514	0.298	0.169	1.41641e-14
Ecm1	8.86289e-19	2.80197	0.034	0.005	1.46645e-14
Adgb	8.86579e-19	2.78605	0.049	0.01	1.46693e-14
Il18bp	9.47668e-19	1.40824	0.118	0.044	1.56801e-14
Akap10	9.7992e-19	0.711503	0.535	0.397	1.62138e-14
Hectd2	1.32677e-18	1.39906	0.119	0.045	2.19527e-14
Ak4	1.56127e-18	2.55022	0.036	0.006	2.58328e-14
Metrnl	1.79857e-18	1.91776	0.084	0.026	2.97591e-14
C4b	2.03492e-18	0.974798	0.164	0.073	3.36698e-14
Gvin1	2.30716e-18	0.788272	0.324	0.19	3.81743e-14
Il10rb	2.38534e-18	0.445964	0.812	0.733	3.94678e-14
Mctp1	2.44393e-18	0.701676	0.591	0.459	4.04373e-14
Tmem120b	2.95126e-18	1.43636	0.116	0.044	4.88315e-14
Atp8a1	3.1059e-18	0.497027	0.775	0.7	5.13903e-14
Fmnl2	3.30498e-18	0.935625	0.322	0.19	5.46841e-14
Nes	3.32282e-18	1.69379	0.053	0.012	5.49793e-14
Tmem51	3.66495e-18	3.88769	0.018	0.001	6.06403e-14
Ralgapa2	3.98444e-18	1.02649	0.298	0.175	6.59265e-14
Arhgap26	4.27796e-18	1.6186	0.084	0.027	7.07831e-14
Plekhb1	5.28543e-18	1.55243	0.109	0.04	8.74527e-14
B4galnt1	5.4384e-18	0.846651	0.305	0.175	8.99838e-14
Fgf13	5.81033e-18	1.37829	0.122	0.048	9.61377e-14
Kcnk9	5.85671e-18	2.85992	0.038	0.007	9.69052e-14
Klhl38	6.3125e-18	1.36941	0.175	0.083	1.04447e-13
Trak1	6.66738e-18	0.757306	0.508	0.372	1.10318e-13
Rabep1	8.32301e-18	0.652083	0.534	0.394	1.37713e-13
P2ry2	8.93072e-18	2.00728	0.053	0.013	1.47768e-13
Ifi27	8.97237e-18	0.682072	0.609	0.474	1.48457e-13
Plp2	9.93859e-18	3.44045	0.022	0.002	1.64444e-13
Iah1	1.26511e-17	0.963019	0.254	0.139	2.09325e-13
Rb1	1.2997e-17	0.547124	0.609	0.478	2.15048e-13
Tmem189	1.4786e-17	0.895884	0.402	0.276	2.44648e-13
Slc45a3	1.79912e-17	3.27741	0.024	0.003	2.97683e-13
Ifi209	1.81556e-17	0.77067	0.203	0.1	3.00403e-13
Degs1	2.24799e-17	0.837849	0.403	0.275	3.71953e-13
Ssh3	2.342e-17	0.900245	0.319	0.194	3.87507e-13
Foxn2	2.77595e-17	0.867322	0.277	0.158	4.59309e-13
Eif2s3y	3.01377e-17	0.934853	0.27	0.153	4.98658e-13
Uty	5.29285e-17	1.27812	0.179	0.088	8.75755e-13
Stxbp2	5.40493e-17	0.634988	0.536	0.397	8.94299e-13
Siglecf	5.84831e-17	1.25578	0.303	0.187	9.67661e-13
Ero1lb	6.09128e-17	0.926594	0.262	0.147	1.00786e-12
Lmna	6.72775e-17	1.96333	0.077	0.024	1.11317e-12
Golga4	8.25566e-17	0.759193	0.395	0.263	1.36598e-12
St3gal1	9.02387e-17	1.77514	0.087	0.029	1.49309e-12
Myo10	9.75409e-17	1.83619	0.073	0.022	1.61391e-12
Hebp1	1.1342e-16	0.605667	0.518	0.383	1.87664e-12
Anxa3	1.22794e-16	0.345813	0.957	0.965	2.03175e-12
Fnip1	1.28171e-16	0.697996	0.583	0.464	2.12071e-12
Fyn	1.63249e-16	1.25542	0.15	0.067	2.70111e-12
Baiap2	1.68117e-16	1.07076	0.202	0.103	2.78166e-12
Ccdc57	1.78724e-16	1.6582	0.092	0.033	2.95716e-12
Lhfpl2	1.83722e-16	0.480092	0.724	0.627	3.03987e-12
Galnt6	2.30191e-16	2.0376	0.073	0.023	3.80875e-12
Washc2	2.52722e-16	0.611756	0.553	0.415	4.18155e-12
Aldh2	3.24727e-16	0.8085	0.395	0.273	5.37293e-12
Iqsec1	3.40307e-16	1.06421	0.328	0.214	5.63073e-12
Tfec	5.10314e-16	3.86673	0.017	0.001	8.44366e-12
Rasgef1b	5.37673e-16	0.818443	0.381	0.253	8.89634e-12
Galns	6.32273e-16	1.16978	0.181	0.09	1.04616e-11
Zfand2a	6.40099e-16	1.08692	0.223	0.121	1.05911e-11
Ccnl2	6.5605e-16	0.448263	0.741	0.617	1.0855e-11
Sorl1	6.73784e-16	0.802334	0.417	0.29	1.11484e-11
Aig1	6.74227e-16	0.844431	0.333	0.212	1.11558e-11
Rragc	7.18379e-16	0.615167	0.553	0.433	1.18863e-11
Pfkfb3	7.81289e-16	0.504291	0.676	0.556	1.29272e-11
Cpq	8.10612e-16	1.48684	0.095	0.035	1.34124e-11
Csrp1	9.51261e-16	1.20306	0.158	0.075	1.57396e-11
Ttc3	9.67885e-16	0.748594	0.392	0.266	1.60146e-11
Ralgapa1	1.10065e-15	0.639619	0.462	0.324	1.82113e-11
Ccdc163	1.11244e-15	0.964723	0.227	0.123	1.84065e-11
Rgl2	1.11453e-15	0.407416	0.821	0.747	1.8441e-11
Bola2	1.16789e-15	0.757418	0.354	0.229	1.93239e-11
Pgk1	1.18533e-15	1.04602	0.213	0.115	1.96124e-11
Cept1	1.19619e-15	0.491553	0.643	0.538	1.97921e-11
Tnf	1.3044e-15	1.10828	0.085	0.03	2.15826e-11
Bcl2l2	1.33851e-15	1.02904	0.204	0.108	2.2147e-11
Sptan1	1.45581e-15	0.804128	0.342	0.218	2.40878e-11
Pfkl	1.91098e-15	0.625405	0.549	0.426	3.16191e-11
Acot9	2.31243e-15	1.45067	0.105	0.041	3.82614e-11
Abca5	2.52734e-15	2.34893	0.048	0.012	4.18174e-11
Atp9b	2.76986e-15	0.588218	0.584	0.458	4.58302e-11
Sik1	2.79705e-15	2.29554	0.045	0.011	4.628e-11
Sptbn1	2.95602e-15	1.0818	0.148	0.068	4.89104e-11
Inppl1	3.09008e-15	0.613612	0.475	0.337	5.11284e-11
Gga2	3.12217e-15	1.13396	0.182	0.093	5.16595e-11
Tceal9	3.41935e-15	0.921254	0.239	0.135	5.65765e-11
Dusp13	3.69683e-15	4.47291	0.013	0.001	6.11677e-11
Slc4a3	3.75392e-15	1.83872	0.049	0.012	6.21123e-11
Cnr2	5.43392e-15	0.847095	0.266	0.154	8.99096e-11
Ermn	5.49093e-15	1.59258	0.094	0.036	9.08529e-11
Iqcg	5.51032e-15	2.50698	0.039	0.008	9.11737e-11
Atad2	6.95713e-15	1.11871	0.122	0.052	1.15113e-10
Pkp2	7.21196e-15	4.29514	0.011	0.001	1.19329e-10
Prxl2a	7.24393e-15	1.2105	0.112	0.046	1.19858e-10
Trib3	7.25089e-15	2.46778	0.024	0.003	1.19973e-10
Adam17	7.80098e-15	0.372504	0.847	0.785	1.29075e-10
Fam78b	8.04197e-15	2.68277	0.031	0.006	1.33063e-10
Dhcr7	8.05429e-15	0.962426	0.249	0.145	1.33266e-10
Prr15	9.27824e-15	1.89389	0.056	0.016	1.53518e-10
Syne2	1.02539e-14	2.00033	0.045	0.011	1.69661e-10
Plp1	1.10115e-14	0.907261	0.501	0.39	1.82196e-10
Cd5	1.15572e-14	2.39636	0.039	0.009	1.91225e-10
Gab3	1.16564e-14	1.48701	0.098	0.039	1.92866e-10
Stx8	1.17349e-14	0.73689	0.409	0.284	1.94165e-10
Man2b1	1.26355e-14	0.305861	0.943	0.94	2.09067e-10
Cyp51	1.32903e-14	1.27636	0.141	0.066	2.19901e-10
Cln5	1.40524e-14	0.551597	0.5	0.37	2.32512e-10
Sdf4	1.6162e-14	0.405102	0.752	0.685	2.67416e-10
B3gnt8	1.64435e-14	1.80595	0.043	0.01	2.72074e-10
Dnaaf3	2.06818e-14	1.15413	0.151	0.073	3.42201e-10
Dtx3	2.18387e-14	0.635293	0.473	0.339	3.61343e-10
Atf5	2.1906e-14	1.75459	0.071	0.024	3.62456e-10
Ms4a6d	2.25278e-14	0.630921	0.534	0.416	3.72745e-10
Igsf9	2.28009e-14	1.58074	0.081	0.029	3.77263e-10
Neu1	2.36422e-14	0.774396	0.286	0.175	3.91183e-10
Car2	2.37775e-14	1.19057	0.207	0.115	3.93422e-10
Akr1a1	2.38265e-14	0.364815	0.861	0.83	3.94233e-10
Mtmr11	2.73361e-14	2.17366	0.032	0.006	4.52303e-10
Psd2	2.75176e-14	1.7293	0.06	0.018	4.55306e-10
Idi1	3.10453e-14	1.68784	0.057	0.017	5.13675e-10
Ndufa1	3.79412e-14	0.858793	0.37	0.255	6.27774e-10
Plxna1	3.90508e-14	1.55095	0.13	0.06	6.46134e-10
Txn1	4.01185e-14	0.860516	0.231	0.132	6.638e-10
Gadd45a	4.17198e-14	2.43141	0.038	0.008	6.90296e-10
Cryzl1	4.45275e-14	0.74566	0.426	0.3	7.36752e-10
Zc3h12d	4.76599e-14	2.83588	0.021	0.003	7.8858e-10
Clspn	4.77002e-14	2.6882	0.021	0.003	7.89248e-10
Nsmf	5.15231e-14	0.858314	0.224	0.126	8.52501e-10
Hlx	5.41922e-14	0.614358	0.433	0.306	8.96663e-10
Nab1	5.64032e-14	0.773833	0.297	0.183	9.33248e-10
Ydjc	5.9039e-14	1.65497	0.05	0.014	9.76859e-10
Chst3	6.08903e-14	3.2111	0.014	0.001	1.00749e-09
Trpm7	6.70717e-14	0.686722	0.464	0.347	1.10977e-09
Epb41l3	6.77471e-14	0.748587	0.3	0.187	1.12094e-09
Rnft1	6.93734e-14	0.758559	0.34	0.224	1.14785e-09
Ssr4	6.98179e-14	0.523477	0.653	0.577	1.15521e-09
Manba	7.72009e-14	0.77112	0.311	0.196	1.27737e-09
mt-Nd2	8.7284e-14	0.626215	0.548	0.448	1.4442e-09
Ms4a4c	1.01476e-13	1.4824	0.059	0.018	1.67903e-09
S100b	1.05902e-13	1.64208	0.091	0.036	1.75225e-09
Pik3cb	1.07349e-13	0.567345	0.535	0.415	1.77619e-09
Flna	1.22592e-13	0.72904	0.437	0.326	2.0284e-09
Cdk9	1.25289e-13	0.398383	0.787	0.714	2.07302e-09
Sh3bp4	1.30412e-13	1.97658	0.048	0.013	2.1578e-09
Ctnnb1	1.37316e-13	0.614251	0.678	0.602	2.27202e-09
Plk2	1.3994e-13	1.96158	0.045	0.012	2.31544e-09
Irf7	1.67045e-13	0.555583	0.136	0.063	2.76393e-09
Zfp618	1.68131e-13	4.67742	0.01	0	2.7819e-09
Pcdhb22	1.71607e-13	1.23828	0.113	0.049	2.8394e-09
Tmem181a	2.04546e-13	0.622274	0.384	0.259	3.38441e-09
Gde1	2.20458e-13	0.643361	0.44	0.324	3.6477e-09
Tnip1	2.22249e-13	0.850797	0.289	0.183	3.67733e-09
Wdr91	2.29378e-13	0.902895	0.245	0.146	3.79529e-09
Olr1	2.34689e-13	1.99592	0.056	0.017	3.88316e-09
Efemp2	3.01413e-13	1.14593	0.157	0.079	4.98718e-09
Scimp	3.12545e-13	1.41325	0.085	0.033	5.17137e-09
Aldh1a1	3.33153e-13	1.80812	0.043	0.011	5.51235e-09
Zc3h12a	3.46275e-13	0.844933	0.335	0.225	5.72947e-09
Galk2	3.74836e-13	0.64977	0.38	0.26	6.20204e-09
Ap5z1	3.81698e-13	0.75899	0.339	0.228	6.31558e-09
Prune2	4.32223e-13	0.777617	0.252	0.15	7.15157e-09
Stom	4.49116e-13	1.15551	0.129	0.06	7.43107e-09
Gpr18	5.13121e-13	3.42819	0.017	0.002	8.49011e-09
Hacd4	5.19099e-13	0.716345	0.34	0.228	8.58902e-09
Msrb1	5.4061e-13	1.02941	0.192	0.105	8.94493e-09
Tspo	5.43366e-13	0.735572	0.291	0.183	8.99053e-09
2004-09-01	5.82589e-13	1.22808	0.162	0.085	9.63951e-09
Apod	5.94963e-13	1.2987	0.207	0.119	9.84425e-09
Arl11	5.99722e-13	0.687871	0.368	0.257	9.923e-09
H2afz	6.18025e-13	0.676971	0.417	0.306	1.02258e-08
Socs6	6.27599e-13	0.779827	0.461	0.353	1.03843e-08
Ly6i	7.61308e-13	2.44615	0.024	0.004	1.25966e-08
Naip2	8.46679e-13	0.447881	0.641	0.551	1.40091e-08
Hscb	1.05446e-12	1.03385	0.199	0.111	1.74471e-08
Bax	1.10275e-12	0.591772	0.534	0.424	1.82462e-08
Oas1g	1.10945e-12	1.65677	0.041	0.01	1.8357e-08
mt-Nd5	1.14806e-12	0.738377	0.553	0.473	1.89958e-08
Adam9	1.17094e-12	0.653914	0.415	0.3	1.93743e-08
Syt11	1.18607e-12	0.860667	0.262	0.161	1.96248e-08
Fam214a	1.22779e-12	0.939103	0.188	0.104	2.0315e-08
Htatip2	1.24825e-12	1.38756	0.101	0.043	2.06536e-08
Inka2	1.35759e-12	2.28036	0.039	0.01	2.24628e-08
Smim3	1.36625e-12	1.14556	0.15	0.076	2.2606e-08
Nt5dc3	1.49077e-12	1.07025	0.144	0.072	2.46662e-08
Selenow	1.53512e-12	0.629048	0.42	0.3	2.54e-08
Nfxl1	1.70347e-12	0.581509	0.422	0.305	2.81856e-08
Rad51b	1.76947e-12	2.57225	0.027	0.005	2.92777e-08
Eif4ebp1	1.79045e-12	0.776039	0.284	0.18	2.96248e-08
Bcl2l1	1.82661e-12	0.444146	0.682	0.58	3.02232e-08
Gpc1	1.95367e-12	2.0616	0.031	0.006	3.23254e-08
Chst12	2.31623e-12	0.637552	0.343	0.228	3.83243e-08
Ptpn23	2.4983e-12	0.634017	0.433	0.323	4.13368e-08
Gramd3	2.6116e-12	1.56605	0.063	0.021	4.32115e-08
Susd6	2.72044e-12	0.596618	0.52	0.409	4.50123e-08
Limd1	2.95966e-12	0.891847	0.216	0.125	4.89705e-08
Ulbp1	3.03373e-12	1.80656	0.057	0.019	5.01961e-08
Pqlc1	3.20494e-12	1.40115	0.09	0.037	5.30289e-08
Pilrb1	3.24401e-12	3.37192	0.015	0.002	5.36754e-08
Msmo1	3.48725e-12	1.03234	0.244	0.152	5.77e-08
2011-09-01	3.50559e-12	0.87147	0.178	0.096	5.80034e-08
Nfe2l2	3.5867e-12	0.45115	0.796	0.729	5.93455e-08
Masp1	3.76832e-12	1.07829	0.123	0.058	6.23506e-08
Klhl6	3.77898e-12	0.608475	0.482	0.366	6.25271e-08
Cep128	3.78258e-12	1.39571	0.092	0.039	6.25865e-08
Rbpms	3.8672e-12	0.725616	0.343	0.235	6.39867e-08
Abcc5	4.11651e-12	0.383232	0.745	0.648	6.81118e-08
Tle2	4.1488e-12	0.975585	0.143	0.072	6.8646e-08
Tmem150b	4.33564e-12	1.77063	0.055	0.017	7.17375e-08
Fam129b	4.44192e-12	1.10854	0.158	0.083	7.3496e-08
Lrp12	4.85301e-12	0.845894	0.318	0.218	8.02979e-08
Ezr	4.85955e-12	1.57081	0.05	0.015	8.04061e-08
Mapk8ip1	5.17279e-12	1.242	0.12	0.057	8.5589e-08
Gpr132	5.73029e-12	2.80815	0.014	0.001	9.48134e-08
Abcb1b	7.3015e-12	0.731577	0.311	0.207	1.20811e-07
Rmi1	7.50187e-12	0.687981	0.325	0.219	1.24126e-07
Cd180	7.87384e-12	0.439126	0.815	0.771	1.30281e-07
Chst1	7.92094e-12	0.620666	0.37	0.258	1.3106e-07
Stx16	8.25599e-12	0.447669	0.599	0.491	1.36604e-07
Prkch	8.26921e-12	0.708773	0.371	0.264	1.36822e-07
Specc1l	8.42074e-12	0.644905	0.361	0.253	1.39329e-07
Luc7l2	8.74396e-12	0.332345	0.787	0.707	1.44678e-07
Pcyt2	8.9552e-12	0.767927	0.245	0.151	1.48173e-07
Tubb6	8.96589e-12	1.34728	0.088	0.037	1.4835e-07
Sdcbp	9.16662e-12	0.371892	0.807	0.749	1.51671e-07
Rnf213	9.17759e-12	0.422056	0.494	0.383	1.51852e-07
Hsf4	1.04108e-11	2.32698	0.025	0.005	1.72258e-07
Sync	1.04127e-11	2.47602	0.02	0.003	1.72289e-07
Hacd2	1.04431e-11	0.826393	0.189	0.105	1.72791e-07
Tpst1	1.09823e-11	0.797262	0.195	0.11	1.81713e-07
Postn	1.10218e-11	2.75309	0.078	0.031	1.82366e-07
Slc23a2	1.11286e-11	0.549786	0.52	0.413	1.84134e-07
Dpy19l4	1.19715e-11	0.44668	0.605	0.521	1.9808e-07
Slc8b1	1.2344e-11	0.640311	0.356	0.244	2.04243e-07
Stat2	1.28418e-11	0.7864	0.238	0.146	2.1248e-07
Rab11fip4	1.33924e-11	1.21196	0.085	0.035	2.21591e-07
Fez1	1.34613e-11	1.18845	0.115	0.054	2.22731e-07
Crtap	1.47835e-11	0.804606	0.273	0.175	2.44608e-07
Blvrb	1.52224e-11	0.931838	0.289	0.191	2.51871e-07
Hat1	1.64044e-11	0.685105	0.311	0.209	2.71428e-07
Csnk1g3	1.76394e-11	0.649243	0.367	0.258	2.91862e-07
Ntn1	1.77004e-11	2.31931	0.025	0.005	2.92871e-07
Ffar1	1.95554e-11	2.31386	0.024	0.004	3.23564e-07
Helz2	2.06268e-11	0.975904	0.088	0.037	3.41291e-07
Slc31a2	2.25968e-11	0.625252	0.426	0.318	3.73886e-07
Dmxl2	2.29521e-11	0.992451	0.181	0.103	3.79766e-07
Capn1	2.31002e-11	1.18477	0.091	0.039	3.82216e-07
Arhgap6	2.32506e-11	2.30334	0.02	0.003	3.84704e-07
Ccrl2	2.43532e-11	1.19899	0.133	0.067	4.02949e-07
Slain1	2.47477e-11	1.33535	0.083	0.034	4.09476e-07
Fdft1	2.50707e-11	1.04962	0.15	0.078	4.1482e-07
Socs2	2.5434e-11	2.03913	0.038	0.01	4.2083e-07
Nsf	2.62667e-11	0.660285	0.297	0.197	4.34608e-07
Ddit3	2.96588e-11	0.907054	0.283	0.185	4.90735e-07
Rilpl2	2.99161e-11	1.13056	0.091	0.039	4.94993e-07
Rarb	3.14244e-11	2.89694	0.015	0.002	5.19949e-07
Pgd	3.24956e-11	0.490977	0.622	0.532	5.37672e-07
Mapkapk3	3.35661e-11	0.908169	0.183	0.104	5.55385e-07
Ehbp1	3.41686e-11	0.763744	0.206	0.122	5.65353e-07
Zbtb46	3.84261e-11	1.33837	0.076	0.03	6.35798e-07
Kdm5d	4.32296e-11	0.930061	0.155	0.084	7.15277e-07
Ppt1	4.35172e-11	0.335722	0.829	0.795	7.20036e-07
Syngr1	4.68385e-11	0.431714	0.749	0.719	7.7499e-07
Nxf1	4.77009e-11	0.394583	0.674	0.6	7.89258e-07
Fat1	5.03423e-11	1.63485	0.053	0.018	8.32964e-07
Nmt2	5.08595e-11	0.901533	0.183	0.104	8.41521e-07
Fkbp1b	5.1861e-11	1.33987	0.071	0.028	8.58091e-07
Aopep	5.33855e-11	1.38598	0.074	0.029	8.83317e-07
Mthfd2	5.87285e-11	0.925446	0.175	0.099	9.71721e-07
Atp6v0e	6.15993e-11	0.560545	0.528	0.438	1.01922e-06
Cep70	6.926e-11	0.847266	0.196	0.115	1.14598e-06
Rttn	7.05282e-11	0.969714	0.165	0.091	1.16696e-06
Tep1	7.22235e-11	0.543822	0.422	0.305	1.19501e-06
Stard4	7.94157e-11	1.31498	0.063	0.023	1.31401e-06
Rbms1	8.03778e-11	0.908305	0.23	0.142	1.32993e-06
Csf3r	8.20477e-11	0.21937	0.976	0.98	1.35756e-06
Cops9	8.82997e-11	0.506811	0.528	0.427	1.46101e-06
Atp6v0b	9.00422e-11	0.248319	0.919	0.902	1.48984e-06
Tctn3	9.73268e-11	0.935158	0.151	0.082	1.61037e-06
Bcl6	1.0395e-10	0.852319	0.223	0.139	1.71996e-06
C9orf72	1.04038e-10	0.865457	0.225	0.137	1.72141e-06
Tmem87b	1.04105e-10	0.54575	0.462	0.354	1.72253e-06
Exoc4	1.08986e-10	0.327614	0.716	0.609	1.80329e-06
Ankrd28	1.14558e-10	1.02302	0.13	0.067	1.89548e-06
Dph5	1.1471e-10	0.925945	0.192	0.113	1.89798e-06
Cyp4v3	1.21185e-10	0.561407	0.48	0.367	2.00513e-06
Ggh	1.31825e-10	0.721979	0.29	0.194	2.18118e-06
Tox2	1.3445e-10	2.26579	0.031	0.007	2.22461e-06
Nedd9	1.34776e-10	1.81251	0.028	0.006	2.23e-06
Tsc22d1	1.42458e-10	1.10522	0.132	0.068	2.35712e-06
Tpp1	1.42485e-10	0.328938	0.8	0.762	2.35756e-06
Gca	1.68786e-10	1.18199	0.12	0.061	2.79274e-06
Alms1	1.93824e-10	1.1282	0.095	0.043	3.20701e-06
Lrfn4	1.94686e-10	2.38723	0.022	0.004	3.22127e-06
Ankrd33b	1.9529e-10	3.00678	0.014	0.002	3.23126e-06
Mbd4	2.04103e-10	1.43554	0.101	0.048	3.3771e-06
Pltp	2.1246e-10	1.56953	0.041	0.012	3.51537e-06
Rab3d	2.40385e-10	1.30569	0.062	0.023	3.97741e-06
Snd1	2.46982e-10	0.398054	0.739	0.668	4.08657e-06
Nadk	2.71361e-10	0.671885	0.466	0.377	4.48994e-06
Kcnq3	2.77968e-10	2.22435	0.029	0.007	4.59926e-06
Ptms	3.04759e-10	0.265448	0.884	0.844	5.04254e-06
Chchd10	3.0963e-10	1.0597	0.105	0.05	5.12314e-06
Pabpc1	3.15847e-10	0.540244	0.51	0.418	5.22601e-06
Rhou	3.6533e-10	1.55341	0.041	0.012	6.04474e-06
Usp30	3.8599e-10	0.760343	0.232	0.146	6.38659e-06
Bri3	3.8945e-10	0.356657	0.756	0.701	6.44383e-06
Oxct1	3.97358e-10	0.410132	0.655	0.566	6.57468e-06
Tspyl2	3.98992e-10	0.697785	0.331	0.233	6.60173e-06
Marveld1	4.07225e-10	1.52298	0.063	0.024	6.73794e-06
Tenm4	4.07881e-10	3.24926	0.013	0.001	6.7488e-06
Haao	4.12167e-10	0.699402	0.181	0.104	6.81971e-06
Kcnma1	4.37925e-10	0.720073	0.291	0.199	7.24591e-06
Spryd7	4.52398e-10	1.14079	0.133	0.071	7.48538e-06
Dram2	5.06179e-10	0.455683	0.577	0.49	8.37524e-06
Plekhm3	5.489e-10	0.572797	0.434	0.33	9.0821e-06
Zc2hc1a	5.8012e-10	1.1776	0.076	0.032	9.59866e-06
Prdx4	5.95421e-10	0.743944	0.277	0.188	9.85184e-06
Npm1	6.27258e-10	0.687103	0.374	0.275	1.03786e-05
Ddx39b	6.44723e-10	0.392057	0.695	0.618	1.06676e-05
Naip5	6.88243e-10	0.490042	0.534	0.43	1.13877e-05
Gpr68	7.41694e-10	2.78983	0.011	0.001	1.22721e-05
Nkx6-2	8.62169e-10	2.27689	0.029	0.007	1.42654e-05
Gstcd	8.62185e-10	0.727905	0.202	0.122	1.42657e-05
Alkbh1	8.98406e-10	0.599168	0.339	0.241	1.4865e-05
Pign	9.65535e-10	0.520528	0.43	0.338	1.59757e-05
Plk3	9.96787e-10	0.62738	0.308	0.217	1.64928e-05
Ift122	1.03873e-09	1.14674	0.094	0.044	1.71868e-05
Creb5	1.1589e-09	1.23591	0.09	0.041	1.91752e-05
Fut7	1.21269e-09	1.71723	0.031	0.008	2.00651e-05
Plbd2	1.24654e-09	0.490244	0.513	0.426	2.06252e-05
Acrbp	1.29211e-09	0.75648	0.225	0.142	2.13792e-05
Gsto1	1.3385e-09	0.669663	0.289	0.197	2.21469e-05
Pygl	1.39344e-09	1.04849	0.098	0.047	2.30558e-05
Dock6	1.50267e-09	1.00455	0.118	0.06	2.48631e-05
Olfm4	1.5737e-09	1.15005	0.084	0.038	2.60385e-05
Eno2	1.63541e-09	1.37172	0.071	0.03	2.70594e-05
Spg21	1.64494e-09	0.489284	0.401	0.299	2.72172e-05
Mcam	1.70892e-09	2.46739	0.029	0.008	2.82757e-05
Cdk8	1.71908e-09	0.484753	0.45	0.352	2.84438e-05
Qpct	1.90542e-09	1.50044	0.039	0.012	3.15271e-05
Plekhf2	1.97096e-09	0.476609	0.487	0.389	3.26116e-05
Spaca6	2.00764e-09	0.762774	0.186	0.113	3.32184e-05
Ftl1-ps1	2.10359e-09	1.62288	0.041	0.013	3.4806e-05
Ier5l	2.17928e-09	1.80956	0.025	0.006	3.60583e-05
Tctex1d2	2.2449e-09	0.813803	0.209	0.13	3.71441e-05
BC028528	2.34281e-09	0.53701	0.377	0.274	3.87641e-05
Tor3a	2.47975e-09	0.551544	0.312	0.22	4.10299e-05
Gns	2.59412e-09	0.207079	0.962	0.956	4.29224e-05
Cerkl	2.60298e-09	3.19134	0.011	0.001	4.30689e-05
Mill2	2.60535e-09	1.52838	0.039	0.012	4.31082e-05
Map7	2.62377e-09	1.54607	0.043	0.014	4.34129e-05
Tapbp	3.19447e-09	0.330281	0.738	0.713	5.28557e-05
Gnaq	3.43332e-09	0.447343	0.58	0.5	5.68077e-05
Tmem256	3.48832e-09	0.654265	0.405	0.313	5.77177e-05
Gjc3	3.51656e-09	1.4403	0.06	0.024	5.8185e-05
Ccdc159	3.59832e-09	2.97876	0.013	0.002	5.95379e-05
Cenpa	3.83618e-09	2.02336	0.029	0.008	6.34735e-05
Pyroxd2	3.95261e-09	0.518626	0.441	0.339	6.53998e-05
Slc2a3	4.0732e-09	1.15405	0.084	0.039	6.73951e-05
Ankrd12	4.37194e-09	0.688052	0.259	0.174	7.23381e-05
Mocs1	4.40959e-09	0.607328	0.263	0.176	7.29611e-05
Impact	4.57192e-09	0.532453	0.458	0.364	7.56469e-05
Mllt6	4.63203e-09	0.654272	0.384	0.294	7.66416e-05
Kcnd3	4.74485e-09	2.0381	0.025	0.006	7.85082e-05
Tnfsf12	5.32875e-09	0.58908	0.413	0.322	8.81695e-05
Hook2	5.39545e-09	0.658091	0.211	0.134	8.92732e-05
Fam114a1	5.56429e-09	0.994254	0.16	0.095	9.20668e-05
Mprip	5.69881e-09	0.476421	0.486	0.386	9.42924e-05
Parvb	5.72666e-09	0.849259	0.19	0.117	9.47533e-05
Dnm1l	5.75205e-09	0.614448	0.391	0.298	9.51735e-05
Raph1	6.03572e-09	1.18904	0.062	0.025	9.98671e-05
Ric1	6.21562e-09	0.575715	0.324	0.229	0.000102844
Ptpn22	6.87054e-09	0.944261	0.106	0.054	0.00011368
Ago3	7.08064e-09	0.479351	0.479	0.381	0.000117156
Xaf1	7.159e-09	0.520636	0.307	0.213	0.000118453
Sfxn3	7.23865e-09	0.751486	0.273	0.191	0.000119771
Wfdc18	8.11216e-09	3.5303	0.011	0.001	0.000134224
Fundc2	8.63594e-09	0.640851	0.211	0.133	0.00014289
Gng12	8.68399e-09	0.663916	0.308	0.219	0.000143685
Ak2	8.98229e-09	0.554043	0.413	0.321	0.000148621
Asah1	9.3697e-09	0.28362	0.796	0.762	0.000155031
Luc7l3	9.42835e-09	0.357461	0.602	0.505	0.000156001
Tubb4a	9.9985e-09	1.10205	0.171	0.105	0.000165435
Ankrd13b	1.08704e-08	1.43642	0.056	0.022	0.000179861
Selenom	1.09477e-08	0.99752	0.122	0.066	0.000181141
Trpv4	1.12665e-08	0.890421	0.132	0.073	0.000186415
Naa50	1.13096e-08	0.713156	0.343	0.257	0.000187129
Fuca1	1.17444e-08	0.462536	0.552	0.491	0.000194324
Ascc3	1.17597e-08	0.425722	0.542	0.452	0.000194575
Tbc1d30	1.18313e-08	1.53941	0.049	0.018	0.000195761
Cd300ld2	1.19828e-08	2.28851	0.015	0.003	0.000198267
Myo1d	1.21449e-08	1.53248	0.041	0.014	0.000200949
Ldha	1.21596e-08	0.638549	0.322	0.238	0.000201194
Sc5d	1.21637e-08	0.871975	0.144	0.083	0.000201261
Lrrc9	1.24262e-08	2.0534	0.032	0.009	0.000205603
Pcgf2	1.25332e-08	1.55475	0.055	0.021	0.000207374
Kat6b	1.26754e-08	0.566778	0.347	0.252	0.000209726
Rbpj	1.28717e-08	0.461168	0.514	0.426	0.000212975
Bri3bp	1.51051e-08	0.767342	0.175	0.107	0.000249929
Ero1l	1.53738e-08	0.85402	0.202	0.13	0.000254375
Nexn	1.5482e-08	1.48593	0.046	0.017	0.000256165
Ing4	1.67742e-08	0.402532	0.548	0.456	0.000277546
Trmt1	1.82934e-08	0.58328	0.296	0.209	0.000302683
Rab11fip5	1.91316e-08	0.280993	0.627	0.539	0.000316552
Lmbrd1	2.00288e-08	0.398787	0.552	0.458	0.000331396
Vps16	2.0296e-08	0.612489	0.305	0.218	0.000335818
Efnb3	2.06086e-08	1.26497	0.07	0.031	0.000340989
Plppr2	2.08129e-08	2.24263	0.024	0.006	0.000344371
Pkd2	2.22065e-08	0.458686	0.308	0.218	0.000367429
Relch	2.47488e-08	0.550079	0.378	0.287	0.000409494
Adora1	2.5576e-08	1.41265	0.05	0.019	0.00042318
Bbs12	2.60691e-08	0.928991	0.151	0.091	0.00043134
Rtp4	2.66875e-08	0.393196	0.251	0.164	0.000441572
Gpr137c	2.67631e-08	1.36938	0.059	0.024	0.000442822
Paxbp1	2.70253e-08	0.545322	0.427	0.333	0.00044716
Ss18l2	2.82145e-08	0.919057	0.126	0.07	0.000466838
Bnip3	2.82903e-08	1.2719	0.073	0.033	0.000468091
Smyd3	3.05824e-08	0.614774	0.363	0.271	0.000506016
Acbd5	3.1052e-08	0.467412	0.368	0.271	0.000513786
Synpo	3.135e-08	1.66677	0.032	0.01	0.000518717
Sh3bgrl3	3.15815e-08	0.401261	0.683	0.645	0.000522547
Adgrg5	3.32287e-08	1.8737	0.021	0.005	0.000549802
Nap1l1	3.33954e-08	0.812142	0.139	0.08	0.00055256
Atp7a	3.37953e-08	0.438776	0.444	0.356	0.000559176
Ap1g2	3.45598e-08	0.670742	0.22	0.145	0.000571826
Serpina3n	3.51678e-08	2.35347	0.018	0.004	0.000581886
Mink1	3.57488e-08	0.591948	0.356	0.268	0.0005915
Dhx58	3.61429e-08	0.503814	0.255	0.172	0.000598021
Il33	3.65278e-08	1.39696	0.074	0.034	0.00060439
Tubgcp4	3.68722e-08	0.711383	0.188	0.119	0.000610087
Fam120a	3.94004e-08	0.44118	0.443	0.353	0.000651919
Ppp1r14a	4.26345e-08	1.56651	0.057	0.024	0.000705431
Samd8	4.34815e-08	0.511814	0.405	0.318	0.000719445
Igbp1	4.35693e-08	0.43751	0.465	0.371	0.000720898
Ggnbp2	4.38291e-08	0.490248	0.437	0.347	0.000725196
Ranbp9	4.61394e-08	0.471264	0.434	0.341	0.000763423
Smarcc2	4.98688e-08	0.293739	0.762	0.698	0.000825129
Vps41	5.02017e-08	0.522946	0.321	0.238	0.000830637
Ncoa1	5.06107e-08	0.54024	0.249	0.169	0.000837405
Stat1	5.1747e-08	0.477568	0.441	0.36	0.000856206
Baz2a	5.31737e-08	0.479412	0.289	0.202	0.000879813
Trem2	5.67841e-08	0.222379	0.931	0.924	0.00093955
Cacfd1	5.68772e-08	0.819633	0.12	0.066	0.00094109
Galnt18	6.23155e-08	3.01838	0.011	0.002	0.00103107
Mospd2	6.57331e-08	0.537504	0.293	0.207	0.00108762
Gng11	6.75713e-08	1.95408	0.041	0.014	0.00111803
Casp4	6.8277e-08	0.59075	0.261	0.179	0.00112971
Spag9	7.06884e-08	0.448596	0.532	0.449	0.00116961
Pstpip2	7.6134e-08	1.20889	0.057	0.024	0.00125971
Thoc1	7.63742e-08	0.595728	0.326	0.242	0.00126369
Rbm25	7.72442e-08	0.374243	0.662	0.584	0.00127808
Mob3b	8.16193e-08	1.74174	0.032	0.01	0.00135047
Plekhn1	8.21438e-08	0.384327	0.437	0.342	0.00135915
Tgfb1i1	8.23058e-08	1.07177	0.045	0.017	0.00136183
Gpatch4	8.40643e-08	0.975466	0.097	0.05	0.00139093
Clk4	8.68968e-08	0.299465	0.727	0.657	0.00143779
Sgk1	9.13172e-08	0.610233	0.676	0.643	0.00151093
C1galt1c1	9.15942e-08	0.527482	0.318	0.231	0.00151552
Dgat2	9.2059e-08	1.85884	0.024	0.006	0.00152321
S100a16	9.58123e-08	0.963682	0.084	0.041	0.00158531
Ciart	9.74282e-08	1.40944	0.048	0.019	0.00161205
Sdf2l1	9.85138e-08	0.606455	0.541	0.48	0.00163001
Kif1c	1.00653e-07	0.642502	0.175	0.109	0.00166541
Lmbrd2	1.01305e-07	0.544787	0.308	0.224	0.0016762
Mthfd1l	1.01895e-07	0.985552	0.129	0.074	0.00168596
Eif1a	1.02712e-07	0.744073	0.22	0.148	0.00169947
Atg16l2	1.06229e-07	1.11917	0.077	0.037	0.00175767
Atf4	1.16684e-07	0.634146	0.241	0.164	0.00193065
Tpr	1.27438e-07	0.43033	0.399	0.31	0.00210859
Rufy2	1.2867e-07	0.799282	0.165	0.103	0.00212897
Faf1	1.32751e-07	0.434554	0.43	0.337	0.0021965
Cln3	1.34265e-07	0.426558	0.507	0.42	0.00222154
Tmsb10	1.43934e-07	0.6808	0.238	0.164	0.00238153
Atp6v0a1	1.49095e-07	0.362669	0.689	0.639	0.00246693
Pilrb2	1.52205e-07	2.98694	0.011	0.002	0.00251839
Cdc14b	1.55943e-07	1.2571	0.066	0.03	0.00258024
Tjp3	1.58235e-07	2.33162	0.02	0.005	0.00261815
Diaph2	1.6582e-07	0.317405	0.754	0.7	0.00274366
Sema3f	1.66535e-07	1.89627	0.032	0.01	0.00275549
Arhgef1	1.74374e-07	0.270164	0.794	0.745	0.00288519
Fcho1	1.75846e-07	1.82601	0.031	0.01	0.00290955
Rora	1.76758e-07	1.00899	0.105	0.057	0.00292464
Pcdhga5	1.79592e-07	0.573292	0.304	0.223	0.00297153
Kmt5c	1.82205e-07	0.505778	0.366	0.282	0.00301476
Ank3	1.83472e-07	1.13085	0.067	0.031	0.00303573
Eef1b2	1.87167e-07	0.467132	0.56	0.491	0.00309686
Itpripl2	1.92048e-07	0.4519	0.478	0.397	0.00317763
Nfkb2	1.99172e-07	0.578243	0.314	0.232	0.0032955
Chek2	2.02704e-07	0.731188	0.162	0.101	0.00335394
Ift43	2.04083e-07	1.37519	0.055	0.023	0.00337676
Slc6a8	2.0627e-07	1.38171	0.07	0.033	0.00341295
Zfp28	2.07057e-07	1.24316	0.063	0.029	0.00342597
Rtn4	2.12686e-07	0.290107	0.817	0.787	0.00351911
Zc3hav1	2.29895e-07	0.392817	0.385	0.295	0.00380385
AW549877	2.33516e-07	0.36152	0.574	0.497	0.00386376
Sestd1	2.37645e-07	2.5967	0.015	0.003	0.00393208
Spef1	2.40214e-07	1.52343	0.034	0.011	0.00397458
Chd4	2.41722e-07	0.424092	0.472	0.38	0.00399953
Chac1	2.44991e-07	2.12003	0.015	0.003	0.00405363
Klhl24	2.45706e-07	0.452794	0.517	0.442	0.00406546
Gsr	2.50818e-07	0.709983	0.189	0.124	0.00415004
Sap30	2.51142e-07	0.725923	0.193	0.126	0.0041554
Csf2rb	2.59263e-07	0.384798	0.44	0.345	0.00428976
Metap1d	2.70769e-07	0.502162	0.321	0.241	0.00448015
Etv4	2.76365e-07	1.86004	0.027	0.008	0.00457273
Gjb1	2.79521e-07	1.54389	0.039	0.014	0.00462496
Miga1	2.92667e-07	0.542459	0.255	0.177	0.00484247
Lamc1	2.9408e-07	0.981704	0.076	0.037	0.00486584
Alas1	2.95905e-07	0.523805	0.406	0.325	0.00489605
Dbi	3.21037e-07	0.743136	0.2	0.134	0.00531187
Mta3	3.35944e-07	0.596669	0.308	0.229	0.00555852
Tgoln1	3.42268e-07	0.326761	0.489	0.396	0.00566316
Mast4	3.63034e-07	0.819965	0.141	0.086	0.00600676
Taf1	3.7267e-07	0.598023	0.217	0.148	0.0061662
Sema6b	3.92662e-07	1.085	0.066	0.031	0.00649698
Sntb2	3.93238e-07	1.16283	0.06	0.027	0.00650652
Setd6	3.93938e-07	0.901931	0.091	0.048	0.00651809
Tpd52	4.12519e-07	0.594708	0.204	0.137	0.00682553
Cracr2a	4.138e-07	0.841096	0.136	0.082	0.00684673
Thbs3	4.19931e-07	2.77021	0.01	0.001	0.00694817
Ddx31	4.2368e-07	0.601277	0.321	0.241	0.00701021
Tube1	4.35615e-07	1.99582	0.024	0.007	0.00720768
Trim3	4.45031e-07	0.481317	0.3	0.22	0.00736349
Mreg	4.68999e-07	2.34711	0.014	0.003	0.00776006
Wwp1	4.70628e-07	0.549625	0.3	0.218	0.00778702
Cep295nl	4.74073e-07	1.05279	0.077	0.039	0.00784401
Idh1	4.84129e-07	0.649322	0.252	0.179	0.0080104
Slc7a11	4.85505e-07	1.56308	0.046	0.019	0.00803316
Ecpas	4.92302e-07	0.443338	0.525	0.452	0.00814563
Eid1	4.96828e-07	0.416053	0.391	0.306	0.00822051
Srpk2	4.97546e-07	0.55379	0.29	0.213	0.0082324
Sbf2	5.0093e-07	0.461582	0.378	0.293	0.00828839
Adamts1	5.12981e-07	1.45655	0.042	0.016	0.00848778
Car13	5.26406e-07	1.36018	0.027	0.008	0.00870992
Kcnj10	5.5055e-07	0.667912	0.179	0.116	0.00910941
Pmaip1	5.55403e-07	0.991312	0.071	0.035	0.0091897
Syt8	5.59554e-07	1.78937	0.028	0.009	0.00925838
Nim1k	5.6698e-07	2.26433	0.022	0.006	0.00938125
Ppcdc	5.67121e-07	0.365136	0.609	0.537	0.00938359
Sec14l2	5.7181e-07	0.666843	0.122	0.07	0.00946116
Eea1	5.88281e-07	0.612216	0.254	0.18	0.0097337
Bcl3	5.95573e-07	0.991727	0.095	0.051	0.00985435
Fzd7	6.30735e-07	0.822259	0.168	0.108	0.0104361
Tmem176a	6.51115e-07	0.467611	0.503	0.435	0.0107734
Ccl6	6.56676e-07	0.992284	0.326	0.257	0.0108654
Fmr1nb	6.95204e-07	1.51939	0.045	0.018	0.0115029
Tmem229a	7.19288e-07	0.980039	0.064	0.03	0.0119013
Acp1	7.33799e-07	0.452766	0.34	0.259	0.0121414
Lrrc27	7.43873e-07	1.89351	0.022	0.006	0.0123081
Zbtb42	7.70398e-07	2.07548	0.017	0.004	0.012747
Zfp367	8.1271e-07	0.928768	0.098	0.054	0.0134471
Gch1	8.19914e-07	0.906015	0.07	0.034	0.0135663
Pdyn	8.26014e-07	1.66684	0.014	0.003	0.0136672
Dapk1	8.332e-07	0.951606	0.115	0.066	0.0137861
Fam13b	8.69962e-07	0.487103	0.303	0.223	0.0143944
Hapln2	8.81926e-07	1.64011	0.034	0.012	0.0145923
Dennd3	9.21461e-07	0.949576	0.063	0.03	0.0152465
Prpf39	9.2609e-07	0.345513	0.546	0.473	0.0153231
Irgm1	9.3628e-07	0.376811	0.464	0.381	0.0154917
Maged1	9.78661e-07	0.442429	0.422	0.348	0.0161929
Gys1	9.94472e-07	0.916739	0.094	0.051	0.0164545
Trim34b	1.01473e-06	2.57814	0.01	0.001	0.0167898
Efhd1	1.0163e-06	1.33635	0.041	0.016	0.0168158
Stx4a	1.01652e-06	0.349215	0.584	0.508	0.0168193
Cacnb1	1.02874e-06	0.93339	0.08	0.041	0.0170216
Zgpat	1.03419e-06	0.314117	0.602	0.536	0.0171118
Agpat4	1.04832e-06	0.996409	0.078	0.04	0.0173454
H2-T23	1.06152e-06	0.690293	0.105	0.059	0.0175639
Wwtr1	1.0866e-06	1.84088	0.024	0.007	0.0179788
Serpinb1a	1.09441e-06	1.5455	0.025	0.008	0.0181082
Srsf2	1.09891e-06	0.370249	0.57	0.495	0.0181825
Knstrn	1.10557e-06	1.74137	0.025	0.008	0.0182927
Cers5	1.13056e-06	0.50509	0.284	0.208	0.0187062
Hhat	1.15292e-06	0.892535	0.088	0.047	0.0190763
Uggt2	1.16396e-06	0.976395	0.076	0.039	0.0192589
Zfand4	1.16794e-06	1.4864	0.039	0.015	0.0193247
Per1	1.1871e-06	0.468301	0.314	0.235	0.0196417
Gpd2	1.25031e-06	1.05153	0.063	0.03	0.0206876
Fbxl18	1.28546e-06	0.844267	0.102	0.058	0.0212692
Herc4	1.29478e-06	0.422806	0.466	0.388	0.0214235
Crem	1.31298e-06	0.868993	0.115	0.067	0.0217245
Slf2	1.33398e-06	0.459485	0.451	0.377	0.022072
Capn5	1.34083e-06	1.73024	0.025	0.008	0.0221853
S1pr1	1.36354e-06	0.478367	0.364	0.288	0.0225612
Kcnh4	1.37588e-06	1.71177	0.022	0.006	0.0227652
Tecpr1	1.3946e-06	0.740865	0.224	0.161	0.023075
Gbp6	1.44525e-06	1.00005	0.05	0.022	0.0239132
Xpo1	1.45931e-06	0.439399	0.399	0.317	0.0241458
Sms	1.48624e-06	0.535885	0.23	0.161	0.0245913
Hdac9	1.52672e-06	0.503192	0.211	0.144	0.0252611
Dvl2	1.62786e-06	0.619308	0.211	0.147	0.0269346
Cep83	1.62852e-06	0.671262	0.158	0.102	0.0269455
Plekhb2	1.64397e-06	0.43718	0.346	0.268	0.0272012
Smc6	1.72524e-06	0.482	0.345	0.265	0.0285457
Tnfaip2	1.72652e-06	0.929637	0.202	0.142	0.028567
Ptpn6	1.74696e-06	0.250022	0.842	0.808	0.0289051
Spef2	1.81636e-06	1.31297	0.031	0.011	0.0300536
Mapkapk2	1.82417e-06	0.482516	0.51	0.447	0.0301827
Kitl	1.83134e-06	0.746698	0.105	0.06	0.0303013
Marf1	1.85326e-06	0.471562	0.391	0.309	0.0306641
Far1	1.91135e-06	0.281306	0.599	0.522	0.0316252
Gem	1.91657e-06	1.52015	0.028	0.009	0.0317115
Aspa	1.98391e-06	1.26234	0.046	0.02	0.0328258
Atp6v1g1	2.04593e-06	0.305777	0.731	0.686	0.0338519
Ifit2	2.06908e-06	0.352192	0.083	0.044	0.034235
Nabp1	2.10201e-06	0.899699	0.153	0.099	0.0347799
Retreg2	2.10294e-06	0.437708	0.413	0.332	0.0347953
Snapc3	2.14458e-06	0.406999	0.381	0.307	0.0354842
Kcna6	2.22269e-06	1.23933	0.035	0.013	0.0367767
Clstn2	2.26522e-06	2.68736	0.01	0.002	0.0374803
Cox7b	2.32484e-06	0.436146	0.405	0.326	0.0384668
Slc25a13	2.35153e-06	1.25329	0.057	0.027	0.0389085
Vti1a	2.3663e-06	0.457203	0.473	0.395	0.0391528
Fdx2	2.37221e-06	0.699848	0.181	0.121	0.0392506
Cd69	2.43085e-06	1.77699	0.018	0.005	0.0402208
Nupr1	2.46065e-06	0.483486	0.263	0.195	0.0407138
Fxyd6	2.51123e-06	1.79633	0.022	0.007	0.0415508
Sel1l3	2.51763e-06	2.41201	0.015	0.004	0.0416566
Igfbp5	2.59002e-06	1.72603	0.031	0.011	0.0428544
Uhrf1bp1l	2.6057e-06	0.600749	0.146	0.092	0.0431138
Slc35f6	2.61753e-06	0.423189	0.424	0.349	0.0433097
Ocrl	2.66648e-06	0.569351	0.224	0.159	0.0441196
Mfsd7a	2.78577e-06	0.824867	0.106	0.062	0.0460933
Ap3b1	2.8064e-06	0.288371	0.653	0.571	0.0464348
Nktr	2.80798e-06	0.350822	0.492	0.415	0.0464609
Pdlim7	2.85581e-06	2.40169	0.011	0.002	0.0472523
Trim59	2.91589e-06	1.23448	0.049	0.022	0.0482464
Igflr1	2.92722e-06	0.568645	0.178	0.119	0.0484337
Tlk1	2.94114e-06	0.488138	0.359	0.286	0.0486642
Megf9	2.94389e-06	1.00413	0.066	0.033	0.0487096
Tgfb2	2.95395e-06	1.96609	0.011	0.002	0.0488761

## Sheet: WAM3
WAM3	p_val	avg_log2FC	pct.1	pct.2	p_val_adj
Mpeg1	1.14118e-122	0.486414	1	0.988	1.8882e-118
Ctsb	2.01472e-100	0.372405	0.999	0.992	3.33356e-96
Ctss	2.12362e-92	0.280348	1	1	3.51374e-88
Lyz2	1.22784e-90	0.449227	0.76	0.487	2.03159e-86
B2m	5.88748e-85	0.525905	0.961	0.866	9.74142e-81
Ctsh	3.32654e-82	0.444112	0.995	0.945	5.50409e-78
Clec4a3	7.69492e-79	0.957333	0.69	0.471	1.2732e-74
Itm2b	2.16202e-74	0.262501	1	0.997	3.57728e-70
H2-K1	1.0413e-70	0.519305	0.843	0.633	1.72294e-66
Fth1	1.84657e-69	0.371408	0.989	0.913	3.05533e-65
Fcgr3	2.18163e-69	0.387497	0.998	0.968	3.60973e-65
Gpr162	5.35717e-69	1.3396	0.265	0.098	8.86398e-65
Psap	1.73985e-68	0.318643	0.998	0.98	2.87875e-64
Cd52	2.12394e-68	0.540539	0.738	0.506	3.51427e-64
Ly9	1.08358e-64	0.894112	0.556	0.329	1.79288e-60
mt-Atp6	8.60713e-64	0.578821	0.87	0.701	1.42414e-59
Minar1	1.64695e-63	2.10474	0.128	0.03	2.72504e-59
Man2b1	2.48838e-62	0.418598	0.98	0.935	4.11727e-58
Clec1a	2.40045e-61	1.91577	0.143	0.037	3.97178e-57
Chst2	1.37051e-60	1.37939	0.243	0.093	2.26765e-56
H2-D1	2.84002e-59	0.664402	0.627	0.39	4.69909e-55
mt-Co2	2.88319e-59	0.540982	0.903	0.744	4.77053e-55
Cd63	1.30445e-58	0.470462	0.873	0.694	2.15835e-54
Mafb	2.87139e-58	0.407862	0.983	0.918	4.751e-54
mt-Co1	2.61125e-56	0.608175	0.796	0.619	4.32058e-52
mt-Atp8	5.30029e-55	0.53878	0.859	0.686	8.76986e-51
mt-Co3	2.34544e-54	0.605002	0.808	0.643	3.88077e-50
Rab11fip5	6.543e-54	0.632536	0.721	0.521	1.0826e-49
Ctsz	1.42843e-52	0.266961	1	0.983	2.36348e-48
Cd83	1.53761e-49	0.540386	0.589	0.386	2.54413e-45
Naalad2	4.68991e-49	0.7249	0.557	0.352	7.75993e-45
Ddx3y	1.52059e-48	1.04525	0.321	0.158	2.51597e-44
Eif2s3y	1.46691e-47	1.08322	0.296	0.142	2.42714e-43
Npc2	1.60739e-47	0.371827	0.952	0.881	2.65959e-43
H2-Q7	2.21527e-47	0.719901	0.313	0.147	3.66538e-43
mt-Cytb	7.88022e-47	0.587846	0.765	0.587	1.30386e-42
Cadm1	3.69692e-45	0.525546	0.817	0.669	6.11693e-41
Vcam1	6.87412e-44	1.18801	0.211	0.087	1.13739e-39
Tbc1d8	1.03291e-43	0.760133	0.468	0.286	1.70906e-39
Fau	7.70431e-43	0.405135	0.931	0.839	1.27475e-38
Tpt1	2.32969e-42	0.375478	0.949	0.833	3.85471e-38
Csf3r	2.02385e-41	0.291658	0.996	0.977	3.34866e-37
Eef1a1	2.21338e-41	0.284927	0.998	0.963	3.66226e-37
Sorl1	8.83627e-41	0.738125	0.453	0.278	1.46205e-36
Sat1	3.54708e-40	0.334872	0.962	0.906	5.869e-36
Arl5c	8.22457e-40	0.987681	0.253	0.121	1.36084e-35
Lox	4.66545e-39	1.37983	0.123	0.04	7.71945e-35
Ifi30	5.72832e-39	0.518628	0.725	0.557	9.47808e-35
Rassf4	6.2522e-39	0.622484	0.587	0.405	1.03449e-34
Lag3	6.55096e-39	0.468669	0.903	0.815	1.08392e-34
Tnfsf13b	8.1159e-38	0.621725	0.501	0.321	1.34286e-33
Cebpa	1.39298e-37	0.400289	0.915	0.811	2.30482e-33
Epb41l3	1.45981e-37	0.918817	0.323	0.177	2.4154e-33
Adap1	7.91132e-37	0.676311	0.434	0.269	1.30901e-32
Pfkfb3	2.62235e-36	0.514496	0.712	0.543	4.33895e-32
Axl	1.58952e-35	0.189296	0.346	0.18	2.63001e-31
Pirb	1.87441e-35	0.865729	0.363	0.215	3.1014e-31
Tnfsf13	2.00078e-35	1.01181	0.272	0.143	3.31049e-31
Usp35	9.13312e-35	0.537143	0.654	0.49	1.51117e-30
Pnpla7	2.48302e-34	0.446661	0.81	0.675	4.10841e-30
Dhrs3	3.47188e-34	0.3878	0.904	0.776	5.74457e-30
H2-Q6	3.83385e-34	0.532702	0.365	0.209	6.34349e-30
Kcnj9	4.43586e-34	1.2194	0.149	0.059	7.33958e-30
Slc12a2	6.63935e-33	0.507096	0.756	0.611	1.09855e-28
Slc11a1	1.11688e-32	0.341662	0.897	0.788	1.84799e-28
H2-M3	1.59914e-32	0.558463	0.516	0.346	2.64594e-28
Hexa	3.80746e-32	0.262802	0.987	0.959	6.29982e-28
Slc46a3	4.8952e-32	0.520135	0.684	0.531	8.0996e-28
Lamp1	6.39358e-32	0.332933	0.93	0.851	1.05788e-27
Lsp1	8.30118e-32	0.642662	0.496	0.34	1.37351e-27
mt-Nd5	1.04444e-31	0.510652	0.612	0.461	1.72813e-27
mt-Nd1	1.58608e-31	0.404199	0.779	0.621	2.62432e-27
Atp13a2	1.60249e-31	0.509841	0.666	0.523	2.65147e-27
Tlr1	2.0177e-31	0.608649	0.448	0.289	3.33848e-27
Selenop	2.2744e-31	0.257881	0.999	0.989	3.76323e-27
mt-Nd4l	3.64669e-31	0.503489	0.598	0.436	6.03381e-27
Rcbtb2	3.77558e-31	0.41513	0.876	0.778	6.24708e-27
Clec2d	1.01678e-30	0.519716	0.429	0.271	1.68236e-26
Lgals3bp	1.17962e-30	0.261226	0.791	0.643	1.95181e-26
Igsf6	1.7481e-30	0.609071	0.5	0.347	2.89241e-26
Ifi204	2.92635e-30	0.52353	0.226	0.111	4.84194e-26
Ramp1	2.95659e-29	0.779158	0.335	0.199	4.89197e-25
Ctsa	7.89648e-29	0.23748	0.993	0.966	1.30655e-24
St8sia6	1.9876e-28	0.785572	0.25	0.133	3.28868e-24
Fblim1	2.57233e-28	0.715577	0.341	0.206	4.25618e-24
Tyrobp	2.78007e-28	0.211093	1	0.987	4.59991e-24
Bri3	5.62739e-28	0.432222	0.802	0.691	9.31109e-24
Fcgr4	1.67628e-27	0.764455	0.252	0.137	2.77357e-23
Hist1h1e	1.82998e-27	0.600026	0.557	0.415	3.02789e-23
Ptms	4.23571e-27	0.313112	0.928	0.836	7.0084e-23
Fyb	1.27383e-26	0.311963	0.906	0.82	2.10768e-22
Ifi27l2a	3.07381e-26	0.763753	0.216	0.112	5.08592e-22
Myo1f	3.47569e-26	0.424633	0.744	0.615	5.75088e-22
Tnfsf12	4.44161e-26	0.606657	0.445	0.312	7.34909e-22
Cd48	5.85129e-26	0.364553	0.715	0.562	9.68154e-22
Uty	8.81218e-26	1.11025	0.171	0.083	1.45806e-21
Baiap2	1.45386e-25	0.84829	0.193	0.098	2.40556e-21
Lst1	1.58462e-25	0.476885	0.664	0.522	2.62191e-21
Neurl1b	1.77719e-25	1.46476	0.083	0.028	2.94054e-21
mt-Nd3	3.88911e-25	0.543055	0.46	0.324	6.43493e-21
Olfr111	5.08385e-25	0.825536	0.201	0.105	8.41174e-21
Slc29a3	5.44967e-25	0.341854	0.807	0.683	9.01703e-21
Cxcl16	6.2496e-25	0.290034	0.511	0.357	1.03406e-20
Rell1	8.58401e-25	1.24344	0.105	0.04	1.42031e-20
Adipor1	1.80756e-24	0.387765	0.814	0.705	2.99078e-20
Arhgap15	3.68551e-24	0.860928	0.157	0.074	6.09804e-20
Ptprc	8.31855e-24	0.323735	0.852	0.748	1.37639e-19
Kcnj10	1.70869e-23	0.93188	0.204	0.109	2.8272e-19
Cd9	1.86586e-23	0.195236	0.995	0.972	3.08724e-19
Blnk	2.45268e-23	0.376361	0.738	0.6	4.0582e-19
Fgl2	2.98302e-23	0.389919	0.266	0.153	4.9357e-19
Hacd4	3.91158e-23	0.67997	0.34	0.221	6.47211e-19
Plgrkt	6.37022e-23	0.350344	0.802	0.707	1.05402e-18
Ypel3	7.71295e-23	0.292254	0.862	0.768	1.27618e-18
Zfp992	2.5606e-22	0.405755	0.676	0.555	4.23677e-18
Ctsl	2.73304e-22	0.267604	0.943	0.868	4.52209e-18
Irs2	5.08381e-22	0.631221	0.358	0.238	8.41168e-18
mt-Nd4	6.02157e-22	0.632396	0.391	0.275	9.96329e-18
Anxa5	7.70125e-22	0.553485	0.32	0.204	1.27425e-17
C3ar1	1.09075e-21	0.286762	0.82	0.711	1.80476e-17
Fam129a	1.30717e-21	0.615972	0.411	0.291	2.16285e-17
Znrf2	2.50731e-21	0.368535	0.713	0.604	4.14859e-17
Cdkn2c	2.78323e-21	1.37136	0.084	0.032	4.60513e-17
Bcl2a1b	6.67744e-21	0.448793	0.487	0.358	1.10485e-16
Cyp27a1	9.52206e-21	0.525815	0.379	0.254	1.57552e-16
Calhm6	1.04318e-20	0.961559	0.187	0.103	1.72605e-16
Cebpg	2.0752e-20	0.336099	0.796	0.683	3.43363e-16
Fcgr2b	2.55837e-20	0.311306	0.884	0.8	4.23307e-16
Eif3f	3.33944e-20	0.45181	0.522	0.401	5.52543e-16
P2rx4	4.67445e-20	0.361128	0.542	0.409	7.73435e-16
Trf	5.30525e-20	0.213994	0.983	0.951	8.77806e-16
Flcn	9.81155e-20	0.320809	0.778	0.691	1.62342e-15
Kdm5d	1.17799e-19	0.948817	0.155	0.08	1.9491e-15
Sgpl1	1.18056e-19	0.288902	0.834	0.734	1.95335e-15
Haao	2.20628e-19	0.793344	0.181	0.099	3.65051e-15
Asgr2	2.32501e-19	1.3093	0.088	0.036	3.84696e-15
Cd22	2.59286e-19	0.76185	0.195	0.109	4.29015e-15
Gltp	3.30907e-19	0.476505	0.485	0.371	5.47519e-15
Clk1	3.88173e-19	0.229382	0.959	0.921	6.42271e-15
Hlx	5.21883e-19	0.570091	0.416	0.301	8.63508e-15
Hebp1	5.41132e-19	0.453369	0.495	0.378	8.95357e-15
Bbc3	6.81628e-19	0.825358	0.167	0.09	1.12782e-14
Rbpj	8.685e-19	0.428054	0.54	0.417	1.43702e-14
Il12rb2	1.08074e-18	1.45841	0.074	0.028	1.78819e-14
Liph	1.10101e-18	0.431597	0.521	0.404	1.82174e-14
Rasgef1b	1.81765e-18	0.543493	0.356	0.248	3.00749e-14
Npnt	3.48873e-18	0.652198	0.299	0.198	5.77245e-14
Tbc1d10a	3.54339e-18	0.482452	0.492	0.373	5.86289e-14
Gna12	4.01078e-18	0.276559	0.924	0.833	6.63624e-14
Otulinl	6.73412e-18	0.200446	0.974	0.937	1.11423e-13
Kcnj12	8.14723e-18	0.904636	0.153	0.082	1.34804e-13
Uap1l1	8.46808e-18	0.495884	0.423	0.316	1.40113e-13
Bcl2a1d	8.92172e-18	0.470999	0.435	0.322	1.47619e-13
Atrnl1	1.22625e-17	0.781341	0.165	0.09	2.02895e-13
Ildr2	1.27174e-17	0.480562	0.427	0.313	2.10423e-13
Gsap	1.31296e-17	0.237829	0.75	0.636	2.17242e-13
Klhl38	2.22398e-17	0.903075	0.151	0.08	3.6798e-13
Il10rb	3.08318e-17	0.285446	0.813	0.728	5.10143e-13
Atp6v1b2	4.17479e-17	0.346762	0.655	0.536	6.90761e-13
Plekho2	4.64901e-17	0.408463	0.396	0.285	7.69225e-13
Zfp36l2	6.26664e-17	0.253949	0.877	0.792	1.03688e-12
Prdm1	7.76563e-17	0.58744	0.286	0.191	1.2849e-12
Tnfsf8	8.98925e-17	0.727152	0.118	0.057	1.48736e-12
Spata13	1.32595e-16	0.268352	0.816	0.721	2.19391e-12
Cd300c2	1.436e-16	0.219304	0.908	0.834	2.37601e-12
mt-Nd2	1.67565e-16	0.396275	0.557	0.441	2.77253e-12
Cd300a	2.00866e-16	0.354917	0.747	0.647	3.32352e-12
Gm2a	2.02719e-16	0.302705	0.763	0.666	3.3542e-12
Abca1	2.90873e-16	0.279898	0.865	0.782	4.81278e-12
mt-Nd6	4.06641e-16	0.607182	0.222	0.138	6.72829e-12
Tent5a	4.81774e-16	0.501656	0.403	0.301	7.97143e-12
Tmem50b	8.88857e-16	0.412738	0.495	0.384	1.4707e-11
Klhl24	9.59524e-16	0.385985	0.538	0.434	1.58763e-11
Ctdsp2	9.64266e-16	0.31425	0.607	0.498	1.59547e-11
Klf6	1.00043e-15	0.291619	0.603	0.483	1.65531e-11
P3h3	1.40949e-15	0.723401	0.22	0.139	2.33215e-11
Scpep1	1.44383e-15	0.327642	0.563	0.444	2.38896e-11
Neurl3	2.20566e-15	0.377886	0.514	0.401	3.64948e-11
St6gal1	2.28047e-15	0.429134	0.455	0.342	3.77326e-11
Chst15	2.32384e-15	0.559686	0.262	0.174	3.84503e-11
Cpq	4.59183e-15	1.20733	0.078	0.034	7.59764e-11
Ndufa6	5.42777e-15	0.357356	0.556	0.454	8.98079e-11
Slc15a4	5.74788e-15	0.263801	0.69	0.579	9.51045e-11
Olfr110	5.77979e-15	0.766426	0.14	0.077	9.56324e-11
Mt1	6.01575e-15	0.383625	0.48	0.375	9.95367e-11
Camk1d	7.27358e-15	0.34968	0.606	0.496	1.20349e-10
Wipf1	7.73548e-15	0.306362	0.655	0.551	1.27991e-10
Cacna1d	9.02665e-15	0.299796	0.553	0.433	1.49355e-10
Cd33	1.00359e-14	0.185056	0.985	0.956	1.66053e-10
Nfe2l2	1.22092e-14	0.259596	0.806	0.723	2.02013e-10
Trpv4	1.66706e-14	0.772858	0.13	0.07	2.75831e-10
Cd68	1.81532e-14	0.186653	0.968	0.921	3.00363e-10
P3h2	2.20446e-14	0.410175	0.449	0.349	3.64749e-10
N4bp2l1	2.20781e-14	0.385714	0.475	0.373	3.65304e-10
Ccnl1	2.77133e-14	0.19012	0.775	0.667	4.58544e-10
Hbp1	2.7925e-14	0.265327	0.681	0.571	4.62047e-10
Nfkbia	3.06542e-14	0.338344	0.469	0.363	5.07205e-10
Cd84	3.23384e-14	0.175353	0.937	0.885	5.3507e-10
Tgif1	4.69135e-14	0.313414	0.397	0.29	7.76231e-10
Fnip2	5.674e-14	0.337878	0.583	0.482	9.38821e-10
Washc2	5.6834e-14	0.312497	0.52	0.411	9.40375e-10
Zeb2	5.76111e-14	0.181984	0.941	0.892	9.53233e-10
Gpr35	5.8332e-14	0.642215	0.194	0.12	9.65161e-10
Cdkn1b	5.99497e-14	0.3493	0.505	0.402	9.91929e-10
Ifngr1	6.36605e-14	0.163041	0.981	0.948	1.05333e-09
Rtcb	8.2529e-14	0.317775	0.575	0.465	1.36553e-09
Atp6v1c1	8.89513e-14	0.273918	0.699	0.609	1.47179e-09
Atp6v0c	9.30551e-14	0.24022	0.816	0.728	1.53969e-09
Padi2	1.17295e-13	0.412848	0.431	0.334	1.94077e-09
Gatm	1.27561e-13	0.242013	0.667	0.57	2.11062e-09
Map1lc3b	1.33563e-13	0.303651	0.636	0.536	2.20993e-09
Irf8	1.97975e-13	0.184955	0.926	0.859	3.2757e-09
Sowahc	2.17322e-13	0.236859	0.705	0.603	3.59581e-09
Ifitm2	2.38754e-13	1.29889	0.059	0.024	3.95042e-09
Sdf4	2.68747e-13	0.265558	0.768	0.678	4.44668e-09
Ctsd	2.78926e-13	0.146597	0.997	0.988	4.61511e-09
Slc25a36	3.03582e-13	0.290536	0.583	0.485	5.02307e-09
Akr1a1	3.75189e-13	0.212971	0.901	0.823	6.20788e-09
Sdcbp	3.9427e-13	0.266804	0.839	0.741	6.52359e-09
Aplp2	4.28825e-13	0.286773	0.413	0.31	7.09535e-09
Ccr6	4.72942e-13	1.22683	0.065	0.028	7.82531e-09
Ifi27	7.153e-13	0.294244	0.572	0.47	1.18354e-08
Adam22	7.83931e-13	0.895548	0.105	0.055	1.29709e-08
Gsto1	8.11763e-13	0.580636	0.275	0.193	1.34314e-08
Ssh2	8.93081e-13	0.220013	0.866	0.783	1.47769e-08
Snx29	1.02362e-12	0.154469	0.968	0.946	1.69367e-08
Man2b2	1.07751e-12	0.227994	0.796	0.704	1.78285e-08
Gpr160	1.20905e-12	0.438899	0.311	0.221	2.0005e-08
Creg1	1.334e-12	0.217723	0.876	0.802	2.20724e-08
Pid1	1.42254e-12	0.321418	0.63	0.537	2.35373e-08
Ctla2b	1.46241e-12	0.509856	0.205	0.131	2.4197e-08
Naga	1.64971e-12	0.29683	0.606	0.506	2.72961e-08
Timp2	2.00343e-12	0.18731	0.925	0.854	3.31487e-08
Il3ra	2.22571e-12	0.641076	0.12	0.066	3.68265e-08
Dna2	3.81155e-12	0.801968	0.087	0.043	6.30659e-08
Tpd52	4.04686e-12	0.614666	0.201	0.133	6.69593e-08
Per1	4.79194e-12	0.462755	0.312	0.231	7.92874e-08
Tbx6	4.96555e-12	0.560238	0.174	0.109	8.21599e-08
Herpud1	6.66787e-12	0.226903	0.771	0.685	1.10327e-07
Dusp11	6.9556e-12	0.274478	0.556	0.457	1.15087e-07
Arl11	7.20843e-12	0.416657	0.341	0.254	1.19271e-07
Nlrc5	8.8886e-12	0.190224	0.219	0.143	1.47071e-07
Tspan7	1.18259e-11	0.255752	0.68	0.588	1.95672e-07
Ptafr	1.21212e-11	0.278793	0.713	0.626	2.00557e-07
Ppm1h	1.23046e-11	0.281122	0.517	0.418	2.03591e-07
Racgap1	1.30497e-11	1.91675	0.021	0.005	2.15921e-07
Eef1b2	1.5082e-11	0.29607	0.572	0.485	2.49547e-07
Ubald2	1.56844e-11	0.284805	0.535	0.436	2.59514e-07
Rxrg	1.66381e-11	0.568312	0.147	0.088	2.75294e-07
Nceh1	1.8127e-11	0.56026	0.173	0.11	2.99929e-07
Lrmda	2.01012e-11	0.336792	0.347	0.258	3.32594e-07
Tspo	2.05793e-11	0.460118	0.258	0.181	3.40505e-07
Frmd4b	2.46359e-11	0.199525	0.848	0.76	4.07626e-07
Grn	2.48696e-11	0.116585	0.998	0.985	4.11492e-07
Eya4	2.73785e-11	0.374661	0.423	0.337	4.53005e-07
Gabarap	3.07563e-11	0.285199	0.622	0.526	5.08893e-07
Daam1	3.1712e-11	0.368736	0.321	0.234	5.24707e-07
Plekhm2	3.41322e-11	0.277865	0.376	0.283	5.64751e-07
Fat3	3.49601e-11	0.381392	0.295	0.212	5.7845e-07
Crebrf	3.51203e-11	0.328847	0.513	0.423	5.81101e-07
Galc	3.6312e-11	0.420134	0.266	0.189	6.00819e-07
Zfp691	4.35473e-11	0.257195	0.632	0.538	7.20533e-07
Trp53inp1	4.43172e-11	0.571389	0.23	0.16	7.33272e-07
Plek	4.49914e-11	0.134928	0.925	0.869	7.44427e-07
Olr1	4.59454e-11	1.20355	0.043	0.016	7.60212e-07
Irf2bp2	4.85832e-11	0.201581	0.907	0.844	8.03858e-07
Dmrtb1	5.54089e-11	1.81991	0.03	0.009	9.16795e-07
Dipk2a	5.69257e-11	0.510626	0.2	0.132	9.41893e-07
Ifi209	5.89964e-11	0.301713	0.161	0.099	9.76154e-07
Tent5c	7.18719e-11	0.312065	0.572	0.484	1.18919e-06
Nuak2	7.33072e-11	0.555823	0.242	0.171	1.21294e-06
Sdc3	7.77525e-11	0.157248	0.43	0.327	1.28649e-06
Arsg	7.94485e-11	0.324706	0.404	0.314	1.31456e-06
Mfsd1	8.18394e-11	0.204931	0.657	0.544	1.35411e-06
Fnip1	9.13122e-11	0.262807	0.553	0.461	1.51085e-06
Ptchd1	9.26377e-11	0.491936	0.122	0.071	1.53278e-06
Notch2	1.01587e-10	0.283298	0.6	0.506	1.68086e-06
Ankle2	1.02194e-10	0.268418	0.571	0.484	1.6909e-06
Btg1	1.02944e-10	0.315628	0.497	0.411	1.70332e-06
Dock9	1.32452e-10	0.393392	0.291	0.21	2.19156e-06
Atp2b1	1.38369e-10	0.280669	0.548	0.461	2.28945e-06
Hscb	1.466e-10	0.566913	0.17	0.11	2.42564e-06
Parvb	1.48959e-10	0.562981	0.176	0.114	2.46467e-06
Heatr5a	1.67226e-10	0.243391	0.648	0.55	2.76693e-06
Appl2	1.68121e-10	0.217926	0.697	0.611	2.78172e-06
Retreg2	1.99021e-10	0.344082	0.413	0.327	3.29301e-06
H1f0	2.1521e-10	0.619895	0.282	0.209	3.56087e-06
Atp8a2	2.22266e-10	0.17174	0.814	0.738	3.67762e-06
Rack1	3.07364e-10	0.264843	0.567	0.48	5.08564e-06
Fam111a	3.39343e-10	0.304394	0.411	0.325	5.61476e-06
Myo9b	3.44845e-10	0.27507	0.4	0.312	5.70581e-06
Casp1	3.70152e-10	0.316885	0.387	0.3	6.12453e-06
Asah1	4.17069e-10	0.181351	0.838	0.754	6.90083e-06
Psme1	4.23887e-10	0.198757	0.641	0.549	7.01364e-06
Pabpc1	4.28221e-10	0.26467	0.502	0.413	7.08535e-06
Egln3	4.67511e-10	0.879493	0.056	0.025	7.73544e-06
Psmb9	4.93166e-10	0.323624	0.498	0.407	8.15993e-06
Lilra5	5.6483e-10	0.495459	0.24	0.172	9.34567e-06
Grina	5.72692e-10	0.18823	0.846	0.766	9.47576e-06
Eif4e3	5.96073e-10	0.381636	0.332	0.253	9.86263e-06
Ncstn	6.77784e-10	0.231741	0.637	0.546	1.12146e-05
Dpp7	6.95014e-10	0.406856	0.307	0.231	1.14997e-05
Hs1bp3	7.94545e-10	0.355746	0.442	0.36	1.31465e-05
Cyld	9.77542e-10	0.226395	0.529	0.438	1.61744e-05
Slfn2	9.83259e-10	0.159976	0.336	0.247	1.6269e-05
Gnpda1	1.07778e-09	0.383574	0.347	0.271	1.7833e-05
Rassf3	1.12991e-09	0.444708	0.163	0.105	1.86955e-05
Peli1	1.33399e-09	0.259856	0.609	0.521	2.20721e-05
Glmp	1.63444e-09	0.182816	0.723	0.627	2.70435e-05
Parp8	1.69123e-09	0.187317	0.483	0.386	2.79831e-05
Cox7a2l	1.93782e-09	0.264871	0.565	0.475	3.20631e-05
Il18rap	2.09624e-09	1.46136	0.033	0.012	3.46844e-05
Dhx57	2.11297e-09	0.320548	0.325	0.247	3.49611e-05
Fgd4	2.224e-09	0.287389	0.461	0.378	3.67983e-05
Pik3cd	2.33671e-09	0.201497	0.723	0.637	3.86632e-05
Snx5	2.36034e-09	0.191392	0.787	0.705	3.90542e-05
Kdm7a	2.47606e-09	0.241591	0.511	0.419	4.09689e-05
St14	2.87848e-09	0.505055	0.234	0.168	4.76272e-05
Atp6v0e	2.88328e-09	0.231861	0.517	0.434	4.77068e-05
Lyst	3.06749e-09	0.179652	0.444	0.353	5.07548e-05
Crlf2	3.07095e-09	0.267217	0.394	0.312	5.08119e-05
Man1c1	3.09891e-09	0.241025	0.602	0.521	5.12746e-05
Scimp	3.22415e-09	0.870612	0.065	0.032	5.33468e-05
Slamf8	3.44335e-09	0.322035	0.212	0.147	5.69736e-05
Ptpn22	3.55049e-09	0.749082	0.093	0.053	5.87465e-05
Pmp22	3.82515e-09	0.18768	0.802	0.729	6.3291e-05
Renbp	3.83054e-09	0.250669	0.483	0.393	6.33801e-05
Mfsd11	3.86876e-09	0.258117	0.488	0.405	6.40126e-05
Ifngr2	3.88002e-09	0.179578	0.83	0.763	6.41989e-05
Rragc	4.06798e-09	0.239346	0.522	0.43	6.73087e-05
Igf2bp2	4.33585e-09	0.688252	0.107	0.064	7.1741e-05
Rnpep	4.37385e-09	0.214784	0.641	0.558	7.23698e-05
Irf9	4.45685e-09	0.290274	0.43	0.351	7.37431e-05
Stxbp2	4.59077e-09	0.232326	0.481	0.396	7.5959e-05
Kcnj2	4.60456e-09	0.131341	0.404	0.319	7.6187e-05
Il17ra	4.76198e-09	0.204411	0.679	0.591	7.87917e-05
Ctsc	5.23147e-09	0.131801	0.904	0.849	8.65599e-05
Emp3	5.7754e-09	0.418324	0.179	0.121	9.55597e-05
Slc12a9	6.1657e-09	0.173154	0.557	0.461	0.000102018
Lacc1	6.32405e-09	0.2676	0.493	0.409	0.000104638
Dclre1c	6.54263e-09	0.266399	0.327	0.248	0.000108254
Herc4	6.82593e-09	0.22763	0.47	0.382	0.000112942
Snx8	6.95283e-09	0.371572	0.275	0.207	0.000115042
Sp100	7.01e-09	0.105634	0.284	0.205	0.000115987
Exoc6	7.07708e-09	0.217692	0.434	0.348	0.000117097
Myadm	7.08696e-09	0.244654	0.453	0.373	0.000117261
Cytip	7.30616e-09	1.0465	0.06	0.03	0.000120888
Ly86	7.44755e-09	0.138707	0.983	0.961	0.000123227
Nfkb2	8.37766e-09	0.319314	0.301	0.229	0.000138617
Senp2	9.53683e-09	0.200286	0.564	0.483	0.000157796
Mapk1ip1	1.04574e-08	0.233992	0.431	0.348	0.000173028
Kdr	1.05527e-08	0.845702	0.078	0.043	0.000174605
Cd86	1.08451e-08	0.173116	0.854	0.781	0.000179442
Cyb561a3	1.09171e-08	0.20339	0.693	0.605	0.000180634
Stard9	1.09686e-08	0.18974	0.581	0.495	0.000181487
Naglu	1.13908e-08	0.167138	0.658	0.578	0.000188473
Csf2ra	1.19432e-08	0.114203	0.53	0.431	0.000197612
Stat1	1.20469e-08	0.146711	0.438	0.356	0.000199327
Tln2	1.40998e-08	0.307149	0.387	0.312	0.000233296
Cir1	1.41026e-08	0.334047	0.278	0.21	0.000233342
Abcb1b	1.54521e-08	0.323806	0.274	0.205	0.00025567
St8sia4	1.5553e-08	0.420421	0.158	0.105	0.000257339
Tns1	1.58521e-08	0.308736	0.309	0.236	0.000262289
BC005537	1.59785e-08	0.155943	0.827	0.754	0.00026438
Glcci1	1.68462e-08	0.498194	0.157	0.105	0.000278737
Pkib	1.69271e-08	0.330403	0.308	0.237	0.000280075
Amz1	1.95446e-08	0.231486	0.517	0.435	0.000323384
D16Ertd472e	2.23258e-08	0.74073	0.079	0.044	0.000369403
Cln5	2.26726e-08	0.279043	0.447	0.369	0.000375141
Naip5	2.44548e-08	0.216957	0.516	0.426	0.00040463
Fbrs	2.62766e-08	0.187082	0.631	0.547	0.000434773
Sirt2	2.95582e-08	0.200995	0.607	0.532	0.00048907
Ptgfrn	2.97897e-08	0.4207	0.282	0.216	0.000492901
Amdhd2	3.0404e-08	0.415618	0.253	0.19	0.000503065
Socs6	3.37764e-08	0.31054	0.429	0.35	0.000558864
Ccpg1	3.68312e-08	0.26073	0.457	0.384	0.000609409
Slc25a3	4.2267e-08	0.206142	0.609	0.523	0.00069935
Susd1	4.37547e-08	0.672279	0.106	0.065	0.000723965
Cyp4v3	4.72928e-08	0.288767	0.437	0.365	0.000782507
Vps54	5.16215e-08	0.17943	0.584	0.499	0.000854129
Thbs1	5.45188e-08	0.552935	0.105	0.064	0.000902068
Peli2	5.50219e-08	0.190962	0.406	0.325	0.000910393
Ctsf	5.55559e-08	0.189254	0.681	0.615	0.000919228
Rftn1	5.86871e-08	0.488115	0.134	0.088	0.000971037
Tlr6	5.94779e-08	0.287733	0.351	0.279	0.000984121
Dse	6.1526e-08	0.393409	0.225	0.168	0.00101801
Cd14	6.25322e-08	0.177645	0.661	0.587	0.00103466
Txndc16	6.46389e-08	0.394276	0.278	0.213	0.00106952
Ap5z1	6.4651e-08	0.291203	0.295	0.227	0.00106972
Eif3k	6.54859e-08	0.281406	0.451	0.38	0.00108353
Ssbp2	6.70752e-08	0.392464	0.219	0.16	0.00110983
Abcd2	6.96719e-08	0.18556	0.623	0.536	0.00115279
Ipcef1	7.42188e-08	0.37357	0.171	0.118	0.00122802
Ppt1	7.4902e-08	0.144672	0.863	0.788	0.00123933
Tagap	7.66023e-08	0.205833	0.585	0.498	0.00126746
Olfm4	7.78552e-08	0.840137	0.068	0.037	0.00128819
Glt8d1	8.62864e-08	0.207401	0.43	0.35	0.0014277
Birc3	8.74878e-08	0.255597	0.338	0.268	0.00144757
Tmem71	8.77031e-08	0.797638	0.095	0.058	0.00145114
Wls	9.55733e-08	0.210533	0.553	0.474	0.00158136
Hist3h2a	9.89919e-08	0.265865	0.446	0.374	0.00163792
Ptpn23	1.00005e-07	0.241693	0.396	0.321	0.00165468
Cmpk1	1.03034e-07	0.299103	0.345	0.278	0.00170481
Mia2	1.03274e-07	0.197438	0.566	0.487	0.00170877
Tmcc3	1.05327e-07	0.191219	0.535	0.452	0.00174274
Tspan32	1.1541e-07	0.568254	0.136	0.091	0.00190958
Osbpl11	1.1794e-07	0.197591	0.543	0.47	0.00195144
Usp12	1.20608e-07	0.16508	0.584	0.498	0.00199559
Pnpla2	1.20733e-07	0.339705	0.424	0.35	0.00199765
Sh3glb1	1.21756e-07	0.152893	0.911	0.846	0.00201457
Prkcd	1.38695e-07	0.103977	0.909	0.865	0.00229485
Hist1h1a	1.42049e-07	1.34154	0.023	0.008	0.00235035
Ulk1	1.44465e-07	0.419283	0.31	0.248	0.00239032
Clk4	1.47237e-07	0.175431	0.717	0.654	0.00243619
Vegfb	1.62352e-07	0.229987	0.453	0.373	0.00268627
Tent2	1.63171e-07	0.1666	0.649	0.559	0.00269982
Pld3	1.65784e-07	0.121602	0.564	0.483	0.00274307
Sord	1.66313e-07	0.373574	0.232	0.174	0.00275182
Trim5	1.66317e-07	0.344378	0.228	0.169	0.00275189
Gaa	1.6698e-07	0.206181	0.593	0.514	0.00276285
Scarb2	1.76902e-07	0.159503	0.848	0.798	0.00292701
Myo1g	1.80945e-07	0.298601	0.291	0.225	0.00299392
Icam2	1.81233e-07	1.55599	0.023	0.008	0.00299867
Il10ra	2.04788e-07	0.131763	0.901	0.852	0.00338842
B3galnt1	2.08831e-07	0.378956	0.287	0.224	0.00345532
Eef2	2.09626e-07	0.217127	0.56	0.488	0.00346848
Tuba1c	2.12324e-07	0.402498	0.16	0.111	0.00351312
Cenpf	2.23666e-07	2.26227	0.013	0.003	0.00370078
Akap7	2.29098e-07	0.331425	0.237	0.177	0.00379065
Foxp1	2.41735e-07	0.290722	0.356	0.289	0.00399975
Vamp8	2.4343e-07	0.184311	0.734	0.65	0.00402779
Wdr81	2.46646e-07	0.146726	0.687	0.601	0.00408101
Tap1	2.70529e-07	0.146838	0.379	0.303	0.00447617
Calhm2	2.8549e-07	0.184844	0.521	0.44	0.00472372
Ap3d1	2.8733e-07	0.232098	0.449	0.38	0.00475416
Anxa4	2.8971e-07	0.337657	0.213	0.157	0.00479354
Rp9	3.06151e-07	0.243335	0.336	0.267	0.00506558
Adi1	3.08172e-07	0.393601	0.285	0.228	0.00509902
Zbtb20	3.09843e-07	0.303287	0.31	0.245	0.00512667
Hipk1	3.10138e-07	0.215065	0.567	0.492	0.00513154
Atp6v0b	3.23712e-07	0.119948	0.949	0.897	0.00535613
Atp1a3	3.28054e-07	0.368298	0.11	0.07	0.00542798
Ift57	3.33419e-07	0.733349	0.089	0.054	0.00551676
Plbd2	3.37384e-07	0.243762	0.489	0.424	0.00558236
Klf11	3.3973e-07	0.743914	0.064	0.035	0.00562116
Prcp	3.57861e-07	0.176346	0.604	0.534	0.00592116
Cndp2	3.81713e-07	0.266814	0.437	0.368	0.00631582
Hsd17b11	3.83575e-07	0.134031	0.732	0.661	0.00634663
Gns	4.08654e-07	0.111323	0.981	0.954	0.00676159
Cyth3	4.18869e-07	0.309028	0.316	0.253	0.00693061
Fn3k	4.20849e-07	0.801725	0.066	0.037	0.00696337
Tpp1	4.26646e-07	0.153116	0.827	0.756	0.00705928
Cstb	4.29844e-07	0.166345	0.369	0.297	0.00711221
Sipa1l2	4.50513e-07	0.177388	0.747	0.687	0.00745418
Ankrd13a	4.65183e-07	0.208088	0.585	0.523	0.00769692
Arap1	4.74373e-07	0.168543	0.732	0.647	0.00784898
Prdx4	4.77449e-07	0.39683	0.245	0.187	0.00789988
Glb1	4.82032e-07	0.215616	0.371	0.3	0.00797571
Cdkn1a	5.01762e-07	0.624339	0.088	0.054	0.00830216
Spg21	5.20889e-07	0.29996	0.363	0.298	0.00861863
Erbin	5.2966e-07	0.190475	0.563	0.491	0.00876375
Got1	5.55927e-07	0.451259	0.214	0.162	0.00919837
Ap4b1	5.66318e-07	0.450837	0.149	0.104	0.00937029
Phf11b	5.77139e-07	0.243683	0.215	0.158	0.00954935
Akt3	6.08251e-07	0.247871	0.275	0.213	0.0100641
Srrm2	6.12664e-07	0.107026	0.817	0.739	0.0101371
Pmaip1	6.91933e-07	0.847363	0.061	0.034	0.0114487
Lap3	6.94311e-07	0.218602	0.544	0.475	0.0114881
Slc12a6	6.97925e-07	0.147555	0.633	0.554	0.0115479
Gpr146	7.07594e-07	0.190939	0.471	0.393	0.0117078
Abhd15	7.66209e-07	0.200122	0.515	0.437	0.0126777
Ephx1	7.72601e-07	0.349594	0.182	0.132	0.0127835
Dtnbp1	8.25099e-07	0.210799	0.452	0.376	0.0136521
Neil2	8.252e-07	0.859609	0.049	0.025	0.0136538
Mfsd14b	8.64492e-07	0.231988	0.446	0.378	0.0143039
Tmem104	8.70189e-07	0.16644	0.652	0.586	0.0143982
AW549877	9.28487e-07	0.205463	0.56	0.494	0.0153627
Idua	9.90393e-07	0.240054	0.492	0.425	0.016387
Il16	9.99068e-07	0.134836	0.809	0.729	0.0165306
Pim1	1.05831e-06	0.623328	0.072	0.042	0.0175108
Ceacam1	1.09019e-06	0.240342	0.339	0.272	0.0180383
Abr	1.12783e-06	0.128719	0.566	0.486	0.0186611
Oxct1	1.13384e-06	0.214993	0.625	0.565	0.0187605
Sgsh	1.13687e-06	0.423618	0.176	0.128	0.0188107
Agmo	1.18522e-06	0.139687	0.719	0.637	0.0196106
Col15a1	1.19366e-06	0.283577	0.37	0.309	0.0197503
Depdc7	1.27247e-06	0.469502	0.126	0.085	0.0210543
Tceal9	1.30206e-06	0.442243	0.184	0.136	0.021544
Ube2j1	1.34361e-06	0.30436	0.378	0.314	0.0222314
Tmem86a	1.3501e-06	0.196371	0.814	0.755	0.0223387
Abca5	1.37347e-06	1.13682	0.029	0.012	0.0227254
Eid1	1.46096e-06	0.27128	0.369	0.304	0.024173
Inppl1	1.48413e-06	0.224655	0.406	0.337	0.0245564
Stag2	1.55036e-06	0.197692	0.523	0.453	0.0256522
Plcb2	1.57468e-06	0.179167	0.56	0.487	0.0260546
Ak2	1.58862e-06	0.19398	0.385	0.319	0.0262854
Adamts10	1.65071e-06	0.176135	0.27	0.208	0.0273127
Pitpnc1	1.65689e-06	0.210855	0.445	0.378	0.0274149
Coro7	1.67199e-06	0.144545	0.564	0.485	0.0276647
Clec4a2	1.68282e-06	0.299701	0.393	0.333	0.027844
Tspan13	1.71577e-06	0.195031	0.496	0.423	0.0283891
Arid1b	1.80987e-06	0.226112	0.425	0.36	0.029946
Prkcb	1.83297e-06	0.15631	0.594	0.52	0.0303282
Wscd1	1.91273e-06	0.422564	0.17	0.124	0.0316481
Cnppd1	2.04338e-06	0.210657	0.406	0.338	0.0338098
Igbp1	2.12807e-06	0.230555	0.434	0.369	0.0352111
Nrp1	2.15151e-06	0.21309	0.47	0.405	0.0355988
Snap23	2.18247e-06	0.305146	0.285	0.228	0.0361112
Otulin	2.444e-06	0.210415	0.442	0.369	0.0404384
Nfxl1	2.47067e-06	0.191084	0.371	0.304	0.0408797
Atp6v1a	2.59859e-06	0.289946	0.372	0.315	0.0429963
Lrig3	2.70482e-06	0.506741	0.123	0.084	0.044754
Eif4ebp2	2.73838e-06	0.211931	0.474	0.405	0.0453093
Dlg5	2.82633e-06	0.401944	0.119	0.08	0.0467644
Fkbp5	2.86755e-06	0.249161	0.434	0.373	0.0474465
Slamf9	2.89655e-06	0.202858	0.428	0.36	0.0479263
Stx17	2.93211e-06	0.226642	0.247	0.19	0.0485146
Bach1	2.94446e-06	0.159737	0.676	0.604	0.048719
Naip2	2.96955e-06	0.139079	0.624	0.548	0.0491341
Igsf8	3.00797e-06	0.225969	0.393	0.323	0.0497699
Arid5b	3.01494e-06	0.359693	0.28	0.227	0.0498852
Cept1	3.01893e-06	0.205057	0.603	0.537	0.0499511

## Sheet: DEGs
DEGs	p_val	avg_log2FC	pct.1	pct.2	p_val_adj	cluster	gene
Fcrls	0	0.686135	0.987	0.932	0	adult	Fcrls
P2ry13	0	0.605791	0.981	0.918	0	adult	P2ry13
P2ry12	0	0.571375	0.997	0.969	0	adult	P2ry12
Rnase4	6.96164e-301	0.630658	0.955	0.884	1.15187e-296	adult	Rnase4
Cd164	2.83404e-297	0.66905	0.93	0.788	4.68919e-293	adult	Cd164
Slc2a5	2.95211e-262	0.679188	0.892	0.681	4.88456e-258	adult	Slc2a5
Tmem119	2.80927e-219	0.454786	0.989	0.923	4.64822e-215	adult	Tmem119
Ckb	5.78466e-175	0.610651	0.712	0.508	9.5713e-171	adult	Ckb
Crybb1	8.06604e-175	0.633988	0.827	0.624	1.33461e-170	adult	Crybb1
Ptgs1	2.05508e-174	0.447702	0.958	0.859	3.40034e-170	adult	Ptgs1
Selplg	5.60816e-168	0.364536	0.991	0.954	9.27926e-164	adult	Selplg
Cst3	4.27221e-165	0.290295	1	1	7.06881e-161	adult	Cst3
Sparc	1.58816e-164	0.361474	0.991	0.964	2.62777e-160	adult	Sparc
Gpr34	7.22273e-164	0.435778	0.982	0.957	1.19507e-159	adult	Gpr34
Pmepa1	1.13838e-142	0.486209	0.879	0.757	1.88356e-138	adult	Pmepa1
Alox5ap	3.59206e-140	0.497931	0.833	0.687	5.94343e-136	adult	Alox5ap
Ecscr	3.42929e-131	0.523792	0.737	0.547	5.67411e-127	adult	Ecscr
Stab1	1.48633e-128	0.517493	0.74	0.54	2.45928e-124	adult	Stab1
Cyfip1	3.5313e-127	0.383019	0.94	0.878	5.84289e-123	adult	Cyfip1
Adgrg1	1.14129e-125	0.394892	0.94	0.844	1.88838e-121	adult	Adgrg1
Golm1	2.98204e-125	0.362439	0.961	0.898	4.93408e-121	adult	Golm1
Siglech	7.64848e-120	0.325783	0.99	0.94	1.26552e-115	adult	Siglech
Dusp7	1.28049e-114	0.436138	0.832	0.694	2.1187e-110	adult	Dusp7
Tuba1b	4.38099e-106	0.471866	0.513	0.325	7.24878e-102	adult	Tuba1b
Cmtm6	2.96059e-104	0.348987	0.937	0.874	4.89859e-100	adult	Cmtm6
Fscn1	4.18384e-104	0.439592	0.8	0.656	6.92258e-100	adult	Fscn1
Numb	1.08004e-96	0.395385	0.847	0.715	1.78704e-92	adult	Numb
Sema4b	1.11305e-96	0.464355	0.343	0.177	1.84166e-92	adult	Sema4b
Tm6sf1	4.25178e-95	0.439738	0.693	0.52	7.03499e-91	adult	Tm6sf1
Fam102b	2.74856e-94	0.35678	0.904	0.806	4.54777e-90	adult	Fam102b
Il6st	1.53577e-91	0.354021	0.91	0.833	2.54108e-87	adult	Il6st
Rhob	3.03061e-90	0.293032	0.967	0.93	5.01444e-86	adult	Rhob
Gal3st4	9.89803e-86	0.439864	0.614	0.448	1.63773e-81	adult	Gal3st4
Cd53	3.63142e-85	0.258177	0.969	0.948	6.00854e-81	adult	Cd53
Upk1b	1.44651e-82	0.430124	0.632	0.459	2.39339e-78	adult	Upk1b
Ltc4s	1.25928e-81	0.374481	0.802	0.661	2.08361e-77	adult	Ltc4s
Bank1	1.26611e-81	0.425266	0.299	0.153	2.0949e-77	adult	Bank1
Edem1	1.83216e-74	0.317038	0.893	0.81	3.03149e-70	adult	Edem1
Actg1	9.95562e-74	0.388531	0.63	0.484	1.64726e-69	adult	Actg1
Cap1	3.77181e-73	0.299755	0.901	0.842	6.24083e-69	adult	Cap1
Pecam1	3.74468e-68	0.35243	0.203	0.089	6.19595e-64	adult	Pecam1
Slc7a8	1.34325e-66	0.332772	0.817	0.715	2.22255e-62	adult	Slc7a8
Pnp	2.62841e-66	0.38432	0.66	0.527	4.34897e-62	adult	Pnp
Etv5	3.7264e-65	0.357622	0.726	0.598	6.1657e-61	adult	Etv5
Myo18b	7.04966e-63	0.358929	0.319	0.184	1.16644e-58	adult	Myo18b
Lpcat3	1.66005e-62	0.364243	0.636	0.506	2.74672e-58	adult	Lpcat3
Cdk5r1	5.37698e-61	0.361853	0.446	0.303	8.89675e-57	adult	Cdk5r1
Klhdc8b	3.28403e-58	0.367635	0.311	0.185	5.43375e-54	adult	Klhdc8b
Abcc3	1.91091e-55	0.304058	0.787	0.691	3.16179e-51	adult	Abcc3
Tlr5	2.31751e-55	0.353275	0.227	0.119	3.83456e-51	adult	Tlr5
Zmat1	3.69096e-55	0.266154	0.164	0.07	6.10706e-51	adult	Zmat1
Rin2	1.31836e-53	0.336451	0.6	0.473	2.18136e-49	adult	Rin2
Chsy1	2.64588e-51	0.334185	0.511	0.382	4.37787e-47	adult	Chsy1
Siglece	4.01715e-51	0.343542	0.454	0.323	6.64678e-47	adult	Siglece
Prkab1	2.37e-50	0.323696	0.415	0.283	3.92139e-46	adult	Prkab1
Tspan18	3.65641e-50	0.342222	0.278	0.166	6.04989e-46	adult	Tspan18
Tjp1	7.23694e-50	0.310389	0.689	0.578	1.19742e-45	adult	Tjp1
Ddx3x	1.19175e-49	0.317014	0.795	0.719	1.97187e-45	adult	Ddx3x
Ppp1r18	1.52957e-49	0.318138	0.716	0.606	2.53082e-45	adult	Ppp1r18
Arhgef40	2.27381e-49	0.322119	0.623	0.5	3.76225e-45	adult	Arhgef40
Nnt	4.96381e-49	0.322012	0.407	0.276	8.21312e-45	adult	Nnt
Epha2	1.27426e-48	0.33834	0.292	0.176	2.10839e-44	adult	Epha2
St3gal5	1.8822e-48	0.312345	0.663	0.548	3.11429e-44	adult	St3gal5
Usp2	4.34371e-47	0.309995	0.625	0.5	7.1871e-43	adult	Usp2
Wasf2	7.1934e-47	0.280031	0.741	0.647	1.19022e-42	adult	Wasf2
Camk2n1	2.17489e-46	0.338224	0.507	0.38	3.59858e-42	adult	Camk2n1
Ccnd1	3.34012e-46	0.279006	0.305	0.19	5.52656e-42	adult	Ccnd1
Mrc2	4.829e-46	0.446557	0.281	0.173	7.99006e-42	adult	Mrc2
Jun	5.60759e-46	0.287403	0.444	0.317	9.27832e-42	adult	Jun
Sh2b3	2.35818e-44	0.282733	0.725	0.618	3.90184e-40	adult	Sh2b3
Parvg	3.23148e-44	0.315196	0.622	0.506	5.34681e-40	adult	Parvg
Adrb2	8.74046e-43	0.267669	0.764	0.656	1.4462e-38	adult	Adrb2
Rtn4rl1	1.11149e-42	0.267751	0.741	0.64	1.83907e-38	adult	Rtn4rl1
Fam110a	2.32259e-41	0.320462	0.341	0.232	3.84296e-37	adult	Fam110a
Mdfi	3.13673e-41	0.28808	0.245	0.146	5.19003e-37	adult	Mdfi
Cryl1	1.45376e-40	0.306469	0.519	0.404	2.40538e-36	adult	Cryl1
Tgm2	3.90159e-40	0.307053	0.428	0.313	6.45557e-36	adult	Tgm2
Cass4	1.89477e-39	0.285095	0.265	0.165	3.13509e-35	adult	Cass4
Ubash3b	4.81535e-39	0.290451	0.637	0.528	7.96748e-35	adult	Ubash3b
Itga9	1.26923e-38	0.293492	0.472	0.355	2.10007e-34	adult	Itga9
Ykt6	2.14856e-38	0.288343	0.568	0.456	3.55501e-34	adult	Ykt6
Snn	2.78816e-38	0.266118	0.626	0.503	4.61329e-34	adult	Snn
Ncoa4	3.37332e-38	0.299118	0.561	0.456	5.58149e-34	adult	Ncoa4
Gpr165	4.10272e-38	0.301841	0.217	0.126	6.78836e-34	adult	Gpr165
Tuba1a	7.99836e-37	0.290723	0.618	0.515	1.32341e-32	adult	Tuba1a
Ptbp1	4.4598e-36	0.266983	0.591	0.486	7.37919e-32	adult	Ptbp1
Slco4a1	2.49261e-35	0.256964	0.304	0.203	4.12427e-31	adult	Slco4a1
Cables1	3.18809e-35	0.29101	0.571	0.465	5.27501e-31	adult	Cables1
Sft2d2	3.25815e-35	0.26751	0.671	0.567	5.39094e-31	adult	Sft2d2
Tlr13	3.10773e-33	0.255333	0.555	0.447	5.14205e-29	adult	Tlr13
Whrn	3.19477e-33	0.273622	0.683	0.584	5.28607e-29	adult	Whrn
Cep68	3.62236e-32	0.251289	0.625	0.518	5.99355e-28	adult	Cep68
Jam2	1.03666e-31	0.255545	0.469	0.364	1.71525e-27	adult	Jam2
Tmem204	1.89077e-31	0.251471	0.263	0.174	3.12846e-27	adult	Tmem204
Grap	2.74856e-31	0.253301	0.37	0.271	4.54777e-27	adult	Grap
Slc7a5	4.00798e-31	0.257589	0.289	0.198	6.6316e-27	adult	Slc7a5
Tmem64	9.55094e-31	0.259354	0.371	0.275	1.5803e-26	adult	Tmem64
Galnt4	4.45921e-30	0.259602	0.369	0.272	7.3782e-26	adult	Galnt4
Sqor	5.0243e-30	0.250416	0.402	0.307	8.31321e-26	adult	Sqor
Cd302	6.40022e-30	0.255901	0.345	0.252	1.05898e-25	adult	Cd302
Naip6	9.15584e-28	0.255181	0.46	0.361	1.51492e-23	adult	Naip6
Ccl9	2.0219e-21	0.287564	0.326	0.251	3.34543e-17	adult	Ccl9
Lgals3bp	1.08105e-191	0.788448	0.788	0.581	1.7887e-187	aged	Lgals3bp
H2-K1	9.20471e-184	0.782314	0.778	0.583	1.52301e-179	aged	H2-K1
H2-Q6	3.01781e-130	0.675505	0.346	0.153	4.99327e-126	aged	H2-Q6
H2-Q7	4.47331e-128	0.645596	0.273	0.099	7.40154e-124	aged	H2-Q7
H2-D1	4.64697e-118	0.598499	0.542	0.34	7.68887e-114	aged	H2-D1
Sdc3	3.02231e-112	0.593485	0.461	0.263	5.00072e-108	aged	Sdc3
Slfn2	1.5955e-109	0.59265	0.372	0.186	2.63992e-105	aged	Slfn2
Cd74	1.73027e-98	1.82351	0.245	0.102	2.8629e-94	aged	Cd74
Axl	1.73598e-96	0.823368	0.296	0.139	2.87235e-92	aged	Axl
Slc29a3	1.42954e-89	0.394509	0.788	0.641	2.36531e-85	aged	Slc29a3
Rtp4	3.57908e-80	0.503206	0.254	0.116	5.92194e-76	aged	Rtp4
Ifi27l2a	3.9875e-78	0.408381	0.198	0.078	6.59773e-74	aged	Ifi27l2a
Ide	3.23253e-75	0.389335	0.365	0.208	5.34854e-71	aged	Ide
Nlrc5	9.81151e-75	0.542283	0.23	0.103	1.62341e-70	aged	Nlrc5
Oasl2	1.53573e-74	0.383384	0.139	0.043	2.54101e-70	aged	Oasl2
C4b	4.66701e-71	0.584703	0.135	0.043	7.72204e-67	aged	C4b
Sp100	7.83631e-70	0.437828	0.299	0.161	1.2966e-65	aged	Sp100
Cd52	5.18603e-67	0.474018	0.622	0.477	8.58081e-63	aged	Cd52
Xaf1	3.27719e-66	0.412978	0.304	0.166	5.42244e-62	aged	Xaf1
Zeb2	7.07515e-59	0.305103	0.923	0.881	1.17065e-54	aged	Zeb2
Naalad2	6.76565e-58	0.365877	0.472	0.317	1.11944e-53	aged	Naalad2
H2-Ab1	1.33973e-57	0.973235	0.135	0.051	2.21672e-53	aged	H2-Ab1
Ly6e	8.33294e-56	0.288264	0.964	0.952	1.37877e-51	aged	Ly6e
Oas1a	1.03536e-55	0.323776	0.158	0.066	1.71311e-51	aged	Oas1a
Fgl2	2.62149e-51	0.39206	0.232	0.125	4.33752e-47	aged	Fgl2
Ifi204	3.49964e-51	0.34922	0.184	0.087	5.7905e-47	aged	Ifi204
Crlf2	1.52692e-49	0.344577	0.404	0.27	2.52645e-45	aged	Crlf2
H2-M3	2.14851e-48	0.331248	0.45	0.314	3.55492e-44	aged	H2-M3
Stat1	4.2224e-47	0.482863	0.44	0.318	6.98638e-43	aged	Stat1
Dbp	5.33931e-45	0.279639	0.179	0.089	8.83443e-41	aged	Dbp
Ifi209	3.21459e-43	0.292983	0.157	0.074	5.31887e-39	aged	Ifi209
Rnf213	1.0518e-42	0.433517	0.461	0.345	1.74031e-38	aged	Rnf213
Tap1	2.28444e-42	0.359726	0.383	0.267	3.77984e-38	aged	Tap1
Slfn5	3.75988e-42	0.330671	0.106	0.04	6.22109e-38	aged	Slfn5
Ifitm3	8.11986e-42	0.282693	0.136	0.061	1.34351e-37	aged	Ifitm3
Usp18	1.08527e-41	0.264513	0.114	0.045	1.79569e-37	aged	Usp18
Ifi207	1.0891e-40	0.376072	0.113	0.046	1.80203e-36	aged	Ifi207
Irf7	1.80467e-37	0.284785	0.106	0.043	2.98601e-33	aged	Irf7
Ifit3	2.19571e-37	0.266528	0.115	0.049	3.63303e-33	aged	Ifit3
Bst2	3.37771e-37	0.326784	0.579	0.476	5.58876e-33	aged	Bst2
Pdcd1	3.49895e-37	0.263418	0.125	0.057	5.78936e-33	aged	Pdcd1
Nr1d2	1.31424e-35	0.280823	0.371	0.261	2.17454e-31	aged	Nr1d2
Parp14	5.40056e-35	0.353722	0.467	0.357	8.93576e-31	aged	Parp14
Itgax	1.49943e-34	0.483718	0.199	0.116	2.48095e-30	aged	Itgax
Tnfsf13b	3.85543e-34	0.276413	0.414	0.298	6.3792e-30	aged	Tnfsf13b
H2-DMa	9.12501e-34	0.291584	0.591	0.49	1.50982e-29	aged	H2-DMa
Irgm1	1.04724e-33	0.377063	0.452	0.346	1.73277e-29	aged	Irgm1
Cd72	5.20035e-32	0.284277	0.127	0.063	8.6045e-28	aged	Cd72
Slamf8	5.62889e-32	0.28079	0.205	0.123	9.31356e-28	aged	Slamf8
Hcar2	1.57872e-31	0.274499	0.121	0.059	2.61214e-27	aged	Hcar2
Clec2d	4.68893e-31	0.336214	0.351	0.251	7.75831e-27	aged	Clec2d
Dhx58	1.52714e-29	0.265782	0.228	0.146	2.52681e-25	aged	Dhx58
Lpl	5.43052e-29	0.530015	0.109	0.053	8.98534e-25	aged	Lpl
Cst7	8.37185e-27	0.30455	0.157	0.091	1.38521e-22	aged	Cst7
Stat2	1.58655e-24	0.269694	0.194	0.125	2.62511e-20	aged	Stat2
Nfxl1	3.04933e-24	0.254777	0.366	0.278	5.04542e-20	aged	Nfxl1
Slfn8	3.94102e-24	0.26228	0.539	0.45	6.52081e-20	aged	Slfn8
Myo5a	4.03726e-24	0.320966	0.19	0.121	6.68005e-20	aged	Myo5a
Apoe	1.09191e-12	0.863044	0.527	0.492	1.80667e-08	aged	Apoe
Tlr2	4.68916e-10	0.296015	0.529	0.481	7.75868e-06	aged	Tlr2
Lyz2	2.96786e-08	0.332421	0.545	0.504	0.000491061	aged	Lyz2
Mpeg1	5.97538e-280	0.702382	0.996	0.989	9.88686e-276	agedPLX	Mpeg1
Fth1	2.41858e-210	0.995903	0.976	0.913	4.00178e-206	agedPLX	Fth1
Gpr162	8.19436e-195	0.969105	0.333	0.082	1.35584e-190	agedPLX	Gpr162
Eif2s3y	1.11287e-192	0.819644	0.403	0.12	1.84136e-188	agedPLX	Eif2s3y
Ddx3y	1.97146e-191	0.833116	0.434	0.135	3.26199e-187	agedPLX	Ddx3y
Chst2	2.82537e-179	0.836682	0.313	0.077	4.67486e-175	agedPLX	Chst2
Lox	7.1925e-162	0.709921	0.185	0.027	1.19007e-157	agedPLX	Lox
Ctsb	9.40761e-126	0.609836	0.994	0.992	1.55658e-121	agedPLX	Ctsb
[truncated: 305 more rows]
