# Supplementary material for: Microglia activation orchestrates CXCL10-mediated CD8+ T cell recruitment to promote aging-related white matter degeneration
Source: Nat Neurosci. 2025 May 22;28(6):1160–73. doi: 10.1038/s41593-025-01955-w (PMC12148934; doi:10.1038/s41593-025-01955-w)
Supplement: Supplementary file 9 — List of all targeted genes in the gene panel used for MERFISH (Fig. 6). [file 41593_2025_1955_MOESM9_ESM.xlsx]

## Sheet: Gene panel
MERFISH gene panel
Name	ID	Barcode type
Ccnd2	ENSMUST00000000188	MERFISH
Th	ENSMUST00000000219	MERFISH
Glra3	ENSMUST00000000275	MERFISH
Plin2	ENSMUST00000000466	MERFISH
Pdgfra	ENSMUST00000000476	MERFISH
Sox9	ENSMUST00000000579	MERFISH
Ccl3	ENSMUST00000001008	MERFISH
S100a6	ENSMUST00000001051	MERFISH
Col6a1	ENSMUST00000001147	MERFISH
Cyp51	ENSMUST00000001507	MERFISH
Col1a1	ENSMUST00000001547	MERFISH
Ddt	ENSMUST00000001716	MERFISH
Npas1	ENSMUST00000002053	MERFISH
Cd3g	ENSMUST00000002101	MERFISH
Nr1h3	ENSMUST00000002177	MERFISH
Axl	ENSMUST00000002677	MERFISH
Tgfb1	ENSMUST00000002678	MERFISH
Crhr2	ENSMUST00000003568	MERFISH
Efnb3	ENSMUST00000004036	MERFISH
Fam162a	ENSMUST00000004057	MERFISH
Dnmt1	ENSMUST00000004202	MERFISH
Eno2	ENSMUST00000004378	MERFISH
Lpcat3	ENSMUST00000004381	MERFISH
Hspb1	ENSMUST00000005077	MERFISH
Ndrg1	ENSMUST00000005256	MERFISH
Trp53	ENSMUST00000005371	MERFISH
Slc1a6	ENSMUST00000005490	MERFISH
Slc1a3	ENSMUST00000005493	MERFISH
Hmox1	ENSMUST00000005548	MERFISH
Igf1r	ENSMUST00000005671	MERFISH
Pvalb	ENSMUST00000005860	MERFISH
Itgae	ENSMUST00000006101	MERFISH
Ephb3	ENSMUST00000006112	MERFISH
Ctsb	ENSMUST00000006235	MERFISH
Cdc20	ENSMUST00000006565	MERFISH
Pdk1	ENSMUST00000006669	MERFISH
Itih3	ENSMUST00000006697	MERFISH
Ncr1	ENSMUST00000006792	MERFISH
Acat2	ENSMUST00000007005	MERFISH
Id3	ENSMUST00000008016	MERFISH
Tcap	ENSMUST00000008021	MERFISH
Bmp7	ENSMUST00000009143	MERFISH
Timp1	ENSMUST00000009530	MERFISH
Pten	ENSMUST00000013807	MERFISH
Mertk	ENSMUST00000014505	MERFISH
Cnksr3	ENSMUST00000015346	MERFISH
Cybb	ENSMUST00000015484	MERFISH
Gzmb	ENSMUST00000015581	MERFISH
Lpl	ENSMUST00000015712	MERFISH
Il10	ENSMUST00000016673	MERFISH
Brca1	ENSMUST00000017290	MERFISH
Vtn	ENSMUST00000017488	MERFISH
Traf4	ENSMUST00000017530	MERFISH
Timp2	ENSMUST00000017610	MERFISH
Nos2	ENSMUST00000018610	MERFISH
Cd68	ENSMUST00000018918	MERFISH
Csf2	ENSMUST00000019060	MERFISH
Ccl6	ENSMUST00000019071	MERFISH
Ccl4	ENSMUST00000019074	MERFISH
Cd22	ENSMUST00000019248	MERFISH
Plin3	ENSMUST00000019726	MERFISH
Vip	ENSMUST00000019906	MERFISH
Tnfaip3	ENSMUST00000019997	MERFISH
Fabp7	ENSMUST00000020024	MERFISH
Slc17a8	ENSMUST00000020102	MERFISH
Dusp6	ENSMUST00000020118	MERFISH
Sgk1	ENSMUST00000020145	MERFISH
Arg1	ENSMUST00000020161	MERFISH
Ifngr1	ENSMUST00000020188	MERFISH
Srgn	ENSMUST00000020271	MERFISH
Havcr2	ENSMUST00000020668	MERFISH
Rsad2	ENSMUST00000020970	MERFISH
Rab37	ENSMUST00000021076	MERFISH
Slc6a4	ENSMUST00000021195	MERFISH
Nfkbia	ENSMUST00000021413	MERFISH
Serpina3n	ENSMUST00000021506	MERFISH
Hif1a	ENSMUST00000021530	MERFISH
Fos	ENSMUST00000021674	MERFISH
Scgn	ENSMUST00000021770	MERFISH
Id4	ENSMUST00000021810	MERFISH
Cxcl14	ENSMUST00000021970	MERFISH
Hexb	ENSMUST00000022169	MERFISH
Hmgcr	ENSMUST00000022176	MERFISH
Thbs4	ENSMUST00000022213	MERFISH
Fezf2	ENSMUST00000022262	MERFISH
Clu	ENSMUST00000022616	MERFISH
Nefm	ENSMUST00000022638	MERFISH
Acod1	ENSMUST00000022722	MERFISH
Osmr	ENSMUST00000022746	MERFISH
Itga5	ENSMUST00000023128	MERFISH
Tfrc	ENSMUST00000023486	MERFISH
Ifngr2	ENSMUST00000023687	MERFISH
Ifnar1	ENSMUST00000023689	MERFISH
Sod1	ENSMUST00000023707	MERFISH
Sncg	ENSMUST00000023826	MERFISH
Serping1	ENSMUST00000023994	MERFISH
Cd4	ENSMUST00000024044	MERFISH
Dlx2	ENSMUST00000024159	MERFISH
Trem2	ENSMUST00000024791	MERFISH
Abcg1	ENSMUST00000024829	MERFISH
C3	ENSMUST00000024988	MERFISH
Sox8	ENSMUST00000025003	MERFISH
Psmb8	ENSMUST00000025196	MERFISH
Npc1	ENSMUST00000025279	MERFISH
Pdgfrb	ENSMUST00000025522	MERFISH
Csf1r	ENSMUST00000025523	MERFISH
Rela	ENSMUST00000025867	MERFISH
Sat1	ENSMUST00000026318	MERFISH
Cox8b	ENSMUST00000026561	MERFISH
Ifitm3	ENSMUST00000026565	MERFISH
Irf7	ENSMUST00000026571	MERFISH
Gusb	ENSMUST00000026613	MERFISH
Gaa	ENSMUST00000026666	MERFISH
Alox5	ENSMUST00000026795	MERFISH
Ccr1	ENSMUST00000026911	MERFISH
Smad7	ENSMUST00000026999	MERFISH
Ikzf2	ENSMUST00000027146	MERFISH
Ctla4	ENSMUST00000027164	MERFISH
Cd28	ENSMUST00000027165	MERFISH
Des	ENSMUST00000027409	MERFISH
Pdcd1	ENSMUST00000027507	MERFISH
Parp1	ENSMUST00000027777	MERFISH
Cd247	ENSMUST00000027849	MERFISH
Xcl1	ENSMUST00000027860	MERFISH
Dpt	ENSMUST00000027861	MERFISH
Sell	ENSMUST00000027871	MERFISH
Cfap126	ENSMUST00000027959	MERFISH
Rgs5	ENSMUST00000027997	MERFISH
Myoc	ENSMUST00000028020	MERFISH
Tnfsf4	ENSMUST00000028024	MERFISH
Mrc1	ENSMUST00000028045	MERFISH
Vim	ENSMUST00000028062	MERFISH
Itga8	ENSMUST00000028106	MERFISH
Il2ra	ENSMUST00000028111	MERFISH
Gad2	ENSMUST00000028123	MERFISH
Nr4a2	ENSMUST00000028166	MERFISH
Gsn	ENSMUST00000028239	MERFISH
Entpd2	ENSMUST00000028328	MERFISH
P2rx3	ENSMUST00000028465	MERFISH
Cat	ENSMUST00000028610	MERFISH
Pamr1	ENSMUST00000028612	MERFISH
Pcna	ENSMUST00000028817	MERFISH
Mal	ENSMUST00000028854	MERFISH
Il1b	ENSMUST00000028881	MERFISH
Il1a	ENSMUST00000028882	MERFISH
Fabp4	ENSMUST00000029041	MERFISH
Fabp5	ENSMUST00000029046	MERFISH
Ntsr1	ENSMUST00000029084	MERFISH
Anxa5	ENSMUST00000029266	MERFISH
Tspan2	ENSMUST00000029451	MERFISH
Vcam1	ENSMUST00000029574	MERFISH
Tlr2	ENSMUST00000029623	MERFISH
Npy2r	ENSMUST00000029633	MERFISH
Abca1	ENSMUST00000030010	MERFISH
Ctps	ENSMUST00000030381	MERFISH
Sema3c	ENSMUST00000030568	MERFISH
Gabrg1	ENSMUST00000031119	MERFISH
Spp1	ENSMUST00000031243	MERFISH
Slc10a6	ENSMUST00000031263	MERFISH
Plac8	ENSMUST00000031264	MERFISH
Cxcl5	ENSMUST00000031318	MERFISH
Pf4	ENSMUST00000031320	MERFISH
Scarb2	ENSMUST00000031377	MERFISH
Plbd2	ENSMUST00000031597	MERFISH
Flt1	ENSMUST00000031653	MERFISH
Fezf1	ENSMUST00000031709	MERFISH
Gpnmb	ENSMUST00000031840	MERFISH
Aldh1l1	ENSMUST00000032175	MERFISH
Usp18	ENSMUST00000032198	MERFISH
Klrg1	ENSMUST00000032207	MERFISH
Lag3	ENSMUST00000032217	MERFISH
Cd163	ENSMUST00000032234	MERFISH
Slc6a1	ENSMUST00000032454	MERFISH
Vamp1	ENSMUST00000032487	MERFISH
Tnfrsf1a	ENSMUST00000032491	MERFISH
Cd9	ENSMUST00000032492	MERFISH
Slc17a6	ENSMUST00000032710	MERFISH
Nupr1	ENSMUST00000032961	MERFISH
Dkk3	ENSMUST00000033036	MERFISH
Itgax	ENSMUST00000033053	MERFISH
Lamtor1	ENSMUST00000033131	MERFISH
Crym	ENSMUST00000033198	MERFISH
Mki67	ENSMUST00000033310	MERFISH
Nox1	ENSMUST00000033610	MERFISH
Scrg1	ENSMUST00000034023	MERFISH
Ldlr	ENSMUST00000034713	MERFISH
Anxa2	ENSMUST00000034756	MERFISH
Rora	ENSMUST00000034766	MERFISH
Zic1	ENSMUST00000034927	MERFISH
Cmtm6	ENSMUST00000035007	MERFISH
Tgfbr2	ENSMUST00000035014	MERFISH
Eomes	ENSMUST00000035020	MERFISH
Igtp	ENSMUST00000035266	MERFISH
Olig2	ENSMUST00000035608	MERFISH
Cspg4	ENSMUST00000035661	MERFISH
Ccl5	ENSMUST00000035938	MERFISH
Isl1	ENSMUST00000036060	MERFISH
Fam107a	ENSMUST00000036070	MERFISH
Chst2	ENSMUST00000036267	MERFISH
Htr2c	ENSMUST00000036303	MERFISH
Gria1	ENSMUST00000036315	MERFISH
S100b	ENSMUST00000036387	MERFISH
Htr2a	ENSMUST00000036653	MERFISH
Gbx2	ENSMUST00000036954	MERFISH
Lum	ENSMUST00000038160	MERFISH
Mif	ENSMUST00000038169	MERFISH
Mylip	ENSMUST00000038275	MERFISH
Id1	ENSMUST00000038368	MERFISH
Fa2h	ENSMUST00000038475	MERFISH
Cxcl10	ENSMUST00000038816	MERFISH
Trhr	ENSMUST00000038856	MERFISH
Apln	ENSMUST00000039026	MERFISH
Npy1r	ENSMUST00000039303	MERFISH
Acta2	ENSMUST00000039631	MERFISH
Enpp6	ENSMUST00000039840	MERFISH
Tox	ENSMUST00000039987	MERFISH
H2-Aa	ENSMUST00000040655	MERFISH
Mustn1	ENSMUST00000040715	MERFISH
H2-Ab1	ENSMUST00000040828	MERFISH
Neurod1	ENSMUST00000041099	MERFISH
Enpp2	ENSMUST00000041591	MERFISH
Necab1	ENSMUST00000041606	MERFISH
Nostrin	ENSMUST00000041865	MERFISH
Mlc1	ENSMUST00000042594	MERFISH
Thrsp	ENSMUST00000043077	MERFISH
Cldn5	ENSMUST00000043577	MERFISH
Wfs1	ENSMUST00000043964	MERFISH
Prss56	ENSMUST00000044533	MERFISH
Apoc1	ENSMUST00000045035	MERFISH
Cplx3	ENSMUST00000045068	MERFISH
Tgfb2	ENSMUST00000045288	MERFISH
Ramp3	ENSMUST00000045374	MERFISH
Kiss1r	ENSMUST00000045529	MERFISH
Foxp3	ENSMUST00000045566	MERFISH
Ttyh2	ENSMUST00000045779	MERFISH
C1qa	ENSMUST00000046285	MERFISH
Tnfsf10	ENSMUST00000046383	MERFISH
C1qb	ENSMUST00000046384	MERFISH
Clcf1	ENSMUST00000046506	MERFISH
Nceh1	ENSMUST00000046515	MERFISH
Igfbp2	ENSMUST00000047328	MERFISH
Tspo	ENSMUST00000047419	MERFISH
Tiparp	ENSMUST00000047906	MERFISH
Dhcr24	ENSMUST00000047973	MERFISH
Egr2	ENSMUST00000048289	MERFISH
Plvap	ENSMUST00000048452	MERFISH
Tbr1	ENSMUST00000048934	MERFISH
Flt3	ENSMUST00000049324	MERFISH
Grn	ENSMUST00000049460	MERFISH
Lipa	ENSMUST00000049572	MERFISH
Relb	ENSMUST00000049912	MERFISH
Cd74	ENSMUST00000050487	MERFISH
Ch25h	ENSMUST00000050562	MERFISH
Lcn2	ENSMUST00000050785	MERFISH
Neu4	ENSMUST00000050890	MERFISH
Bst2	ENSMUST00000051672	MERFISH
Oxtr	ENSMUST00000053306	MERFISH
Ankrd37	ENSMUST00000053558	MERFISH
Klre1	ENSMUST00000053708	MERFISH
Socs3	ENSMUST00000054002	MERFISH
Ndnf	ENSMUST00000054351	MERFISH
Hilpda	ENSMUST00000054445	MERFISH
Fdft1	ENSMUST00000054963	MERFISH
Fn1	ENSMUST00000055226	MERFISH
Aqp3	ENSMUST00000055327	MERFISH
Gimap5	ENSMUST00000055558	MERFISH
Ccr2	ENSMUST00000055918	MERFISH
Oprd1	ENSMUST00000056336	MERFISH
Slc6a5	ENSMUST00000056442	MERFISH
Lamp5	ENSMUST00000057503	MERFISH
Tmem212	ENSMUST00000058077	MERFISH
Mafg	ENSMUST00000058162	MERFISH
Lmod1	ENSMUST00000059352	MERFISH
Cavin1	ENSMUST00000060792	MERFISH
Fbxw13	ENSMUST00000061456	MERFISH
Lamp2	ENSMUST00000061755	MERFISH
Ptgs1	ENSMUST00000062069	MERFISH
Cenpe	ENSMUST00000062893	MERFISH
Chil3	ENSMUST00000063062	MERFISH
Htr1f	ENSMUST00000063076	MERFISH
Agt	ENSMUST00000063278	MERFISH
Ncmap	ENSMUST00000064481	MERFISH
Rab7b	ENSMUST00000064679	MERFISH
Itgam	ENSMUST00000064821	MERFISH
Galr1	ENSMUST00000065224	MERFISH
Ly6c1	ENSMUST00000065408	MERFISH
Retnlg	ENSMUST00000065666	MERFISH
Cd8a	ENSMUST00000066747	MERFISH
Nkx2-2	ENSMUST00000067075	MERFISH
Sox4	ENSMUST00000067230	MERFISH
Gfap	ENSMUST00000067444	MERFISH
Ms4a7	ENSMUST00000067532	MERFISH
Irs4	ENSMUST00000067841	MERFISH
Tmem119	ENSMUST00000067853	MERFISH
Klf2	ENSMUST00000067912	MERFISH
Top2a	ENSMUST00000068031	MERFISH
Gja1	ENSMUST00000068581	MERFISH
Ifng	ENSMUST00000068592	MERFISH
Fev	ENSMUST00000068631	MERFISH
Itgb4	ENSMUST00000068981	MERFISH
Rras2	ENSMUST00000069449	MERFISH
C4b	ENSMUST00000069507	MERFISH
S100a8	ENSMUST00000069927	MERFISH
S100a9	ENSMUST00000069960	MERFISH
Chat	ENSMUST00000070125	MERFISH
Nkg7	ENSMUST00000070518	MERFISH
Il6st	ENSMUST00000070731	MERFISH
Capg	ENSMUST00000071044	MERFISH
Vegfa	ENSMUST00000071648	MERFISH
Nkx2-9	ENSMUST00000072631	MERFISH
Cd40	ENSMUST00000073707	MERFISH
Chrdl1	ENSMUST00000074660	MERFISH
Csf2ra	ENSMUST00000076046	MERFISH
Gjc3	ENSMUST00000077119	MERFISH
Map2	ENSMUST00000077355	MERFISH
Cxcl11	ENSMUST00000077820	MERFISH
Rxfp1	ENSMUST00000078527	MERFISH
Kcnk2	ENSMUST00000079451	MERFISH
Nlrp3	ENSMUST00000079476	MERFISH
Fdps	ENSMUST00000081848	MERFISH
Rps16	ENSMUST00000082134	MERFISH
Gpx3	ENSMUST00000082430	MERFISH
Cd47	ENSMUST00000084838	MERFISH
Isg15	ENSMUST00000085425	MERFISH
Icam1	ENSMUST00000086399	MERFISH
Tcf7	ENSMUST00000086844	MERFISH
Opalin	ENSMUST00000087176	MERFISH
Myrf	ENSMUST00000088013	MERFISH
Itgb1	ENSMUST00000090006	MERFISH
Sema3g	ENSMUST00000090180	MERFISH
Myh11	ENSMUST00000090287	MERFISH
Sp9	ENSMUST00000090813	MERFISH
Ermn	ENSMUST00000090940	MERFISH
Tpd52	ENSMUST00000091354	MERFISH
Lyz2	ENSMUST00000092163	MERFISH
Nefh	ENSMUST00000093369	MERFISH
Gad1	ENSMUST00000094934	MERFISH
Igf1	ENSMUST00000095360	MERFISH
Scel	ENSMUST00000095576	MERFISH
Slc5a7	ENSMUST00000095712	MERFISH
Etv1	ENSMUST00000095767	MERFISH
Csf2rb	ENSMUST00000096355	MERFISH
Deptor	ENSMUST00000096433	MERFISH
Sox2	ENSMUST00000099151	MERFISH
Ano3	ENSMUST00000099623	MERFISH
Lratd2	ENSMUST00000100635	MERFISH
Bmp4	ENSMUST00000100676	MERFISH
B2m	ENSMUST00000102476	MERFISH
Mog	ENSMUST00000102665	MERFISH
Nfe2l2	ENSMUST00000102672	MERFISH
Tnfaip2	ENSMUST00000102745	MERFISH
Col23a1	ENSMUST00000102765	MERFISH
Ifit1	ENSMUST00000102824	MERFISH
Cd3e	ENSMUST00000102832	MERFISH
Abca2	ENSMUST00000102919	MERFISH
Cntfr	ENSMUST00000102961	MERFISH
Rbfox3	ENSMUST00000103023	MERFISH
Pecam1	ENSMUST00000103069	MERFISH
Ccr7	ENSMUST00000103134	MERFISH
Trbc2	ENSMUST00000103299	MERFISH
Ighm	ENSMUST00000103426	MERFISH
Cd63	ENSMUST00000105229	MERFISH
Dcn	ENSMUST00000105287	MERFISH
Adora2a	ENSMUST00000105420	MERFISH
Bnip3	ENSMUST00000106112	MERFISH
Sult1a1	ENSMUST00000106373	MERFISH
Ccp110	ENSMUST00000106557	MERFISH
Lepr	ENSMUST00000106921	MERFISH
Acly	ENSMUST00000107389	MERFISH
Mfge8	ENSMUST00000107409	MERFISH
Lpar1	ENSMUST00000107570	MERFISH
Klf4	ENSMUST00000107619	MERFISH
Tph1	ENSMUST00000107669	MERFISH
Col15a1	ENSMUST00000107730	MERFISH
Il12a	ENSMUST00000107816	MERFISH
Klk6	ENSMUST00000107968	MERFISH
Gem	ENSMUST00000108304	MERFISH
Slc1a5	ENSMUST00000108496	MERFISH
Atox1	ENSMUST00000108857	MERFISH
Vcan	ENSMUST00000109546	MERFISH
Ntrk2	ENSMUST00000109838	MERFISH
Serpina3i	ENSMUST00000109958	MERFISH
Lgmn	ENSMUST00000110020	MERFISH
Sema4d	ENSMUST00000110042	MERFISH
Cd44	ENSMUST00000111194	MERFISH
Cux2	ENSMUST00000111752	MERFISH
Etv6	ENSMUST00000111963	MERFISH
Clec7a	ENSMUST00000112076	MERFISH
Vwf	ENSMUST00000112254	MERFISH
Steap3	ENSMUST00000112640	MERFISH
Bcl2	ENSMUST00000112751	MERFISH
Rorb	ENSMUST00000112832	MERFISH
Plp1	ENSMUST00000113085	MERFISH
Nfkbiz	ENSMUST00000114458	MERFISH
Arhgap36	ENSMUST00000114904	MERFISH
Apod	ENSMUST00000115230	MERFISH
Steap4	ENSMUST00000115421	MERFISH
Foxp2	ENSMUST00000115477	MERFISH
Ctss	ENSMUST00000116304	MERFISH
Ifnar2	ENSMUST00000117836	MERFISH
Gapdh	ENSMUST00000118875	MERFISH
Il33	ENSMUST00000120388	MERFISH
Syt2	ENSMUST00000121990	MERFISH
Gzmk	ENSMUST00000122399	MERFISH
Nox4	ENSMUST00000124269	MERFISH
Prlr	ENSMUST00000124470	MERFISH
Stat3	ENSMUST00000127638	MERFISH
Trpv1	ENSMUST00000128113	MERFISH
Nfkb1	ENSMUST00000132668	MERFISH
Ntng1	ENSMUST00000133268	MERFISH
Nup62cl	ENSMUST00000133780	MERFISH
Cpne5	ENSMUST00000137727	MERFISH
Rps20	ENSMUST00000138502	MERFISH
Adamts2	ENSMUST00000142118	MERFISH
Nos1	ENSMUST00000142742	MERFISH
Plxnb2	ENSMUST00000143014	MERFISH
Rpl27a	ENSMUST00000143107	MERFISH
Lgals3bp	ENSMUST00000144529	MERFISH
Txnip	ENSMUST00000144639	MERFISH
Gpx4	ENSMUST00000144698	MERFISH
Mmp9	ENSMUST00000144917	MERFISH
Dgkk	ENSMUST00000145302	MERFISH
Lgals3	ENSMUST00000146468	MERFISH
Tpi1	ENSMUST00000149610	MERFISH
Ctsd	ENSMUST00000151120	MERFISH
Prdx1	ENSMUST00000151129	MERFISH
Laptm5	ENSMUST00000151698	MERFISH
Bcas1	ENSMUST00000154650	MERFISH
Mpc1	ENSMUST00000155364	MERFISH
Prdx6	ENSMUST00000156678	MERFISH
Kcnc1	ENSMUST00000160433	MERFISH
Tmem163	ENSMUST00000160616	MERFISH
Oprk1	ENSMUST00000160777	MERFISH
Reln	ENSMUST00000160791	MERFISH
Fcgr3	ENSMUST00000164044	MERFISH
Egr1	ENSMUST00000165033	MERFISH
Gbp2	ENSMUST00000165774	MERFISH
Cd79b	ENSMUST00000167143	MERFISH
Lck	ENSMUST00000167288	MERFISH
Tnf	ENSMUST00000167924	MERFISH
Cbln2	ENSMUST00000169470	MERFISH
Cbln1	ENSMUST00000169693	MERFISH
P2ry12	ENSMUST00000170388	MERFISH
Bach2	ENSMUST00000171600	MERFISH
Aif1	ENSMUST00000172693	MERFISH
H2-D1	ENSMUST00000172785	MERFISH
H2-K1	ENSMUST00000172912	MERFISH
Apoe	ENSMUST00000174064	MERFISH
Onecut2	ENSMUST00000175965	MERFISH
Bdnf	ENSMUST00000176893	MERFISH
Kcnip4	ENSMUST00000176978	MERFISH
Satb2	ENSMUST00000177424	MERFISH
Asmt	ENSMUST00000178693	MERFISH
Hmgcs1	ENSMUST00000179869	MERFISH
Ptprc	ENSMUST00000182283	MERFISH
Sulf1	ENSMUST00000185780	MERFISH
Ccl20	ENSMUST00000186832	MERFISH
Stat1	ENSMUST00000186857	MERFISH
Ly6c2	ENSMUST00000187864	MERFISH
Soat1	ENSMUST00000189661	MERFISH
Ly6g	ENSMUST00000190262	MERFISH
Birc2	ENSMUST00000190341	MERFISH
Trbc1	ENSMUST00000192856	MERFISH
Ncam1	ENSMUST00000193547	MERFISH
Slamf6	ENSMUST00000194561	MERFISH
Atf3	ENSMUST00000195117	MERFISH
Il6	ENSMUST00000195978	MERFISH
Il6ra	ENSMUST00000197679	MERFISH
Cxcl2	ENSMUST00000200681	MERFISH
Selplg	ENSMUST00000201931	MERFISH
Fgfr3	ENSMUST00000202138	MERFISH
Pparg	ENSMUST00000203732	MERFISH
Tacr1	ENSMUST00000203775	MERFISH
Kcnj8	ENSMUST00000203945	MERFISH
Gabra1	ENSMUST00000205546	MERFISH
Cd19	ENSMUST00000206325	MERFISH
Tlr3	ENSMUST00000209772	MERFISH
Msr1	ENSMUST00000210681	MERFISH
Ccdc153	ENSMUST00000213891	MERFISH
Cryab	ENSMUST00000216755	MERFISH
Prf1	ENSMUST00000219375	MERFISH
Crhbp	ENSMUST00000221025	MERFISH
Drd1	ENSMUST00000221470	MERFISH
Aspg	ENSMUST00000222970	MERFISH
Zfand4	ENSMUST00000223495	MERFISH
Gzma	ENSMUST00000224282	MERFISH
Pnoc	ENSMUST00000224594	MERFISH
Il7r	ENSMUST00000228782	MERFISH
Sox10	ENSMUST00000230532	MERFISH
Cdkn1a	ENSMUST00000233296	MERFISH
Sod2	ENSMUST00000233897	MERFISH
Dusp1	ENSMUST00000236661	MERFISH
Nfkb2	ENSMUST00000237330	MERFISH
Plin4	ENSMUST00000238734	MERFISH
Mpz	ENSMUST00000238940	MERFISH
Aqp4	ENSMUST00000238946	MERFISH
Blank-1	Blank-1	MERFISH
Blank-2	Blank-2	MERFISH
Blank-3	Blank-3	MERFISH
Blank-4	Blank-4	MERFISH
Blank-5	Blank-5	MERFISH
Blank-6	Blank-6	MERFISH
Blank-7	Blank-7	MERFISH
Blank-8	Blank-8	MERFISH
Blank-9	Blank-9	MERFISH
Blank-10	Blank-10	MERFISH
Blank-11	Blank-11	MERFISH
Blank-12	Blank-12	MERFISH
Blank-13	Blank-13	MERFISH
Blank-14	Blank-14	MERFISH
Blank-15	Blank-15	MERFISH
Blank-16	Blank-16	MERFISH
Blank-17	Blank-17	MERFISH
Blank-18	Blank-18	MERFISH
Blank-19	Blank-19	MERFISH
Blank-20	Blank-20	MERFISH
Blank-21	Blank-21	MERFISH
Blank-22	Blank-22	MERFISH
Blank-23	Blank-23	MERFISH
Blank-24	Blank-24	MERFISH
Blank-25	Blank-25	MERFISH
Blank-26	Blank-26	MERFISH
Blank-27	Blank-27	MERFISH
Blank-28	Blank-28	MERFISH
Blank-29	Blank-29	MERFISH
Blank-30	Blank-30	MERFISH
Blank-31	Blank-31	MERFISH
Blank-32	Blank-32	MERFISH
Blank-33	Blank-33	MERFISH
Blank-34	Blank-34	MERFISH
Blank-35	Blank-35	MERFISH
Blank-36	Blank-36	MERFISH
Blank-37	Blank-37	MERFISH
Blank-38	Blank-38	MERFISH
Blank-39	Blank-39	MERFISH
Blank-40	Blank-40	MERFISH
Blank-41	Blank-41	MERFISH
Blank-42	Blank-42	MERFISH
Blank-43	Blank-43	MERFISH
Blank-44	Blank-44	MERFISH
Blank-45	Blank-45	MERFISH
Blank-46	Blank-46	MERFISH
Blank-47	Blank-47	MERFISH
Blank-48	Blank-48	MERFISH
Blank-49	Blank-49	MERFISH
Blank-50	Blank-50	MERFISH
Blank-51	Blank-51	MERFISH
Blank-52	Blank-52	MERFISH
Blank-53	Blank-53	MERFISH
Blank-54	Blank-54	MERFISH
Sst	ENSMUST00000004480	Sequential
Fth1	ENSMUST00000025563	Sequential
Mt1	ENSMUST00000034215	Sequential
Ttr	ENSMUST00000075312	Sequential
