# Supplementary material for: Microglia activation orchestrates CXCL10-mediated CD8+ T cell recruitment to promote aging-related white matter degeneration
Source: Nat Neurosci. 2025 May 22;28(6):1160–73. doi: 10.1038/s41593-025-01955-w (PMC12148934; doi:10.1038/s41593-025-01955-w)
Supplement: Supplementary file 10 — Statistical source data. [file 41593_2025_1955_MOESM10_ESM.xlsx]

## Sheet: Fig 1b
CD11b+ microglia (mm-2)					CD11c+ microglia (%)
12 months	24 months	24 months PLX5622	24 months Cx3cr1gfp/gfp		12 months	24 months	24 months PLX5622	24 months Cx3cr1gfp/gfp
411	513	186	394		8.23	41.2	102.27	76.32
330	398	119	717		4.93	75.8	91.67	83.78
291	463	131	764		6.12	79.6	109.61	81.67
397	354	115	383		7.46	60.9	95.56	76.67
369	515	135	540		4.01	57.7	99	79.61

## Sheet: Fig 1d
Distribution (%)	CD11b+CD11c-P2RY12+					CD11b+CD11c-P2RY12-					CD11b+CD11c+P2RY12+					CD11b+CD11c+P2RY12-
12 months	95	100	100	90	96	5	0	0	0	1.3	0	0	0	5	2	0	0	0	5	0.7
24 months	57.14	23.8	30.84	21.06	6.67	0	9.52	2.37	0	0	35.71	19.05	28.7	23.42	0	7.14	47.62	38.08	55.53	93.33
24 months PLX5622	0	0	0	0	0	2.66	0	0	0	0	26.43	28.79	16.2	27.06	17.7	70.87	71.21	83.8	72.94	82.29

## Sheet: Fig 1e
Distribution (%)	Other/ER	Mitochondria/ER	Myelin fragments	Lysosomal material
12 months	76.19	14.29	4.76	4.76
24 months	16.67	20.83	20.83	41.67
24 months PLX5622	0	11.11	66.67	22.22
