# Supplementary material for: Microglia activation orchestrates CXCL10-mediated CD8+ T cell recruitment to promote aging-related white matter degeneration
Source: Nat Neurosci. 2025 May 22;28(6):1160–73. doi: 10.1038/s41593-025-01955-w (PMC12148934; doi:10.1038/s41593-025-01955-w)
Supplement: Supplementary file 11 — Statistical source data. [file 41593_2025_1955_MOESM11_ESM.xlsx]

## Sheet: Fig 2d
Fibers with redundant or fragmented myelin (%)					Non-myelinated or thinly myelinated axons (%)
12 months	24 months	24 months PLX5622	24 months Cx3cr1gfp/gfp		12 months	24 months	24 months PLX5622	24 months Cx3cr1gfp/gfp
0.92	8.87	24.4	21.22		3.87	5.38	5.45	6.63
1.15	14.24	21.18	14.77		4.21	7.56	2.46	4.85
2.17	14.45	21.51	15.35		4.83	7.93	4.3	5.12
2.49	12.02	19.99	18.09		3.63	6.12	4.68	5.12

## Sheet: Fig 2e
Estimated number of axons					Axonal spheroids & degenerating axons (%)
12 months	24 months	24 months PLX5622	24 months Cx3cr1gfp/gfp		12 months	24 months	24 months PLX5622	24 months Cx3cr1gfp/gfp
62361.2	40380.4	37135.9	35853		0.18	0.84	3.27	3.45
60064.3	43425.7	37440.9	35346.8		0.19	1.74	2.46	2.32
53546.1	41663.1	33859.2	38930.8		0.62	1.7	3.44	1.77
60064.3	42823.1	36145.4	36710.2		0.15	1.23	2.9	2.25

## Sheet: Fig 2f
SMI32+ profiles (mm-2)
12 months	24 months	24 months PLX5622	24 months Cx3cr1gfp/gfp
5	29.5	32	30
2	18.5	46	28
1	21.5	31.5	29
3	28	41	26.5
2	13	50	34

## Sheet: Fig 2g
RBPMS+ RGCs (mm-2)
12 months	24 months	24 months PLX5622	24 months Cx3cr1gfp/gfp
4925	3719	2228	2368
4458	3842	2017	2702
4761	4160	3263	2439
4496	3912	2088	3439
4499	3962	2967	3133

## Sheet: Fig 2h
OCT: NFL/GCL/IPL thickness (µm)
12 months	24 months	24 months PLX5622	24 months Cx3cr1gfp/gfp
69.1	64.16	58.63	58.33
68	62.5	59	62.33
68.97	63.6	55.6	61
68.06	62.16	63.83	61.14
70.02	63.5	57.33	60

## Sheet: Fig 2i
Visual acuity (cycles per degree)
12 months	24 months	24 months PLX5622	24 months Cx3cr1gfp/gfp
0.467	0.411	0.389	0.399
0.414	0.442	0.333	0.36
0.458	0.394	0.344	0.353
0.422	0.428	0.336	0.37
0.419	0.433	0.35	0.344
