# Supplementary material for: Microglia activation orchestrates CXCL10-mediated CD8+ T cell recruitment to promote aging-related white matter degeneration
Source: Nat Neurosci. 2025 May 22;28(6):1160–73. doi: 10.1038/s41593-025-01955-w (PMC12148934; doi:10.1038/s41593-025-01955-w)
Supplement: Supplementary file 12 — Statistical source data. [file 41593_2025_1955_MOESM12_ESM.xlsx]

## Sheet: Fig 4b
CD8+ T cells (mm-2)					CD4+ T cells (mm-2)
12 months	24 months	24 months PLX5622	24 months Cx3cr1gfp/gfp		12 months	24 months	24 months PLX5622	24 months Cx3cr1gfp/gfp
3.5	23.5	51	31		2	7.5	4	6
2	21.5	44.5	33.5		3.8	4	5	8.9
1.5	29.5	62	49		2.5	2.5	6	5
2.5	31	36	47.5		1.4	6	3.5	5
2	29	52	41		2	4.5	4.8	4

## Sheet: Fig 4g
GZMB+ of CD8+ (%)
12 months	24 months	24 months PLX5622
2.32	10.35	17.51
3.15	15.83	22.13
9.35	8.64	21.49
3.74	6.76	29.5
5.76	11.94	16.38
