# Supplementary material for: Microglia activation orchestrates CXCL10-mediated CD8+ T cell recruitment to promote aging-related white matter degeneration
Source: Nat Neurosci. 2025 May 22;28(6):1160–73. doi: 10.1038/s41593-025-01955-w (PMC12148934; doi:10.1038/s41593-025-01955-w)
Supplement: Supplementary file 13 — Statistical source data. [file 41593_2025_1955_MOESM13_ESM.xlsx]

## Sheet: Fig 5b
CD11b+ microglia (mm-2)					CD11c+ microglia (%)
12 months	24 months	24 months PLX5622	24 months Cd8-/- PLX5622		12 months	24 months	24 months PLX5622	24 months Cd8-/- PLX5622
419	323	166	96		19	86	89	98
307	606	99	93		11	75	96	100
305	353	111	90		7	68	99	87
226	408	95	85		3	48	82	92
329	471	115	0		2	59	100

## Sheet: Fig 5c
CD8+ T cells (mm-2)
12 months	24 months	24 months PLX5622	24 months Cd8-/- PLX5622
3.5	23.5	51	0
2	21.5	44.5	0
1.5	29.5	62	0
2.5	31	36	0
2	29	52	0

## Sheet: Fig 5d
SMI32+ axonal spheroids (mm-2)
12 months	24 months	24 months PLX5622	24 months Cd8-/- PLX5622
5	29.5	32	30
2	18.5	46	28
1	21.5	31.5	29
3	28	41	26.5
2	13	50	34

## Sheet: Fig 5f
Fibers with redundant or fragmented myelin (%)					Estimated number of axons
12 months	24 months	24 months PLX5622	24 months Cd8-/- PLX5622		12 months	24 months	24 months PLX5622	24 months Cd8-/- PLX5622
0.92	8.87	24.4	21.22		62361	40380	37136	52431
1.15	14.24	21.18	17.77		60064	43426	37441	51489
2.17	14.45	21.51	15.35		53546	41663	33859	49274
2.49	12.02	19.99	16.01		60064	42823	36145	46484

## Sheet: Fig 5g
Axonal spheroids & degenerating axons (%)
12 months	24 months	24 months PLX5622	24 months Cd8-/- PLX5622
0.184162	0.837634	3.26797	0.448276
0.191205	1.74419	2.46305	0.320675
0.624638	1.69972	3.44086	0.771654
0.151205	1.234	2.895	1.254

## Sheet: Fig 5h
NFL/GCL/IPL thickness (µm)
12 months	24 months	24 months PLX5622	24 months Cd8-/- PLX5622
69.1	64.16	58.63	66.3
68	62.5	59	65.6
68.97	63.6	55.6	64.3
68.06	62.16	63.83	65
70.02	63.5	57.33	67.2

## Sheet: Fig 5i
RBPMS+ RGCs (mm-2)
12 months	24 months	24 months PLX5622	24 months Cd8-/- PLX5622
3872	3203	2228	4508
4405	2692	2017	3831
4925	3719	3263	3499
4458	3842	2088	3653
4496	3912	2967

## Sheet: Fig 5j
Visual acuity (cycles per degree)
12 months	24 months	24 months PLX5622	24 months Cd8-/- PLX5622
0.467	0.411	0.389	0.372
0.414	0.442	0.333	0.394
0.458	0.394	0.344	0.45
0.422	0.428	0.336	0.342
0.419	0.433	0.35	0.411
