# Supplementary material for: Microglia activation orchestrates CXCL10-mediated CD8+ T cell recruitment to promote aging-related white matter degeneration
Source: Nat Neurosci. 2025 May 22;28(6):1160–73. doi: 10.1038/s41593-025-01955-w (PMC12148934; doi:10.1038/s41593-025-01955-w)
Supplement: Supplementary file 14 — Statistical source data. [file 41593_2025_1955_MOESM14_ESM.xlsx]

## Sheet: Fig 7b
CD11b+ microglia (mm-2)					CD11c+ microglia (%)
12 months	24 months	12 months Cxcl10-/-	24 months Cxcl10-/-		12 months	24 months	12 months Cxcl10-/-	24 months Cxcl10-/-
419	323	378	496		19	86	6	67
307	606	269	393		11	75	9	83
305	353	318	390		7	68	4	53
226	408	269	285		3	48	8	65
329	471	268	502		2	59	7	58

## Sheet: Fig 7c
CD8+ T cells (mm-2)
12 months	24 months	12 months Cxcl10-/-	24 months Cxcl10-/-
3.5	23.5	2.5	11
2	21.5	3.8	6.7
1.5	29.5	2.4	8.9
2.5	31	1	9.2
2	29	1.8	15.1

## Sheet: Fig 7d
SMI32+ axonal spheroids (mm-2)
12 months	24 months	12 months Cxcl10-/-	24 months Cxcl10-/-
5	29.5	5.8	6.02
2	18.5	3.5	11.9
1	21.5	3	7.79
3	28	6	3.37
2	13	2	5.41

## Sheet: Fig 7f
Fibers with redundant or fragmented myelin (%)					Estimated number of axons
12 months	24 months	12 months Cxcl10-/-	24 months Cxcl10-/-		12 months	24 months	12 months Cxcl10-/-	24 months Cxcl10-/-
0.92	8.87	2.5	12.6794		60064	41663	61663	53128
1.15	14.24	1.976	12.2186		60002	41823	61823	46919
2.17	14.45	2.43	13.961		58721	36142	56142	47216
2.49	12.02	0.199	9.9		57654	36973	56973	51535
1.51	13.44	2.2	15.9		59524	45112	55112	47349

## Sheet: Fig 7g
Axonal spheroids & degenerating axons (%)
12 months	24 months	12 months Cxcl10-/-	24 months Cxcl10-/-
0.18	0.84	0.02	0.95
0.19	1.74	0.17	0.76
0.62	1.7	0.42	0.46
0.15	1.23	0.34	0.82
0.09	2.78	0.62	0.74

## Sheet: Fig 7h
NFL/GCL/IPL thickness (µm)
12 months	24 months	12 months Cxcl10-/-	24 months Cxcl10-/-
69.1	64.16	68.6	67.1
68	62.5	69	65.7
68.97	63.6	65.6	66.4
68.06	62.16	69.8	65.1
70.02	63.5	67.3	64.2

## Sheet: Fig 7i
RBPMS+ RGCs (mm-2)
12 months	24 months	12 months Cxcl10-/-	24 months Cxcl10-/-
3872	3203	4397	3910
4405	2692	4269	4141
4925	3719	3910	3769
4458	3842	4088	3865
4496	3912	3967	4782

## Sheet: Fig 7j
Visual acuity (cycles per degree)
12 months	24 months	12 months Cxcl10-/-	24 months Cxcl10-/-
0.467	0.411	0.425	0.445
0.414	0.442	0.394	0.414
0.458	0.394	0.436	0.428
0.422	0.428	0.414	0.467
0.419	0.433	0.428	0.406
