# Supplementary material for: Microglia activation orchestrates CXCL10-mediated CD8+ T cell recruitment to promote aging-related white matter degeneration
Source: Nat Neurosci. 2025 May 22;28(6):1160–73. doi: 10.1038/s41593-025-01955-w (PMC12148934; doi:10.1038/s41593-025-01955-w)
Supplement: Supplementary file 15 — Statistical source data. [file 41593_2025_1955_MOESM15_ESM.xlsx]

## Sheet: Fig 8c
CD8+ T cells (mm-2)
22 months BMC Wt	22 months BMC Cxcr3-/-	24 months BMC Wt	24 months BMC Cxcr3-/-
16.8	14	22.6	9.9
21	12.9	29.4	16.2
14.9	17	18.9	13.7
18.4	10.2	31	12

## Sheet: Fig 8d
SMI32+ axonal spheroids (mm-2)
22 months BMC Wt	22 months BMC Cxcr3-/-	24 months BMC Wt	24 months BMC Cxcr3-/-
17.1	6.7	25.8	12
18.5	10	23.5	11.9
13	9.5	18	7.8
12.2	11.5	32	9.4

## Sheet: Fig 8e
TCF1+ CD8+ T cells (%)
22 months BMC Wt	22 months BMC Cxcr3-/-	24 months BMC Wt	24 months BMC Cxcr3-/-
26.8	14.56	42.6	29.9
31	12.9	39.4	16.2
34.9	16.098	48.9	23.7
28.4	18.2	31	22
