# Supplementary material for: Microglia activation orchestrates CXCL10-mediated CD8+ T cell recruitment to promote aging-related white matter degeneration
Source: Nat Neurosci. 2025 May 22;28(6):1160–73. doi: 10.1038/s41593-025-01955-w (PMC12148934; doi:10.1038/s41593-025-01955-w)
Supplement: Supplementary file 16 — Statistical source data. [file 41593_2025_1955_MOESM16_ESM.xlsx]

## Sheet: ED Fig 1a
Fibers with redundant or fragmented myelin (%)			Non-myelinated or thinly myelinated axons (%)
12 months	24 months		12 months	24 months
0.92	8.87		3.87	5.38
1.15	14.24		4.21	7.56
2.17	14.45		4.83	7.93
2.49	12.02		3.63	6.12

## Sheet: ED Fig 1c
CD11b+ microglia (mm-2)
2 months	6 months	12 months	18 months	24 months
206	321	411	508	513
198	218	330	413	398
232	239	291	408	463
179	280	397	387	354
209	302	369	406	515

## Sheet: ED Fig 1d
Circularity
12 months	24 months
0.097	0.146
0.113	0.15
0.101	0.176

## Sheet: ED Fig 1e
CD11c+ microglia (%)
2 months	6 months	12 months	18 months	24 months
5.23	4.23	8.23	9.23	41.2
3.35	6.24	4.93	5.73	75.8
4.24	5.23	6.12	13.23	79.6
6.23	3.89	7.46	4.27	60.9
2.94	6.49	4.01	7.21	57.7
