# Supplementary material for: Microglia activation orchestrates CXCL10-mediated CD8+ T cell recruitment to promote aging-related white matter degeneration
Source: Nat Neurosci. 2025 May 22;28(6):1160–73. doi: 10.1038/s41593-025-01955-w (PMC12148934; doi:10.1038/s41593-025-01955-w)
Supplement: Supplementary file 17 — Statistical source data. [file 41593_2025_1955_MOESM17_ESM.xlsx]

## Sheet: ED Fig 4b
CD11c+ PD-1+ microglia (%)			CD11c+ PD-1- microglia (%)
12 months	24 months		12 months	24 months
12.49	19.97		3.55	13.98
15.67	25.07		5.74	14.36
18.75	18.71		3.41	23.57
17.56	22.01		6.07	27.72
