# Supplementary material for: Microglia activation orchestrates CXCL10-mediated CD8+ T cell recruitment to promote aging-related white matter degeneration
Source: Nat Neurosci. 2025 May 22;28(6):1160–73. doi: 10.1038/s41593-025-01955-w (PMC12148934; doi:10.1038/s41593-025-01955-w)
Supplement: Supplementary file 18 — Statistical source data. [file 41593_2025_1955_MOESM18_ESM.xlsx]

## Sheet: ED Fig 5b
Distribution (%)	Other/ER	Mitochondria/ER	Myelin fragments	Lysosomal material
12 months Cx3cr1+/gfp	75.2	18.3	4.25	2.25
24 months Cx3cr1+/gfp	14.8	31.1	18.8	36.3
24 months Cx3cr1gfp/gfp	2.5	79.5	8.2	9.8
