# Supplementary material for: Microglia activation orchestrates CXCL10-mediated CD8+ T cell recruitment to promote aging-related white matter degeneration
Source: Nat Neurosci. 2025 May 22;28(6):1160–73. doi: 10.1038/s41593-025-01955-w (PMC12148934; doi:10.1038/s41593-025-01955-w)
Supplement: Supplementary file 19 — Statistical source data. [file 41593_2025_1955_MOESM19_ESM.xlsx]

## Sheet: ED Fig 8c
CD11b+ microglia (mm-2)					CD11c+ microglia (%)
24 months	24 months PLX5622 18-24	24 months PLX5622 12-24	24 months PLX5622 0-24		24 months	24 months PLX5622 18-24	24 months PLX5622 12-24	24 months PLX5622 0-24
463	186	153	156		79.6	102.273	99.02	100
377	119	127	113		60.9	91.6667	101	94.97
447	131	185	132		57.7	109.608	95.96	105
440	115	112	142		62	95.5556	104.03	96

## Sheet: ED Fig 8d
CD8+ T cells (mm-2)					SMI32+ profiles (mm-2)
24 months	24 months PLX5622 18-24	24 months PLX5622 12-24	24 months PLX5622 0-24		24 months	24 months PLX5622 18-24	24 months PLX5622 12-24	24 months PLX5622 0-24
29.5	51	44	61		14	32	33	36
26	44.5	42	42		21.5	46	29	29
29	62	39	56		27	31.5	41	40
23	41	61	39		19	41	34	39
