# Supplementary material for: Microglia activation orchestrates CXCL10-mediated CD8+ T cell recruitment to promote aging-related white matter degeneration
Source: Nat Neurosci. 2025 May 22;28(6):1160–73. doi: 10.1038/s41593-025-01955-w (PMC12148934; doi:10.1038/s41593-025-01955-w)
Supplement: Supplementary file 20 — Statistical source data. [file 41593_2025_1955_MOESM20_ESM.xlsx]

## Sheet: ED Fig 9b
CXCL10+ astrocytes (%)
12 months	24 months	24 months PLX5622	24 months Cx3cr1gfp/gfp	24 months Cxcl10-/-
66.67	67.5	95	97	0
33.33	83.33	97	92	0.07
50	78.89	89	88	0.04
28	76	92	99.23	0

## Sheet: ED Fig 9d
CXCL10+ microglia (%)
12 months	24 months	24 months PLX5622	24 months Cx3cr1gfp/gfp	24 months Cxcl10-/-
5	4.17	19	21	0
0	15.79	17	18	0.07
0	9.09	22	17	0.04
0.83	7.49	18.42	19.23	0

## Sheet: ED Fig 9e
Relative CXCL10 fluorescence (a.u.)
12 months	24 months	24 months PLX5622	24 months Cx3cr1gfp/gfp	24 months Cxcl10-/-
1.19	5.43	10.9	12.35	0.29
1.18	6.4	14.28	18.05	0.07
0.79	6.24	17.43	12.89	0.04
0.83	7.49	19.56	18.19	0.15
1	5.9	10	11.54	0.1
