# Supplementary material for: Microglia activation orchestrates CXCL10-mediated CD8+ T cell recruitment to promote aging-related white matter degeneration
Source: Nat Neurosci. 2025 May 22;28(6):1160–73. doi: 10.1038/s41593-025-01955-w (PMC12148934; doi:10.1038/s41593-025-01955-w)
Supplement: Supplementary file 21 — Statistical source data. [file 41593_2025_1955_MOESM21_ESM.xlsx]

## Sheet: ED Fig 10b
CD11b+ microglia (mm-2)			CD11c+ microglia (%)
24 months	24 months Trem2-/-		24 months	24 months Trem2-/-
450	268		41.2	8
413	352		75.8	8
408	306		79.6	4.2
387	291		60.9	2
406	296		57.7	7.5

## Sheet: ED Fig 10h
Relative CXCL10 fluorescence (a.u.)			CD8+ T cells (mm-2)			Fibers with redundant or fragmented myelin (%)
24 months	24 months Trem2-/-		24 months	24 months Trem2-/-		24 months	24 months Trem2-/-
5.43	2.23		27	10		8.87	23.5
6.4	3.35		21	6		14.24	19.5
6.24	1.22		35	3		14.45	22
7.49	2.09		25	5		12	20
5.9	1.72		23	21		13.4	18.8
